# Supplementary material for: Quantifying the relationship between sequence and three-dimensional structure conservation in RNA
Source: BMC Bioinformatics. 2010 Jun 15;11:322. doi: 10.1186/1471-2105-11-322 (PMC2904352; doi:10.1186/1471-2105-11-322)
Supplement: Additional file 2 — RNA09 dataset. Structural alignments in the NR-RNA09 dataset used in the all-against-all structural comparison. [file 1471-2105-11-322-S2.TXT]

#ALIGNMENTS FROM RNA09 DATASET
#IDS:   Identities in the sequence alignment
#SNORM: Length of the shortest sequence chain
#SID:   Percentage of sequence alignment (100*IDS/SNORM)
#NORM:  Length of the shortest chain
#NSS:   Lower numeber of base pairs between chain1 and chain2 
#PID:   Percentage of sequence identity in the 3D alignment
#PSS:   Percentage of secondary structure identity in the 3D alignment
#PSI:   Percentage structural identitiy
#LPID:  Negative logarithm of PID p-value
#LPSS:  Negative logarithm of PSS p-value
#LPSI:  Negative logarithm of PSI p-value
#MLN:   Mean Negative logarithm of PID, PSS and PSI 
#CHAIN1  CHAIN2  IDS SNORM    SID  NORM   NSS    PID    PSS    PSI   LPID   LPSS   LPSI    MLN
  1txsA   1vsax   23    38   60.5    38    17   13.2   41.2   52.6   0.98   0.85   1.02   0.95
  1t4lA   2hw8B   19    32   59.4    32    15   21.9   66.7   68.8   1.41   1.53   1.36   1.43
  1txsA   1vsaw   29    38   76.3    38    17   18.4   41.2   63.2   1.38   0.85   1.52   1.25
  1p6vB   2k95A   21    48   43.8    45    16    6.7   31.2   31.1   0.58   0.48   0.34   0.47
  2ipyC   3ccm0   25    30   83.3    30    12   26.7   33.3   66.7   1.63   0.38   1.15   1.05
  1hwqA   2f88A   18    30   60.0    30    13   13.3   53.8   50.0   0.85   0.88   0.60   0.78
  2akeB   3f4hX   32    54   59.3    53    10    5.7   40.0   30.2   0.54   0.41   0.43   0.46
  2akeB   3f4hY   32    56   57.1    56    11   10.7   45.5   25.0   1.06   0.55   0.26   0.62
  1d0uA   1q96A   14    21   66.7    21     9   19.1   66.7   66.7   0.93   0.75   0.65   0.78
  1aqoA   2oiuP   21    29   72.4    29    12    0.0   50.0   48.3   0.29   0.70   0.52   0.50
  1l1cC   1u0bA   19    29   65.5    29    12   10.4   50.0   55.2   0.69   0.70   0.71   0.70
  1y39C   2kfcA   25    36   69.4    36     9   16.7   55.6   38.9   1.19   0.58   0.43   0.73
  1fjeA   1ysvA   14    22   63.6    22     7    9.1   71.4   54.5   0.60   0.61   0.45   0.55
  1fjgA   1xpfA   18    23   78.3    23     7   21.8  100.0   87.0   1.09   0.96   1.28   1.11
  2hojA   2k95A   34    48   70.8    48    16    8.3   37.5   33.3   0.73   0.66   0.48   0.62
  2bteB   2vplB   38    48   79.2    48    19   12.5   42.1   43.8   1.11   1.04   1.01   1.05
  2ckyA   3dknF   23    32   71.9    32    10   12.5   50.0   43.8   0.84   0.56   0.48   0.63
  2ckyA   3dknD   16    20   80.0    20     4    5.0   75.0   35.0   0.48   0.41   0.15   0.35
  2b57A   2zhbB   15    34   44.1    34    13   17.6   46.2   55.9   1.19   0.69   0.96   0.95
  2gcsB   486dC   51    72   70.8    72    28    8.3   21.4   23.6   0.96   0.56   0.37   0.63
  2gcsB   486dA   44    74   59.5    74    27    8.1   22.2   17.6   0.96   0.57   0.12   0.55
  3f4hX   3fu2A   17    34   50.0    31    10   12.9   40.0   32.3   0.85   0.41   0.20   0.49
  1t28A   1x8wA   28    34   82.4    34     9   14.7    0.0   47.1   1.00   0.06   0.64   0.57
  1t4lA   2gv3A   11    22   50.0    22     8   18.2   87.5   86.4   0.92   0.94   1.18   1.01
  1n66A   2fk6R   11    22   50.0    22    10   18.2   50.0   59.1   0.92   0.56   0.54   0.67
  1yg3A   3degI    5    28   17.9    28     9    3.6   55.6   50.0   0.41   0.58   0.53   0.51
  1g59B   2jtpA   19    34   55.9    34    14    2.9   50.0   50.0   0.37   0.87   0.74   0.66
  1euyB   1ysvA   16    27   59.3    27    12   11.1   66.7   66.7   0.71   1.10   0.96   0.93
  1yg3A   3degG   19    28   67.9    28     9    7.1   44.4   46.4   0.55   0.43   0.45   0.47
  2eeuA   2zh3B   20    34   58.8    34    14   20.6   42.9   50.0   1.40   0.68   0.74   0.94
  1kogI   2grwA   14    22   63.6    22    10    0.0   50.0   54.5   0.34   0.56   0.45   0.45
  1ekzB   3ficA   21    30   70.0    30    14    6.7   42.9   70.0   0.53   0.68   1.27   0.83
  1kogI   1u2aA   14    20   70.0    20     9   20.0   66.7   70.0   0.94   0.75   0.67   0.78
  2f88A   2pxtB   22    34   64.7    34    14   26.5   57.1   61.8   1.82   1.08   1.20   1.37
  1i94A   1n66A   17    22   77.3    22    10   22.7   80.0   90.9   1.09   1.12   1.30   1.17
  1mnxA   1tlrA   15    23   65.2    23     9    8.7   55.6   60.9   0.59   0.58   0.61   0.59
  2k4cA   3cc70   54    76   71.1    76    30   11.8   20.0   34.2   1.60   0.55   1.34   1.16
  1nc0A   2zjpZ   17    24   70.8    24    10   16.7   60.0   58.3   0.90   0.73   0.60   0.74
  1rmnA   2zh2B   18    34   52.9    34    14   11.8   35.7   38.2   0.83   0.51   0.37   0.57
  1g59B   1q93A   18    27   66.7    27    12   26.0   58.3   59.3   1.44   0.90   0.75   1.03
  1bvjA   2draB   15    23   65.2    23    10   30.4   60.0   82.6   1.46   0.73   1.16   1.12
  2jppC   3bo0D   13    20   65.0    20     7    5.0   57.1   45.0   0.48   0.46   0.26   0.40
  1qwaA   2draB   13    21   61.9    21     9   23.8   66.7   66.7   1.10   0.75   0.65   0.83
  1mfyA   2au4A   19    31   61.3    31    10   32.2   50.0   54.8   2.05   0.56   0.79   1.13
  1jidB   1serT   20    29   69.0    29    12   24.1   58.3   79.3   1.43   0.90   1.54   1.29
  1m5kB   2b57A   37    65   56.9    65    28    7.7   21.4   23.1   0.81   0.56   0.27   0.55
  1l1wA   1n66A   15    22   68.2    22    10   36.3   80.0   81.8   1.67   1.12   1.06   1.28
  1kp7A   2anrB   11    25   44.0    25     8    8.0   87.5   68.0   0.57   0.94   0.89   0.80
  1y0qA   2nz4P   81   141   57.4   141    45    7.8   13.3   23.4   1.82   0.46   1.81   1.36
  1j2bC   1l2xA   19    28   67.9    28     8   14.3   50.0   46.4   0.87   0.44   0.45   0.59
  1firA   2qbzX   55    76   72.4    76    28    3.9   21.4   27.6   0.41   0.56   0.72   0.56
  1ei2A   2hgpB   16    25   64.0    25     9   28.0   66.7   76.0   1.45   0.75   1.12   1.10
  1gtrB   3fu2A   16    34   47.1    31    11   19.4   45.5   48.4   1.22   0.55   0.58   0.78
  1b36A   3cpw0   28    38   73.7    38    16   10.5   31.2   42.1   0.79   0.48   0.59   0.62
  1dk1B   1ffk0   40    57   70.2    57    24   15.8   29.2   42.1   1.70   0.79   1.27   1.26
  1a9lA   1hq1B   26    38   68.4    38    14    2.6   42.9   36.8   0.34   0.68   0.41   0.48
  2g1wA   3f2qX   14    22   63.6    22     7   13.6   42.9   36.4   0.75   0.33   0.18   0.42
  1cx0B   1lngB   48    72   66.7    72    26   12.5   26.9   27.8   1.63   0.77   0.65   1.02
  1etfA   1yneA    6    31   19.4    31    11   16.1   54.5   51.6   1.02   0.72   0.68   0.81
  2k95A   3ccs0   35    48   72.9    48    16    2.1   25.0   27.1   0.29   0.34   0.25   0.29
  1y0qA   2bh2C   30    37   81.1    30     6   10.0   83.3   43.3   0.69   0.63   0.42   0.58
  1r7zA   2oiuP   19    34   55.9    34    13    5.9   30.8   38.2   0.50   0.37   0.37   0.41
  1a9nQ   2qbzX   17    24   70.8    24     6   12.5  100.0   75.0   0.73   0.80   1.02   0.85
  1i94A   3bo0E   20    27   74.1    27     9   29.6   66.7   70.4   1.64   0.75   1.08   1.16
  1kajA   2gv3A   12    22   54.5    22     8   27.3   75.0   63.6   1.28   0.76   0.63   0.89
  2gya0   2quwB   36    57   63.2    57    17    0.0    0.0   15.8   0.15   0.02   0.04   0.07
  1yl41   2b57A   38    65   58.5    65    14    4.6   35.7   29.2   0.47   0.51   0.61   0.53
  1i6uC   1u2aA   15    20   75.0    20     9   35.0   77.8   80.0   1.48   0.93   0.88   1.10
  2b63R   3dknD   12    20   60.0    20     4    5.0   75.0   40.0   0.48   0.41   0.20   0.36
  2b63R   3dknF   19    31   61.3    31    10   12.9   60.0   54.8   0.85   0.73   0.79   0.79
  2vplB   3b31A   11    29   37.9    29    11   24.1   81.8   75.9   1.43   1.32   1.41   1.39
  1audB   1joxA   18    21   85.7    21     7   19.1   57.1   42.9   0.93   0.46   0.25   0.55
  2hvyE   2k4cA   37    65   56.9    57    21   10.5   33.3   35.1   1.05   0.81   0.79   0.88
  1i6uC   2noqB   25    37   67.6    37    17   29.8   35.3   54.1   2.25   0.65   1.04   1.31
  1jo7A   2rd2B   19    31   61.3    31    13   19.4   46.2   51.6   1.22   0.69   0.68   0.86
  2nz4P   3ccm0   90   141   63.8   141    45    3.5   13.3   19.1   0.46   0.46   0.97   0.63
  1tjzA   2e5lA   19    22   86.4    22    10   36.4   80.0  100.0   1.67   1.12   1.55   1.45
  1jurA   1u9sA   18    22   81.8    22     9   18.2   66.7   77.3   0.92   0.75   0.95   0.87
  1a1tB   2gv3A    8    20   40.0    20     8   35.0   87.5   90.0   1.48   0.94   1.10   1.18
  1hvuC   1y26X   17    30   56.7    30    11    3.4   45.5   50.0   0.40   0.55   0.60   0.52
  1l1cC   2gya9   18    29   62.1    29    12   10.3   41.7   51.7   0.69   0.53   0.61   0.61
  1anrA   1ze2C   13    22   59.1    22     8   27.3   37.5   63.6   1.28   0.31   0.63   0.74
  1d6kB   1mmsC   20    37   54.1    37    17    8.1   29.4   37.8   0.63   0.48   0.42   0.51
  2feyA   2g9cA   30    43   69.8    43    16    7.0   37.5   34.9   0.59   0.66   0.44   0.56
  1aqoA   3f4hX   19    29   65.5    29    10    3.4   40.0   48.3   0.40   0.41   0.52   0.45
  1l1cC   2gya0   20    29   69.0    29    12    6.9   41.7   51.7   0.54   0.53   0.61   0.56
  2dr7B   2i82E   13    21   61.9    21     8   28.6   87.5   81.0   1.29   0.94   0.97   1.07
  1lvjA   2il9A   22    31   71.0    31    13    9.7   30.8   29.0   0.68   0.37   0.15   0.40
  1q9aA   3f2qX   18    27   66.7    27    10   11.1   40.0   48.1   0.71   0.41   0.46   0.53
  2grwA   2r8sR   20    22   90.9    22    10    4.5   60.0   59.1   0.46   0.73   0.54   0.58
  1xsgA   2du3D   21    27   77.8    27    12   26.0   41.7   55.6   1.44   0.53   0.65   0.87
  1jbrD   2uxdA   22    31   71.0    31    13   32.3   69.2   83.9   2.05   1.31   1.90   1.75
  1nbkA   28spA   20    28   71.4    28    12   17.9   25.0   53.6   1.05   0.26   0.63   0.65
  1s9sA   3gcaA   19    33   57.6    33    10    9.1   50.0   36.4   0.66   0.56   0.31   0.51
  1a1tB   1e8oE   16    20   80.0    20     8   40.0  100.0   90.0   1.68   1.14   1.10   1.31
  2akeB   2pxbB   33    49   67.3    49    21   18.4   47.6   46.9   1.75   1.50   1.24   1.50
  1ffk0   1yl3A 1864  2915   68.9  2706   991   52.6   65.9   85.6  37.00  37.00  37.00  37.00
  2quxI   3f4hX   13    25   52.0    25     9   12.0   33.3   40.0   0.73   0.30   0.26   0.43
  2quxI   3f4hY   11    25   44.0    25     9    4.0   44.4   44.0   0.43   0.43   0.33   0.40
  1na2A   2quwB   20    30   66.7    30    12    0.0   50.0   43.3   0.28   0.70   0.42   0.47
  1grzA   1m82A   16    25   64.0    25    11   12.0   54.5   80.0   0.73   0.72   1.24   0.89
  1ooaC   1x8wA   23    29   79.3    29    12    0.0   33.3   37.9   0.29   0.38   0.28   0.32
  2ozbC   2qex0   26    33   78.8    33    12   15.2   58.3   57.6   1.01   0.90   0.98   0.96
  1l1wA   1sj3R   26    29   89.7    29    13   24.1   46.2   48.3   1.43   0.69   0.52   0.88
  1e4pA   1mnxA   17    24   70.8    24    11   12.5   72.7   83.3   0.73   1.11   1.25   1.03
  1k5iA   1msyA    8    23   34.8    23    10   21.7   60.0   69.6   1.08   0.73   0.82   0.88
  1vs6B   2grwA   18    22   81.8    22    10   13.7   60.0   59.1   0.75   0.73   0.54   0.68
  1c2xC   1ehtA   22    33   66.7    33    14    3.0   35.7   54.5   0.38   0.51   0.86   0.58
  1xjrA   1ymoA    8    47   17.0    47    16    8.5   37.5   38.3   0.73   0.66   0.68   0.69
  1k8wB   2au4A   11    22   50.0    22     8   27.3   75.0   68.2   1.28   0.76   0.73   0.92
  1s1hA   1serT   72    94   76.6    64    18   12.5   50.0   35.9   1.44   1.28   1.07   1.26
  1qwaA   484dB   15    21   71.4    21     9   19.0   44.4   57.1   0.93   0.43   0.47   0.61
  2ipyC   3ccv0   25    30   83.3    30    12   26.7   33.3   66.7   1.63   0.38   1.15   1.05
  1gixD   2hemA   16    24   66.7    24    11   20.9   36.4   41.7   1.08   0.40   0.28   0.58
  1euqB   1txsA   26    38   68.4    38    17   15.8   35.3   44.7   1.17   0.65   0.69   0.83
  1fg0A   1lngB   72    97   74.2    97    42   10.3   11.9   28.9   1.76   0.31   1.43   1.16
  1lngB   2f4vA   69    97   71.1    97    42    6.2   19.0   23.7   0.84   0.90   0.79   0.84
  2ckyA   2du5D   45    71   63.4    71    26    7.0   19.2   18.3   0.78   0.40   0.12   0.43
  2uxdA   3bboA 1018  1523   66.8  1484   589    1.0    1.7    3.1   0.15   0.67   0.55   0.46
  2uxdA   3bboB   79   117   67.5   117    43    4.3   20.9   27.4   0.57   1.15   1.84   1.19
  2uxdA   3bboC   66   103   64.1   103    32    7.8   21.9   28.2   1.25   0.74   1.52   1.17
  2pxvB   2v3cM   36    49   73.5    49    21   20.4   28.6   44.9   1.97   0.61   1.12   1.23
  1u8dA   1x8wA   49    68   73.1    67    29    1.5   20.7   28.4   0.21   0.55   0.59   0.45
  1ldzA   1lngB   21    30   70.0    30    12   13.3   41.7   53.3   0.85   0.53   0.70   0.69
  2gya0   3bo0E   27    27  100.0    27     9   11.1   33.3   59.3   0.71   0.30   0.75   0.58
  1fg0A   1szyA   16    21   76.2    21     9   19.1   88.9   90.5   0.93   1.13   1.20   1.08
  1h3eB   2rkjK   54    86   62.8    83    27    4.8   18.5   26.5   0.54   0.39   0.78   0.57
  2es5A   2pxuB   15    23   65.2    23    10   13.0   80.0   87.0   0.74   1.12   1.28   1.05
  1bvjA   1n66A   14    22   63.6    22    10   31.9   50.0   77.3   1.47   0.56   0.95   0.99
  1ooaC   3b4aB   15    29   51.7    29    12    3.4   50.0   48.3   0.40   0.70   0.52   0.54
  2b63R   3d0uA   24    31   77.4    31    11   16.1   54.5   58.1   1.02   0.72   0.90   0.88
  1et4A   1mfyA    7    31   22.6    31    10    6.4   30.0   29.0   0.53   0.28   0.15   0.32
  2fy1B   2gipA    7    21   33.3    21     8   23.8  100.0   81.0   1.10   1.14   0.97   1.07
  1bvjA   1qtqB   17    23   73.9    23    10   17.4   50.0   56.5   0.91   0.56   0.52   0.66
  1bauA   387dA   14    23   60.9    23     6   13.1   33.3   52.2   0.74   0.24   0.44   0.47
  1u0bA   2gipA   19    28   67.9    28    13   25.0   53.8   57.1   1.44   0.88   0.73   1.01
  2hgrD   2pxpB   36    49   73.5    49    21   14.3   47.6   46.9   1.31   1.50   1.24   1.35
  1g70A   1y26X   19    32   59.4    32    14   18.7   42.9   56.2   1.21   0.68   0.88   0.92
  1oswA   1r2pA   15    23   68.2    22     9   31.8   55.6   59.1   1.47   0.58   0.54   0.86
  1h3eB   2zh7B   26    33   78.8    33    14   45.5   50.0   75.8   3.17   0.87   1.74   1.93
  2ez6C   2f88A   15    28   53.6    28    12   14.2   50.0   75.0   0.87   0.70   1.30   0.96
  1zhoB   2gv3A   14    22   63.6    22     8   31.8   87.5   86.4   1.47   0.94   1.18   1.20
  2gcsB   486dE   48    72   66.7    72    28    8.3   21.4   20.8   0.96   0.56   0.23   0.58
  1p6vB   2zniC   47    68   69.1    45    16    8.9   43.8   40.0   0.75   0.86   0.71   0.77
  1pnu0   1voqA 1075  1526   70.4  1526   552    1.4    1.4    4.5   1.81   0.15   4.29   2.08
  1lngB   1xshA   16    27   59.3    27    11   33.3   45.5   81.5   1.85   0.55   1.45   1.28
  1ldzA   2hgpB   14    30   46.7    30    12   10.0   41.7   43.3   0.69   0.53   0.42   0.55
  1f1tA   2a43A   17    26   65.4    26     8   15.4   50.0   42.3   0.89   0.44   0.32   0.55
  1pnu0   2k95A   30    48   62.5    48    16   10.4   50.0   45.8   0.91   1.06   1.13   1.03
  1njp5   3fu2A   16    34   47.1    25    10   24.0   40.0   44.0   1.26   0.41   0.33   0.67
  1p5nA   2akeB   22    34   64.7    34    13   23.5   38.5   52.9   1.60   0.52   0.85   0.99
  1h3eB   1jj29   53    86   61.6    83    27    9.6   22.2   33.7   1.34   0.57   1.54   1.15
  2v47A   2zniC   49    72   68.1    72    28    6.9   21.4   23.6   0.77   0.56   0.37   0.56
  1ei2A   2annB   15    25   65.2    23     6    8.7   83.3   56.5   0.59   0.63   0.52   0.58
  1kogI   2kfcA   19    36   52.8    36     9   11.1   55.6   38.9   0.81   0.58   0.43   0.61
  1l9aB   1un6E   41    61   67.2    61    26    8.2   34.6   37.7   0.83   1.23   1.10   1.05
  1dk1B   2uxdA   45    57   78.9    57    24   71.9   66.7   80.7   9.71   3.12   4.47   5.77
  2nufC   2qex0   22    28   78.6    28    12   14.3   91.7   89.3   0.87   1.78   1.82   1.49
  1mjiC   2adtA   19    34   55.9    34    12   23.6   75.0   61.8   1.61   1.32   1.20   1.38
  1ajuA   2du6D   18    30   60.0    30    11   13.3   45.5   43.3   0.85   0.55   0.42   0.61
  2ckyA   2jseA    7    22   31.8    22     8    9.1   37.5   54.5   0.60   0.31   0.45   0.46
  1ikdA   1kksA   15    22   68.2    22     8   45.5   87.5   77.3   2.08   0.94   0.95   1.32
  1hq1B   1l9aB   29    49   59.2    49    21   16.3   47.6   46.9   1.52   1.50   1.24   1.42
  1pnsA   1xpeA   18    23   78.3    23     7   21.8  100.0   78.3   1.09   0.96   1.04   1.03
  1euyB   2jppC   16    20   80.0    20     8    5.0   87.5   75.0   0.48   0.94   0.77   0.73
  1a9lA   1vspx   23    38   60.5    38    14   10.5   21.4   28.9   0.79   0.23   0.20   0.41
  1l1wA   2v3cM   21    29   72.4    29    13   31.0   69.2   75.9   1.84   1.31   1.41   1.52
  1fmnA   2fk6R   24    35   68.6    35    15   11.4   26.7   37.1   0.81   0.35   0.36   0.51
  1f6xA   2oiuP   19    27   70.4    27    11   11.1   45.5   66.7   0.71   0.55   0.96   0.74
  1eiyC   1ullA   28    35   80.0    35    15    2.9   40.0   34.3   0.36   0.67   0.29   0.44
  2dr5B   3cpw0   26    32   81.2    32    13   12.5   53.8   62.5   0.84   0.88   1.11   0.94
  1ldzA   2hgp1    0    30    0.0    30     5    3.3    0.0   13.3   0.40   0.11   0.02   0.17
  1jurA   1yg3A   13    22   59.1    22     9    9.1   33.3   50.0   0.60   0.30   0.37   0.42
  1c0aB   1vfgC   53    75   70.7    31    12    3.2   50.0   41.9   0.39   0.70   0.41   0.50
  1xpeA   3ds7A   15    23   65.2    23     7   21.7   85.7   65.2   1.08   0.78   0.71   0.86
  2j37Z   3bboB   85   117   72.6   117    43    4.3   18.6   17.1   0.57   0.90   0.37   0.61
  2j37Z   3bboC   72   103   69.9   103    32    7.8   18.8   19.4   1.25   0.54   0.44   0.74
  1lc6A   1q96A   16    24   66.7    24    10   16.6   20.0   50.0   0.90   0.18   0.42   0.50
  1e4pA   2es5A   11    23   47.8    23    10   13.0   70.0   65.2   0.74   0.92   0.71   0.79
  1k8wB   3d5bA   15    22   68.2    22     8   36.4   87.5   86.4   1.67   0.94   1.18   1.26
  1l8vA   2uxdA  109   157   69.4   157    63    3.8   14.3   18.5   0.59   1.08   1.15   0.94
  2b63R   2zh5B   11    31   35.5    31    11   29.0   54.5   58.1   1.83   0.72   0.90   1.15
  1f1tA   2qh2A   18    24   75.0    24     9   29.2   77.8   66.7   1.46   0.93   0.80   1.06
  2ckyA   2uxdA   49    77   63.6    77    29   14.3   27.6   27.3   2.09   0.98   0.72   1.26
  1mfkA   2gcsB   19    23   82.6    23    10   21.7   60.0   73.9   1.09   0.73   0.93   0.91
  1exdB   1q96A   19    27   70.4    27    12   11.2   58.3   59.3   0.71   0.90   0.75   0.78
  1tobA   486dC   17    27   63.0    27    12   18.5   58.3   59.3   1.05   0.90   0.75   0.90
  1p5nA   1ylsB   19    34   55.9    34     9   20.6   33.3   73.5   1.40   0.30   1.72   1.14
  1mfjA   2pxpB   12    20   60.0    20     9   30.0   77.8   80.0   1.29   0.93   0.88   1.03
  3ccj0   3finA 1964  2852   68.9  2754  1097   52.5   74.6   85.2  37.00  37.00  37.00  37.00
  1zhoB   2r8sR   22    38   57.9    38    16    5.3   37.5   50.0   0.48   0.66   0.91   0.68
  1r2pA   2uxdA   22    34   64.7    34    14   23.5   42.9   52.9   1.60   0.68   0.85   1.04
  1n66A   1r7zA   17    22   77.3    22    10   40.9   70.0   63.6   1.87   0.92   0.63   1.14
  1c0aB   2zh8B   25    34   73.5    34    14    8.8   50.0   52.9   0.65   0.87   0.85   0.79
  2hguB   2j37Z   77   123   62.6   123    47    5.7   14.9   16.3   0.94   0.66   0.34   0.65
  1a51A   1ec6C   12    20   60.0    20     6    5.0   83.3   50.0   0.48   0.63   0.33   0.48
  1i6uC   1r7zA   20    34   58.8    34    13   14.7   46.2   47.1   1.00   0.69   0.64   0.78
  1kpdA   3d0uA   22    32   68.8    32    10   15.6   50.0   37.5   1.02   0.56   0.32   0.63
  1aqoA   2j00V   17    29   58.6    29    12   24.1   41.7   48.3   1.43   0.53   0.52   0.83
  2zh5B   361dA   18    20   90.0    20     7   50.0  100.0   80.0   2.08   0.96   0.88   1.31
  1lc6A   2go59   15    24   62.5    24    10    8.3   40.0   58.3   0.58   0.41   0.60   0.53
  1rlgC   2du5D   13    25   52.0    25    11   20.0   36.4   56.0   1.07   0.40   0.58   0.68
  1f6xA   3ficY   20    27   74.1    27    11   25.9   45.5   51.9   1.44   0.55   0.55   0.85
  1pnu0   1xshA   22    27   81.5    27    11    7.4   45.5   55.6   0.56   0.55   0.65   0.58
  1exyA   1ikdA   13    22   59.1    22     8   18.2   62.5   54.5   0.92   0.59   0.45   0.66
  1ebrA   1fyoA   21    27   77.8    27    11   37.0   27.3   51.9   2.06   0.27   0.55   0.96
  2ap0A   2azxC   19    28   67.9    28     9    0.0   55.6   42.9   0.29   0.58   0.37   0.41
  1l1wA   3phpA   17    23   73.9    23     9   17.4   77.8   69.6   0.91   0.93   0.82   0.89
  1tobA   3ccv0   21    27   77.8    27    12   11.1   58.3   51.9   0.71   0.90   0.55   0.72
  1kh6A   1xhpA    9    32   28.1    32    14   12.5   35.7   46.9   0.84   0.51   0.57   0.64
  1hr2A   1lvjA   21    31   67.7    31    13   12.9   53.8   51.6   0.85   0.88   0.68   0.80
  1foqA   3finB   28   119   23.5   109    44    7.3   22.7   20.2   1.21   1.41   0.60   1.07
  1f6xA   3ficA   20    27   74.1    27    11   18.5   45.5   70.4   1.05   0.55   1.08   0.89
  1grzA   1h4sT   33    77   49.3    67    25   12.0   24.0   28.4   1.43   0.58   0.59   0.87
  1z31A   2ct8C   22    32   68.8    32    12   15.6   50.0   43.8   1.02   0.70   0.48   0.73
  1kpdA   1xpfA   13    23   56.5    23     7   13.0   57.1   52.2   0.74   0.46   0.44   0.55
  1yneA   3gcaA   11    31   35.5    31    10    3.2   50.0   38.7   0.39   0.56   0.33   0.43
  1tlrA   2b63R   12    23   52.2    23     9    8.7   33.3   43.5   0.59   0.30   0.29   0.39
  1xp7A   3f2qX   18    23   78.3    23     7   17.4  100.0   69.6   0.91   0.96   0.82   0.90
  1ajuA   2azxC   20    30   66.7    30    11   16.7   54.5   43.3   1.03   0.72   0.42   0.72
  1xp7A   359dB   13    23   56.5    23     4    8.7  100.0   43.5   0.59   0.54   0.29   0.47
  1p6vB   1z2jA   28    45   62.2    45    16    4.5   37.5   35.6   0.43   0.66   0.51   0.53
  1m5lA   1y26X   17    38   44.7    38    16   10.5   25.0   31.6   0.79   0.34   0.26   0.46
  1grzA   361dA   13    20   65.0    20     7   20.0  100.0   90.0   0.93   0.96   1.10   1.00
  3epkF   3fihA   51    69   73.9    69    28    2.9   25.0   31.9   0.31   0.76   0.90   0.66
  1xjrA   2zh4B   22    34   64.7    34    13   14.7   53.8   52.9   1.00   0.88   0.85   0.91
  1msyA   2rd2B   20    27   74.1    27    11   11.1   63.6   63.0   0.71   0.91   0.85   0.82
  1l9aB   1y0qA   75   128   59.5   126    57    9.5   15.8   27.0   2.15   1.10   2.06   1.77
  1r7wA   3e5eA   20    34   58.8    34    13   23.5   46.2   47.1   1.60   0.69   0.64   0.98
  1xpeA   2drbB   12    23   52.2    23     7   21.7  100.0   73.9   1.09   0.96   0.93   0.99
  1ei2A   1y27X   18    25   72.0    25     9   12.0   55.6   72.0   0.73   0.58   1.00   0.77
  1g1xD   486dA   27    41   65.9    40     4   15.0   75.0   37.5   1.16   0.41   0.47   0.68
  1gaxC   2quxI   19    25   76.0    25     9   20.0   55.6   48.0   1.07   0.58   0.41   0.69
  1k5iA   2akeB   18    23   78.3    23    10   13.1   70.0   82.6   0.74   0.92   1.16   0.94
  2gv3A   2rpkA   12    20   60.0    20     8   20.0   75.0   75.0   0.94   0.76   0.77   0.82
  1rmnA   1z43A   35    49   71.4    49    19   12.2   36.8   34.7   1.10   0.83   0.56   0.83
  1f6zA   2e5lA   20    27   74.1    27    12   11.1   50.0   63.0   0.71   0.70   0.85   0.76
  1y27X   1ze2C   17    22   77.3    22     8   13.6   75.0   68.2   0.75   0.76   0.73   0.75
  1joxA   3ccm0   17    21   81.0    21     7   14.3   71.4   71.4   0.76   0.61   0.75   0.71
  1dk1B   3dilA   39    57   68.4    57    24   21.1   37.5   43.9   2.42   1.24   1.41   1.69
  1s1i3   2e5lA 1060  1520   69.7  1517   604    0.9    1.3    3.2   0.04   0.15   0.84   0.34
  1mfjA   2i82E    7    20   35.0    20     8   15.0   87.5   85.0   0.77   0.94   0.99   0.90
  1wz2C   3gcaA   22    33   66.7    33    10   21.2   40.0   30.3   1.40   0.41   0.18   0.67
  2j01B   3b31A   21    29   72.4    29    11    6.9   81.8   65.5   0.54   1.32   1.04   0.97
  1vs5A   1ylsB   24    38   66.7    36     9   11.1   44.4   33.3   0.81   0.43   0.28   0.50
  1s03A   2oihB   25    47   53.2    47    19    4.3   15.8   34.0   0.42   0.19   0.49   0.37
  1xpeA   2a2eA   16    23   69.6    23     7   17.4  100.0   73.9   0.91   0.96   0.93   0.93
  1ze2C   3f2qX   17    22   77.3    22     8    9.1   87.5   72.7   0.60   0.94   0.83   0.79
  1p5oA   2zh1B   22    33   66.7    33    14   15.2   42.9   60.6   1.01   0.68   1.10   0.93
  1efwC   2pxeB   32    49   65.3    49    21   12.2   28.6   40.8   1.10   0.61   0.88   0.86
  2gya9   3fu2A   20    34   58.8    31    11   19.4   45.5   45.2   1.22   0.55   0.49   0.75
  1lvjA   1nybB   17    24   70.8    24    10   25.0   60.0   66.7   1.26   0.73   0.80   0.93
  1cx0B   3e5eA   34    53   64.2    53    21    9.4   38.1   41.5   0.88   1.03   1.07   0.99
  1u63B   2grwA   17    22   77.3    22    10   18.2   70.0   72.7   0.92   0.92   0.83   0.89
  2jtpA   2pxtB   19    34   55.9    34    14   20.6   57.1   55.9   1.40   1.08   0.96   1.15
  1exyA   2hvyE   21    33   63.6    33    13    3.0   38.5   48.5   0.38   0.52   0.65   0.52
  2qbzX   3dilA  103   161   64.0   153    63    2.0    9.5   15.0   0.17   0.39   0.47   0.34
  1e4pA   1jbrD   18    24   75.0    24    11   20.9   54.5   54.2   1.08   0.72   0.51   0.77
  1rhtA   1u2aA    7    20   35.0    20     8    5.0   25.0   50.0   0.48   0.21   0.33   0.34
  2hgp1   3f4hY    6    50   12.0    50     5    0.0    0.0    4.0   0.18   0.11   0.00   0.10
  1kpdA   2j37Z   25    32   78.1    32    10    6.2   50.0   43.8   0.52   0.56   0.48   0.52
  1b36A   2du6D   29    38   76.3    38    16   13.2   25.0   50.0   0.98   0.34   0.91   0.74
  1y27X   2eewA   65    67   97.0    67    29   91.0   96.6   98.5  14.99   6.68   7.45   9.71
  1a1tB   1g59B   15    20   75.0    20     8   20.0   50.0   90.0   0.93   0.44   1.10   0.83
  2azxC   2fk6R   32    75   60.4    53    21   50.9   95.2   96.2   6.14   4.21   5.27   5.21
  1qd3A   3culC   20    29   69.0    29    11    3.4   45.5   48.3   0.40   0.55   0.52   0.49
  1l9aB   2b57A   42    65   64.6    65    28   15.4   25.0   35.4   1.90   0.76   1.06   1.24
  1e8oE   2ap0A   18    28   64.3    28     9   17.9   55.6   50.0   1.05   0.58   0.53   0.72
  2hgp1   2nufC   13    28   46.4    28     5    3.6    0.0   14.3   0.41   0.11   0.02   0.18
  2gdiX   2gya0   54    80   67.5    80    31    5.0   25.8   25.0   0.55   0.96   0.59   0.70
  1y0qA   2ihxB   56    75   74.7    75    27    2.7   29.6   21.3   0.28   0.99   0.28   0.52
  1l2xA   486dC   22    28   78.6    28     8    3.6   62.5   42.9   0.41   0.59   0.37   0.46
  1k6gA   3bbnA   17    22   77.3    22    10   18.2   30.0   45.5   0.92   0.28   0.30   0.50
  1hvuC   1lc6A   16    24   66.7    24    10    8.3   50.0   54.2   0.58   0.56   0.51   0.55
  2gdiX   2gya9   58    80   72.5    80    31    7.5   19.4   23.8   0.93   0.54   0.49   0.66
  1h4sT   2nr0E   43    77   64.2    67    25   35.8   64.0   71.6   5.43   3.12   4.68   4.41
  2ozbC   2pxtB   17    33   51.5    33    12   12.1   58.3   57.6   0.83   0.90   0.98   0.90
  2j01A   2r8sR  108   159   67.9   159    64    5.0   10.9   21.4   0.99   0.58   1.84   1.14
  1ffyT   2jwvA   19    29   65.5    29    12   17.2   41.7   48.3   1.04   0.53   0.52   0.70
  1e4pA   2f4xA   15    24   62.5    24     7   12.5   85.7   62.5   0.73   0.78   0.69   0.74
  2huaA   2j28A   30    40   75.0    40    18   12.5   33.3   35.0   0.96   0.64   0.39   0.66
  1d6kB   2dr7B   20    33   60.6    33    13   15.2   46.2   45.5   1.01   0.69   0.56   0.75
  1serT   2e5lA   72    94   76.6    64    18    6.2   22.2   25.0   0.63   0.32   0.35   0.43
  3bboA   3e5eA   46    53   86.8    53    21   11.3   33.3   43.4   1.07   0.81   1.19   1.03
  1ooaC   2eewA   18    29   62.1    29    12    6.9   50.0   48.3   0.54   0.70   0.52   0.59
  1k9wA   1qwaA   12    21   57.1    21     5    0.0  100.0   52.4   0.35   0.66   0.39   0.46
  1njp5   1yhq9   17    35   68.0    25    10    4.0   90.0   84.0   0.44   1.33   1.36   1.04
  1r2pA   2tobA   11    20   55.0    20     9   15.0   55.6   70.0   0.77   0.58   0.67   0.67
  1kh6A   2zh2B   19    34   55.9    34    14    5.9   28.6   44.1   0.50   0.36   0.54   0.47
  2drbB   3egzB   23    35   65.7    35    14   14.3   42.9   40.0   1.00   0.68   0.44   0.71
  1ei2A   1gixD   15    25   60.0    25     9   28.0   44.4   64.0   1.45   0.43   0.78   0.89
  1u8dA   2grwA   14    22   63.6    22    10   18.2   60.0   59.1   0.92   0.73   0.54   0.73
  1byjA   3cpw0   23    27   85.2    27    12   25.9   75.0   77.8   1.44   1.32   1.32   1.36
  1qzwB   2pxeB   32    47   68.1    47    18   46.8   55.6   87.2   4.87   1.52   3.83   3.41
  1ffyT   2hgrD   55    75   73.3    75    28   54.7   85.7   90.7   9.91   5.48   7.71   7.70
  2fdtA   2hnsA   18    22   81.8    22     9   45.5   88.9   90.9   2.08   1.13   1.30   1.50
  1f6xA   1kxkA   17    27   63.0    27    11   25.9   54.5   77.8   1.44   0.72   1.32   1.16
  1c0aB   1qf6B   51    76   67.1    76    28   43.4   96.4   90.8   7.81   6.36   7.86   7.34
  2gya0   2w2hR   18    22   81.8    22     8    9.1   75.0   77.3   0.60   0.76   0.95   0.77
  2bh2C   2dlcY   26    37   70.3    30     6   20.0   83.3   56.7   1.22   0.63   0.80   0.89
  1j1uB   2derC   43    76   58.1    74    25   39.2   80.0   83.8   6.76   4.27   6.79   5.94
  1s9sA   2pxfB   33    49   67.3    49    21   22.4   42.9   44.9   2.20   1.26   1.12   1.52
  1txsA   2nueC   28    38   73.7    38    17   26.3   52.9   89.5   2.02   1.28   2.92   2.07
  1nc0A   2eeuA   16    24   66.7    24    10   12.5   30.0   45.8   0.73   0.28   0.34   0.45
  1nc0A   1qf6B   16    24   66.7    24    10    4.2   50.0   45.8   0.45   0.56   0.34   0.45
  2huaA   2j288   23    40   57.5    40    18   10.0   33.3   45.0   0.78   0.64   0.77   0.73
  28spA   2euyA   15    28   53.6    28    12   28.5   50.0   46.4   1.64   0.70   0.45   0.93
  1k5iA   28spA   11    23   47.8    23    10   13.0   60.0   73.9   0.74   0.73   0.93   0.80
  2hvyE   3e5eA   23    53   43.4    53    21    5.7   33.3   32.1   0.54   0.81   0.52   0.62
  1etfA   1nyiB   16    24   66.7    24     5   25.0  100.0   70.8   1.26   0.66   0.91   0.94
  1ykvB   2nufC   17    28   60.7    28    11   17.9   54.5   64.3   1.05   0.72   0.95   0.91
  28spA   2pxuB   23    28   82.1    28    12   75.0   83.3   89.3   4.54   1.54   1.82   2.63
  1s9sA   1x8wA   62   101   61.4   101    41    6.9   19.5   21.8   1.03   0.91   0.65   0.86
  2ixyA   3fihA   19    27   70.4    27    11   11.1   54.5   63.0   0.71   0.72   0.85   0.76
  1cq5A   3b31A   20    29   69.0    29    11   17.2   36.4   62.1   1.04   0.40   0.93   0.79
  1m5kB   2hguB   50    92   54.3    92    28    7.6   21.4   28.3   1.08   0.56   1.20   0.94
  1r7zA   1ysvA   16    27   59.3    27    12   22.2   58.3   66.7   1.24   0.90   0.96   1.03
  1hq1B   3dknD   13    20   65.0    20     4    5.0   75.0   45.0   0.48   0.41   0.26   0.38
  1hq1B   3dknF   15    32   46.9    32    10   18.8   60.0   62.5   1.21   0.73   1.11   1.02
  1z43A   2j01B   64   101   63.4   101    43    6.0   11.6   23.8   0.82   0.30   0.88   0.67
  1z43A   2j01A   69   101   68.3   101    43   11.9   18.6   32.7   2.25   0.90   2.10   1.75
  2f4vA   2go5A   88   127   69.3   127    52    8.7   13.5   18.9   1.89   0.64   0.71   1.08
  1audB   2zh2B   19    30   63.3    30    10   16.7   50.0   40.0   1.03   0.56   0.34   0.65
  1r2pA   2w2hR    4    22   18.2    22     8    9.1   50.0   40.9   0.60   0.44   0.24   0.43
  1ysvA   2eesA   17    27   63.0    27    12   11.1   50.0   63.0   0.71   0.70   0.85   0.76
  1xpfA   486dC   16    23   69.6    23     7   21.7  100.0   91.3   1.08   0.96   1.40   1.15
  1gaxC   1k6gA   16    22   72.7    22    10   13.6   60.0   63.6   0.75   0.73   0.63   0.70
  1ullA   2pxfB   24    35   68.6    35    15   20.0   53.3   57.1   1.39   1.07   1.06   1.18
  1xpfA   486dE   14    23   60.9    23     7   17.4  100.0   82.6   0.91   0.96   1.16   1.01
  2ap0A   3finA   20    28   71.4    28     9   10.7    0.0   35.7   0.70   0.06   0.23   0.33
  1kksA   1oswA   16    23   72.7    22     8   31.8   62.5   59.1   1.47   0.59   0.54   0.87
  2eesA   2pxfB   28    49   57.1    49    21   14.3   28.6   36.7   1.31   0.61   0.66   0.86
  2fdtA   2j00V   27    36   75.0    36    16   25.0   43.8   50.0   1.81   0.86   0.82   1.16
  1xshA   2w2hR   15    22   68.2    22     8    9.1   75.0   81.8   0.60   0.76   1.06   0.81
  3dhsA   3ficY   47    72   65.3    71    20    2.8   25.0   29.6   0.30   0.45   0.77   0.51
  2g9cA   2zhbB   16    34   47.1    34    13   17.6   46.2   55.9   1.19   0.69   0.96   0.95
  2jtpA   2qh3A   12    23   52.2    23     9    8.7   66.7   65.2   0.59   0.75   0.71   0.68
  1ei2A   2eesA   17    25   68.0    25     9   36.0   66.7   72.0   1.86   0.75   1.00   1.20
  1g59B   2fdtA   26    36   72.2    36    16   13.9   43.8   52.8   0.99   0.86   0.93   0.93
  1ow9A   2gv3A    7    22   31.8    22     8   40.9   75.0   63.6   1.87   0.76   0.63   1.09
  1nemA   2fdtA   10    23   43.5    23    10   26.1   90.0   82.6   1.27   1.33   1.16   1.25
  2v47A   3dknD   17    20   85.0    20     4   85.0  100.0  100.0   3.58   0.54   1.34   1.82
  1hq1B   3d5bB   34    49   69.4    49    21   10.2   28.6   28.6   0.90   0.61   0.31   0.61
  1hq1B   3d5bA   35    49   71.4    49    21   28.6   47.6   63.3   2.92   1.50   2.34   2.25
  1euyB   2fk6R   34    74   64.2    53    21   45.3   90.5   88.7   5.40   3.94   4.67   4.67
  1gidA   2nz4P   88   141   62.4   141    45    5.7   13.3   16.3   1.08   0.46   0.52   0.69
  1hc8C   1p5mA   18    55   32.7    55    23    9.1   17.4   32.7   0.87   0.28   0.60   0.58
  1i94A   2gy9A 1184  1488   79.6  1488   584   57.4   55.7   78.0  37.00  37.00  37.00  37.00
  1dk1B   1fyoA   18    27   66.7    27    11   22.2   36.4   48.1   1.24   0.40   0.46   0.70
  1yi20   2zh8B   27    34   79.4    34    14   32.4   71.4   67.6   2.26   1.53   1.45   1.75
  1lc6A   1mmsC   20    24   83.3    24    10   20.8   40.0   58.3   1.08   0.41   0.60   0.69
  1ldzA   2zjpZ   23    30   76.7    30    12   13.3   50.0   43.3   0.85   0.70   0.42   0.66
  1ffk0   2grwA   18    22   81.8    22    10    9.1   60.0   68.2   0.60   0.73   0.73   0.69
  1qd3A   2pxtB   17    29   58.6    29    11   10.3   45.5   58.6   0.69   0.55   0.82   0.69
  1jbrD   1ze2C   16    22   72.7    22     8   27.3   87.5   77.3   1.28   0.94   0.95   1.06
  1qwaA   3ccs0   19    21   90.5    21     9    9.5   66.7   61.9   0.61   0.75   0.56   0.64
  2f4vA   2go59   65    90   72.2    90    36    8.9   16.7   31.1   1.31   0.51   1.48   1.10
  2rpkA   3ccm0   17    20   85.0    20     8   30.0   62.5   70.0   1.29   0.59   0.67   0.85
  1anrA   2gipA   17    28   60.7    28     8   10.7   50.0   50.0   0.70   0.44   0.53   0.56
  1voqA   1vsax   89   121   74.2   120    50    4.2   16.0   18.3   0.55   0.87   0.53   0.65
  1g59B   2drbB   31    35   88.6    35    14   11.4   50.0   45.7   0.82   0.87   0.63   0.77
  1e95A   1ei2A    9    25   36.0    25     9   20.0   66.7   56.0   1.07   0.75   0.58   0.80
  1voqA   1vsaw 1037  1526   68.0  1526   552    1.1    1.1    3.5   0.46   0.01   1.57   0.68
  1r7wA   2pxpB   15    34   44.1    34    13    8.8   46.2   47.1   0.65   0.69   0.64   0.66
  2h2xA   3ccj0   15    21   71.4    21     8   19.0   75.0   61.9   0.93   0.76   0.56   0.75
  1kpyA   2gya9   20    33   71.4    28    11    7.2   45.5   46.4   0.55   0.55   0.45   0.51
  1kogI   2bh2C   22    37   59.5    30     6    3.3   83.3   50.0   0.40   0.63   0.60   0.54
  1eorA   3b31A   13    22   59.1    22    10    4.5   70.0   77.3   0.46   0.92   0.95   0.78
  1jo7A   1urnQ   14    21   66.7    21     5   19.0   80.0   57.1   0.93   0.51   0.47   0.63
  1hq1B   3d0uA   39    49   79.6    49    21   14.3   28.6   51.0   1.31   0.61   1.50   1.14
  1bj2A   2w2hR   11    21   52.4    21     7   19.0   71.4   71.4   0.93   0.61   0.75   0.76
  1a1tB   1vorA   13    20   65.0    20     8   40.0   75.0   90.0   1.68   0.76   1.10   1.18
  1r7wA   2grwA   14    22   63.6    22    10   36.4   70.0   68.2   1.67   0.92   0.73   1.11
  1u63B   2kfcA   23    36   63.9    36     9   11.1   55.6   47.2   0.81   0.58   0.71   0.70
  2ez6C   3fihA   20    28   71.4    28    12   28.6   58.3   82.1   1.64   0.90   1.56   1.36
  1a60A   1y27X   26    44   59.1    44    16    6.8   37.5   36.4   0.59   0.66   0.52   0.59
  1a51A   1bvjA   16    23   69.6    23    10   34.8   60.0   78.3   1.67   0.73   1.04   1.15
  1yg3A   1ysvA    7    27   25.9    27     9   14.8   55.6   40.7   0.88   0.58   0.30   0.59
  1c0aB   2j37Z   57    77   74.0    77    28    6.5   25.0   24.7   0.75   0.76   0.52   0.67
  1r2pA   1vspx   21    34   61.8    34    14   14.7   28.6   38.2   1.00   0.36   0.37   0.58
  1s1i4   3e5eA   34    53   64.2    53    21    5.7   23.8   28.3   0.54   0.44   0.35   0.44
  1r2pA   2k4cA   22    34   64.7    34    14   11.8   35.7   32.4   0.83   0.51   0.23   0.52
  1wz2C   2f4xA   17    24   70.8    24     7   25.0  100.0   62.5   1.26   0.96   0.69   0.97
  1exdB   3f4hX   31    54   57.4    53    10   18.9   50.0   37.7   1.96   0.56   0.83   1.12
  2hvyE   2qusA   34    65   52.3    57    21   17.5   38.1   42.1   1.93   1.03   1.27   1.41
  1mmsC   1qwbA   19    26   73.1    26    10   19.2   60.0   53.8   1.06   0.73   0.56   0.79
  1bgzA   2jxvA   14    23   60.9    23     9   17.4   44.4   43.5   0.91   0.43   0.29   0.54
  1k8wB   2tobA    7    20   35.0    20     8    5.0   87.5   85.0   0.48   0.94   0.99   0.80
  1ehzA   3egzB   38    65   58.5    65    24    9.2   29.2   29.2   1.00   0.79   0.61   0.80
  1msyA   3d5bB   17    27   63.0    27    11   18.5   63.6   59.3   1.05   0.91   0.75   0.90
  1yfgA   2annB   20    25   80.0    23     6   39.1   83.3   73.9   1.87   0.63   0.93   1.14
  1i94A   1yshF   29    34   87.9    33    12   39.4   75.0   87.9   2.71   1.32   2.28   2.10
  1c0aB   1u8dA   45    68   66.2    67    28   10.4   25.0   32.8   1.20   0.76   0.92   0.96
  1k2gA   2j01B   15    22   68.2    22     8   13.6   50.0   54.5   0.75   0.44   0.45   0.55
  1k2gA   2j01A   17    22   77.3    22     8   18.2   50.0   63.6   0.92   0.44   0.63   0.66
  1fjeA   2pxbB   16    22   72.7    22     7    4.5   71.4   54.5   0.46   0.61   0.45   0.51
  2a64A   2du6D   49    71   69.0    71    26    5.6   46.2   35.2   0.60   2.01   1.25   1.29
  1g1xE   2zh1B   20    33   60.6    33     4    6.1   75.0   30.3   0.51   0.41   0.18   0.37
  1nyiB   2w2hR   14    22   63.6    22     5    4.5  100.0   50.0   0.46   0.66   0.37   0.50
  2fy1B   3egzB   14    21   66.7    21     8   19.0  100.0   85.7   0.93   1.14   1.08   1.05
  1lngB   2pxtB   34    49   69.4    49    21   34.7   47.6   67.3   3.65   1.50   2.62   2.59
  1zhoB   2eeuA   25    38   65.8    38    16   15.8   43.8   50.0   1.17   0.86   0.91   0.98
  1l2xA   2traA   19    28   67.9    28     8   10.7   62.5   60.7   0.70   0.59   0.83   0.71
  1a60A   3fozC   30    44   68.2    44    16   11.4   37.5   38.6   0.94   0.66   0.61   0.74
  1oswA   2du6D   17    23   77.3    22     9    9.1   55.6   59.1   0.60   0.58   0.54   0.57
  1a60A   3fozD   29    44   65.9    44    16    6.8   31.2   36.4   0.59   0.48   0.52   0.53
  1p6vB   2traA   47    68   69.1    45    16   22.2   37.5   48.9   1.99   0.66   1.17   1.27
  1k8wB   2a43A   14    22   63.6    22     8   27.3   50.0   45.5   1.28   0.44   0.30   0.68
  2fy1B   2gdiX   11    21   52.4    21     8   38.1   87.5   76.2   1.68   0.94   0.86   1.16
  1e95A   2czjB   20    36   55.6    36    12   11.1   50.0   47.2   0.81   0.70   0.71   0.74
  1i94A   2dr5B   28    32   87.5    32    13   15.6   69.2   75.0   1.02   1.31   1.62   1.31
  1lvjA   1xhpA   12    31   38.7    31    13    9.6   53.8   54.8   0.68   0.88   0.79   0.78
  1ebrA   2gipA   18    28   64.3    28    13   28.6   46.2   60.7   1.64   0.69   0.83   1.06
  1lc6A   1x8wA   19    24   79.2    24    10   25.0   60.0   58.3   1.26   0.73   0.60   0.86
  1jzxA   1k8wB   16    22   72.7    22     8   31.8   75.0   59.1   1.47   0.76   0.54   0.92
  1ei2A   2qusA   19    25   76.0    25     9   12.0   66.7   76.0   0.73   0.75   1.12   0.86
  1l9aB   2qex0   90   128   70.3   126    57   11.1   24.6   31.7   2.68   2.59   2.97   2.74
  1pnu9   2k4cA   50    76   65.8    76    30    3.9   16.7   22.4   0.41   0.38   0.35   0.38
  1q96A   1qtqB   18    27   66.7    27    12   14.8   58.3   63.0   0.88   0.90   0.85   0.88
  1k2gA   1r7zA   16    22   72.7    22     8    4.5   37.5   40.9   0.46   0.31   0.24   0.34
  1z43A   2zjqY   57   101   56.4   101    43    7.9   16.3   21.8   1.25   0.68   0.65   0.86
  2grwA   2pxuB   15    22   68.2    22    10   27.3   60.0   68.2   1.28   0.73   0.73   0.92
  1r7wA   2fk6R   24    34   70.6    34    13   17.6   38.5   38.2   1.20   0.52   0.37   0.70
  1rawA   2frlA   15    23   65.2    23     9    4.3   55.6   52.2   0.45   0.58   0.44   0.49
  1s1i3   2om7H   29    42   69.0    42    16   52.4   93.8  100.0   4.86   2.80   4.04   3.90
  1s1i3   2om7I   52    58   89.7    58    18    6.9   16.7   19.0   0.67   0.20   0.09   0.32
  1s1i3   2om7J   89   102   87.3    73    30    8.2   30.0   31.5   0.96   1.21   0.98   1.05
  1qzwB   2g9cA   25    47   53.2    47    18    6.4   33.3   40.4   0.57   0.64   0.79   0.67
  1s1i3   2om7F   22    29   75.9    29    11   51.7  100.0   96.6   3.17   1.78   2.21   2.39
  1s1i3   2om7G   39    54   72.2    54    23   25.9   34.8   40.7   2.90   1.01   1.05   1.66
  1s1i3   2om7C   76    96   79.2    96    43    6.2   16.3   19.8   0.84   0.68   0.39   0.64
  2frlA   2grwA   16    22   72.7    22     9   22.7   77.8   81.8   1.09   0.93   1.06   1.03
  1xhpA   2hemA   10    24   41.7    24    11   16.6   72.7   75.0   0.90   1.11   1.02   1.01
  1tlrA   2pxlB   11    23   47.8    23     9   21.7   44.4   56.5   1.08   0.43   0.52   0.68
  1a9lA   1y39C   25    38   65.8    38    14    7.9   42.9   42.1   0.63   0.68   0.59   0.63
  1kh6A   2eesA   30    53   56.6    48    20   18.8   30.0   33.3   1.75   0.62   0.48   0.95
  1l1cC   3gcaA   17    29   58.6    29    10   17.2   50.0   51.7   1.04   0.56   0.61   0.74
  1t28A   1tlrA    4    23   17.4    23     9   30.4   55.6   47.8   1.46   0.58   0.36   0.80
  1et4A   1n66A   11    22   50.0    22    10    0.0   20.0   40.9   0.34   0.18   0.24   0.25
  1ylsB   2du6D   26    38   72.2    36     9    8.3   33.3   38.9   0.64   0.30   0.43   0.46
  1fjeA   3cce0   16    22   72.7    22     7   31.8  100.0   81.8   1.47   0.96   1.06   1.16
  1wz2C   2eeuA   39    67   58.2    67    29    3.0   20.7   22.4   0.32   0.55   0.26   0.38
  1a60A   1yg3A   10    28   35.7    28     9   25.0   33.3   32.1   1.43   0.30   0.17   0.64
  2nufC   3ccj0   22    28   78.6    28    12   17.9   91.7   89.3   1.05   1.78   1.82   1.55
  1foqA   2zh8B   21    34   61.8    34    14   26.5   85.7   85.3   1.82   2.02   2.27   2.04
  1lngB   1pjyA   14    22   63.6    22    10    4.6   60.0   81.8   0.46   0.73   1.06   0.75
  1grzA   2jtpA   24    34   70.6    34    14   23.5   71.4   70.6   1.60   1.53   1.58   1.57
  1bivA   1sj3R   17    28   60.7    28    11   14.3   54.5   46.4   0.87   0.72   0.45   0.68
  1p5oA   1ylsB   18    38   50.0    36     9   11.1   22.2   33.3   0.81   0.19   0.28   0.43
  2jl6A   2qbzX  104   161   64.6   153    63    5.2   11.1   13.7   1.02   0.59   0.29   0.63
  1bvjA   3cc70   16    23   69.6    23    10    8.7   80.0   82.6   0.59   1.12   1.16   0.95
  1njp5   2eewA   24    35   68.6    25    10   12.0   70.0   72.0   0.73   0.92   1.00   0.88
  1kpdA   2ozbC   19    32   59.4    32    10   15.6   50.0   34.4   1.02   0.56   0.25   0.61
  1yfgA   2ro2A   16    23   69.6    23    10    4.3   70.0   78.3   0.45   0.92   1.04   0.80
  1u6bB   3ccj0  152   197   77.2   197    70    4.6   11.4   13.7   1.11   0.79   0.69   0.87
  1l1wA   2ct8C   22    29   75.9    29    13   24.1   38.5   48.3   1.43   0.52   0.52   0.82
  1kp7A   1qd3A    9    29   31.0    29    11   24.1   54.5   58.6   1.43   0.72   0.82   0.99
  2gdiX   2zjpZ   50    80   62.5    80    31    6.2   29.0   26.2   0.72   1.20   0.69   0.87
  1bauA   3d5bB   16    23   69.6    23     7   21.7   85.7   56.5   1.08   0.78   0.52   0.80
  2om7I   3fihA   42    58   72.4    58    18    3.4   16.7   17.2   0.36   0.20   0.06   0.21
  1kxkA   1ylsB   21    38   58.3    36     9    8.3   33.3   44.4   0.64   0.30   0.61   0.52
  1g70A   3ficA   24    32   75.0    32    14    9.4   28.6   43.8   0.67   0.36   0.48   0.50
  1nbkA   1t28A   21    34   61.8    34     9    8.8   33.3   35.3   0.66   0.30   0.30   0.42
  2ez6C   2zh5B   16    28   57.1    28    12    7.1  100.0   92.9   0.55   2.02   1.96   1.51
  1ei2A   1r7zA   13    25   52.0    25     9   16.0   55.6   60.0   0.89   0.58   0.68   0.72
  2ipyC   2pxkB   21    30   70.0    30    12   26.7   41.7   63.3   1.63   0.53   1.03   1.06
  1fyoA   1ikdA   15    22   68.2    22     8   31.8   50.0   54.5   1.47   0.44   0.45   0.79
  1ullA   3b31A   20    29   69.0    29    11   20.7   90.9   72.4   1.23   1.55   1.28   1.35
  1g70A   3ficY   17    32   53.1    32    14    9.4   42.9   56.2   0.67   0.68   0.88   0.74
  2noqE   2nr0E   39    53   73.6    53    22    1.9   22.7   28.3   0.26   0.43   0.35   0.35
  1hc8C   1kogI   11    37   29.7    37    16    5.4   12.5   27.0   0.48   0.12   0.15   0.25
  1audB   2f4xA   15    24   62.5    24     7    8.3   71.4   41.7   0.58   0.61   0.28   0.49
  1gixD   2v47A   52    74   70.3    74    29   12.2   24.1   39.2   1.63   0.75   1.77   1.38
  1exyA   1pnu0   24    33   72.7    33    13    6.0   46.2   45.5   0.51   0.69   0.56   0.59
  1nemA   3cce0   17    23   73.9    23    10   17.4   80.0   87.0   0.91   1.12   1.28   1.10
  1bivA   1p5mA   17    28   60.7    28    11   17.8   54.5   57.1   1.05   0.72   0.73   0.83
  1vsax   3dilA   73   121   60.3   120    50    6.7   20.0   20.8   1.18   1.40   0.86   1.15
  2b57A   2zjqY   42    65   64.6    65    28    9.2   21.4   26.2   1.00   0.56   0.42   0.66
  1g70A   1lc6A   15    24   62.5    24    10   16.7   10.0   54.2   0.90   0.10   0.51   0.50
  1s1i4   2nz4P   49   125   39.2   122    45    5.7   22.2   22.1   0.93   1.41   1.10   1.14
  1exdB   1mfjA   12    20   60.0    20     9    5.0   77.8   85.0   0.48   0.93   0.99   0.80
  1fkaA   3d5bA 1041  1518   68.6  1479   434    1.1    2.3    3.8   0.40   0.79   2.11   1.10
  1fkaA   3d5bB   85   124   68.5   119    47    6.7   17.0   27.7   1.17   0.88   1.96   1.34
  1fkaA   1ykvB   30    38   78.9    38    11    0.0   36.4   39.5   0.23   0.40   0.50   0.38
  1kpdA   2noqE   22    32   68.8    32    10   15.6   50.0   37.5   1.02   0.56   0.32   0.63
  1f1tA   1ldzA   22    30   73.3    30    12   26.7   41.7   56.7   1.63   0.53   0.80   0.99
  1kpdA   2noqB   22    32   68.8    32    10   12.5   50.0   40.6   0.84   0.56   0.40   0.60
  1kpdA   2noqA   25    32   78.1    32    10    6.2   50.0   40.6   0.52   0.56   0.40   0.49
  2dr7B   2huaA   24    33   72.7    33    13   15.2   38.5   39.4   1.01   0.52   0.38   0.64
  1qtqB   1s1i3   53    75   70.7    74    28   12.2   28.6   35.1   1.63   0.98   1.35   1.32
  17raA   1hwqA   13    21   61.9    21     9   19.0   55.6   52.4   0.93   0.58   0.39   0.63
  1r7zA   2gipA   19    28   67.9    28    13   25.0   53.8   57.1   1.44   0.88   0.73   1.01
  1r2pA   2dlcY   24    34   70.6    34    14    0.0   35.7   35.3   0.26   0.51   0.30   0.35
  1exdB   2pcvA   26    35   74.3    35    10    2.9   50.0   34.3   0.36   0.56   0.29   0.40
  1g59B   1yg3A   18    28   64.3    28     9    7.2   55.6   42.9   0.55   0.58   0.37   0.50
  1kogI   1vspx   21    37   56.8    37    16    8.1   31.2   51.4   0.63   0.48   0.92   0.68
  1n8xA   1t28A   24    34   70.6    34     9   14.7   33.3   67.6   1.00   0.30   1.45   0.92
  1g70A   2qusA   22    32   68.8    32    14   21.9   50.0   68.8   1.41   0.87   1.36   1.22
  1vsaw   1y39C   52    58   89.7    58    22   89.7   86.4  100.0  12.52   3.95   6.29   7.59
  1b36A   2oiuP   25    38   65.8    38    16    7.9   50.0   52.6   0.63   1.06   1.02   0.90
  1mfyA   2zh1B   12    31   38.7    31    10   22.6   50.0   61.3   1.42   0.56   1.01   1.00
  2eewA   3d5aA   48    67   71.6    67    29    6.0   20.7   29.9   0.62   0.55   0.70   0.62
  1g1xE   1ylsB   22    38   61.1    36     4    8.3   75.0   27.8   0.64   0.41   0.16   0.40
  1qtqB   1s1i4   55    75   73.3    74    28   12.2   21.4   28.4   1.63   0.56   0.74   0.98
  1s1i4   2bh2C   21    37   56.8    30     6   23.3   83.3   53.3   1.42   0.63   0.70   0.92
  1s9sA   2es5A   14    23   60.9    23    10    8.7  100.0   87.0   0.59   1.55   1.28   1.14
  1rnkA   2ixyA   15    27   55.6    27    11    3.7   45.5   44.4   0.42   0.55   0.38   0.45
  2j00V   3phpA   17    23   73.9    23     9    8.7   66.7   60.9   0.59   0.75   0.61   0.65
  2ahtA   2ez6C   14    27   51.9    27    12   14.8   33.3   74.1   0.88   0.38   1.20   0.82
  28spA   2go59   24    28   85.7    28    12   32.1   66.7   78.6   1.85   1.10   1.43   1.46
  2f88A   2zjpZ   26    34   76.5    34    14   14.7   28.6   44.1   1.00   0.36   0.54   0.64
  1yi20   1yl3A 1986  2915   68.1  2754   991   51.3   66.4   84.4  37.00  37.00  37.00  37.00
  1rfrA   1y39C    8    30   26.7    30    14   20.0   42.9   53.3   1.22   0.68   0.70   0.87
  1txsA   2drbB   21    35   60.0    35    14   25.7   78.6   71.4   1.81   1.77   1.70   1.76
  1jo7A   1u63B   18    31   58.1    31    13   12.9   46.2   51.6   0.85   0.69   0.68   0.74
  1q93A   2nz4P   18    27   66.7    27    12   18.5   16.7   59.3   1.05   0.16   0.75   0.65
  1njp5   2annB   11    25   47.8    23     6   39.1  100.0   82.6   1.87   0.80   1.16   1.27
  1c04F   1z43A   22    29   75.9    29    12    3.5   50.0   51.7   0.41   0.70   0.61   0.57
  1n8xA   2ozbC   17    33   51.5    33    12   12.1   33.3   30.3   0.83   0.38   0.18   0.47
  2hvyE   2pxvB   33    49   67.3    49    21   20.4   42.9   46.9   1.97   1.26   1.24   1.49
  1fyoA   1u2aA   10    20   50.0    20     9   15.0   55.6   70.0   0.77   0.58   0.67   0.67
  1fg0A   3bo0D   20    27   74.1    27     7   14.8   57.1   40.7   0.88   0.46   0.30   0.55
  1yshF   2zh1B   14    33   42.4    33    12   18.2   50.0   48.5   1.20   0.70   0.65   0.85
  1bgzA   2gcsB   17    23   73.9    23     9   30.4   44.4   47.8   1.46   0.43   0.36   0.75
  2nqpF   484dB   20    27   74.1    27    10   18.5   60.0   48.1   1.06   0.73   0.46   0.75
  359dB   3ccs0   20    25   80.0    25     4   24.0  100.0   60.0   1.26   0.54   0.68   0.82
  2zh8B   359dB    6    25   24.0    25     4    0.0   75.0   52.0   0.32   0.41   0.49   0.40
  1vorA   2k4cA   50    76   65.8    76    30    2.6   16.7   17.1   0.28   0.38   0.11   0.25
  1fyoA   1yl41   18    27   66.7    27    11   14.8   45.5   51.9   0.88   0.55   0.55   0.66
  1d6kB   2zniC   18    37   48.6    37    17    2.7   29.4   40.5   0.35   0.48   0.51   0.44
  1l8vA   1ymoA   33    47   70.2    47    16    8.5   50.0   51.1   0.74   1.06   1.40   1.07
  1g70A   1wsuE   18    23   81.8    22    10   36.4   50.0   90.9   1.67   0.56   1.30   1.18
  1u2aA   1y26X   14    20   70.0    20     9   25.0   77.8   80.0   1.11   0.93   0.88   0.97
  1j1uB   1n8xA   25    36   69.4    36    16    8.3   37.5   47.2   0.64   0.66   0.71   0.67
  1n66A   1nybB   15    22   68.2    22    10   36.4   80.0   72.7   1.67   1.12   0.83   1.21
  1jo7A   1s1i4   16    31   51.6    31    13   19.4   30.8   58.1   1.22   0.37   0.90   0.83
  1j2bC   3d0uA   54    77   70.1    77    23   11.7   21.7   27.3   1.61   0.42   0.72   0.92
  1qwbA   2zh5B    5    26   19.2    26    10    3.8   70.0   61.5   0.43   0.92   0.76   0.70
  1pnu0   2czjB   44    63   71.0    62    23    6.4   30.4   27.4   0.64   0.79   0.44   0.63
  1xhpA   2nz4P   21    32   65.6    32    14    3.1   35.7   50.0   0.38   0.51   0.67   0.52
  1s2fA   2zh2B   15    23   65.2    23     9   34.8   88.9   82.6   1.67   1.13   1.16   1.32
  1kpdA   2gcsB   21    32   65.6    32    10   12.5   50.0   31.2   0.84   0.56   0.19   0.53
  1rnkA   2hojA   24    34   70.6    34    11   17.6   45.5   35.3   1.19   0.55   0.30   0.68
  2pxdB   3degG   25    49   51.0    49    21   16.3   33.3   38.8   1.52   0.81   0.77   1.03
  1hwqA   2jseA   16    22   72.7    22     8   27.3   50.0   45.5   1.28   0.44   0.30   0.68
  2pxdB   3degI   18    29   62.1    29    13   10.3   38.5   51.7   0.69   0.52   0.61   0.61
  2il9A   2pxvB   31    49   63.3    49    21   10.2   28.6   46.9   0.90   0.61   1.24   0.92
  1njp5   3bbnA   29    35   82.9    25    10   20.0  100.0   80.0   1.07   1.55   1.24   1.29
  1cx0B   1s1hA   51    72   70.8    72    26    9.7   30.8   29.2   1.18   1.00   0.76   0.98
  1ullA   2eesA   23    35   65.7    35    15    5.7   26.7   48.6   0.50   0.35   0.73   0.52
  2fdtA   2jl6A   26    36   72.2    36    16   13.9   50.0   58.3   0.99   1.06   1.17   1.07
  2e5lA   2j37Z  196   280   70.0   280    98    1.8    7.1   10.7   0.14   0.47   0.72   0.45
  1xjrA   2gdiX   33    47   70.2    47    19   17.0   36.8   40.4   1.53   0.83   0.79   1.05
  1ei2A   1eiyC   18    25   72.0    25     9   12.0   44.4   52.0   0.73   0.43   0.49   0.55
  2pxfB   3ds7A   29    49   59.2    49    21   14.3   33.3   42.9   1.31   0.81   1.00   1.04
  1pnu0   2es5A   18    23   78.3    23    10   30.4   90.0   87.0   1.47   1.33   1.28   1.36
  1tobA   2rd2B   21    27   77.8    27    12   14.8   50.0   44.4   0.88   0.70   0.38   0.65
  2anrB   2tpkA   11    25   44.0    25     8   20.0   87.5   60.0   1.07   0.94   0.68   0.90
  1k8wB   1vs6B   18    22   81.8    22     8    0.0   75.0   68.2   0.34   0.76   0.73   0.61
  1a51A   1fjgA   34    41   82.9    41    19   19.5   31.6   41.5   1.56   0.63   0.65   0.95
  1kksA   3ficY   17    24   70.8    24     8   25.0   75.0   62.5   1.26   0.76   0.69   0.91
  1g59B   1xsgA   18    27   66.7    27    12   18.5   58.3   63.0   1.06   0.90   0.85   0.94
  2qwyC   3ccv0   35    52   67.3    52    17    5.8   23.5   36.5   0.54   0.33   0.73   0.53
  1lc6A   1ylsB   15    24   62.5    24     9   20.8   33.3   58.3   1.08   0.30   0.60   0.66
  1xpeA   2jwvA   15    23   65.2    23     7   21.7   57.1   56.5   1.08   0.46   0.52   0.69
  1hr2A   2o33A   13    20   65.0    20     9   25.0   88.9   95.0   1.11   1.13   1.22   1.15
  1lvjA   1n66A   12    22   54.5    22    10    9.1   40.0   50.0   0.60   0.41   0.37   0.46
  28spA   2rkjK   23    28   82.1    28    12   21.4   50.0   64.3   1.24   0.70   0.95   0.96
  2o33A   3epkF   16    20   80.0    20     9   10.0   66.7   70.0   0.62   0.75   0.67   0.68
  1hr2A   2fdtA   25    36   69.4    36    16   13.9   62.5   75.0   0.99   1.52   1.96   1.49
  1s2fA   2drbB   15    23   65.2    23     9   34.8   88.9   82.6   1.66   1.13   1.16   1.32
  1u8dA   2hgrC   35    68   52.2    67    29    9.0   24.1   29.9   1.00   0.75   0.70   0.82
  1jurA   2f4xA   10    22   45.5    22     7   18.2   71.4   50.0   0.92   0.61   0.37   0.64
  1u8dA   2hgrD   32    68   47.8    67    28   11.9   25.0   32.8   1.43   0.76   0.92   1.03
  1ymoA   2pcvA   19    35   54.3    35    10   11.4   40.0   42.9   0.82   0.41   0.53   0.59
  1a9lA   2hgp1    0    38    0.0    38     5    0.0    0.0    7.9   0.23   0.11   0.00   0.11
  1lc6A   2hguB   18    24   75.0    24    10   12.5   50.0   58.3   0.73   0.56   0.60   0.63
  1ebqA   2zh3B   19    29   65.5    29    13   20.7   38.5   55.2   1.23   0.52   0.71   0.82
  1kp7A   1pnsA   23    30   76.7    30    13   10.0   53.8   60.0   0.69   0.88   0.91   0.83
  1u9sA   2qex0  112   161   69.6   155    61    7.7   16.4   22.6   2.02   1.36   2.02   1.80
  1ec6C   1xpfA    9    20   45.0    20     6   20.0   83.3   70.0   0.94   0.63   0.67   0.75
  1e8oE   3bbnA   33    50   66.0    50    21   16.0   33.3   38.0   1.52   0.81   0.76   1.03
  2hnsA   3f4hY   15    22   68.2    22     9    9.1   55.6   63.6   0.60   0.58   0.63   0.60
  1i94A   3fu2A   21    34   61.8    31    11    3.2   36.4   41.9   0.39   0.40   0.41   0.40
  1euqB   3bboB   47    72   65.3    72    28    4.2   14.3   19.4   0.44   0.25   0.17   0.28
  2czjB   3f2qX   45    63   71.4    62    23    3.2   30.4   29.0   0.34   0.79   0.53   0.56
  1r7wA   1xshA   21    27   77.8    27    11   14.8   45.5   55.6   0.88   0.55   0.65   0.69
  1euqB   3bboC   47    72   65.3    72    28    8.3   14.3   25.0   0.96   0.25   0.46   0.56
  1gixD   1k6gA   12    22   54.5    22    10   50.0   80.0   81.8   2.29   1.12   1.06   1.49
  2du5D   2quxI   15    25   60.0    25     9   28.0   55.6   68.0   1.45   0.58   0.89   0.97
  1l9aB   2k4cA   54    76   71.1    76    30    3.9   20.0   23.7   0.41   0.55   0.43   0.46
  1xhpA   3cc70   27    32   84.4    32    14   21.9   64.3   68.8   1.41   1.30   1.36   1.36
  1d6kB   1yg3A    5    28   17.9    28     9    7.2   33.3   28.6   0.55   0.30   0.13   0.33
  1g1xE   2ixyA   14    27   51.9    27     4    3.7   75.0   37.0   0.42   0.41   0.24   0.35
  1yshA   3b31A   15    28   53.6    28    11    7.1   81.8   67.9   0.55   1.32   1.06   0.98
  1exdB   387dA   17    26   65.4    26     6    0.0   33.3   30.8   0.31   0.24   0.14   0.23
  359dB   3f2qX   18    25   72.0    25     4    0.0  100.0   36.0   0.32   0.54   0.20   0.35
  1mt4A   2hgrD   15    24   62.5    24    10   12.5   60.0   66.7   0.74   0.73   0.80   0.76
  1firA   2ap0A   18    28   64.3    28     9    0.0   55.6   50.0   0.29   0.58   0.53   0.47
  1mt4A   2hgrC   17    24   70.8    24    10   20.8   50.0   45.8   1.08   0.56   0.34   0.66
  1kpdA   1urnQ    9    21   42.9    21     5   19.0  100.0   52.4   0.93   0.66   0.39   0.66
  1xjrA   2a64A   32    47   68.1    47    19    6.4   36.8   38.3   0.57   0.83   0.68   0.69
  1h4sT   3bboA   56    77   72.7    67    25    9.0   20.0   26.9   1.00   0.41   0.50   0.64
  1h4sT   3bboB   52    77   67.5    67    25    7.5   12.0   23.9   0.80   0.15   0.33   0.43
  1h4sT   3bboC   52    77   67.5    67    25    9.0   28.0   32.8   1.00   0.78   0.92   0.90
  1u8dA   1wsuE   14    23   63.6    22    10    9.1   50.0   72.7   0.60   0.56   0.83   0.67
  2a64A   3egzB   45    65   69.2    65    24    7.7   33.3   33.8   0.81   1.01   0.94   0.92
  1bj2A   2zjqY   11    21   52.4    21     7   28.6  100.0   71.4   1.29   0.96   0.75   1.00
  1sj3R   3fihA   47    76   61.8    73    27    6.8   33.3   28.8   0.76   1.23   0.75   0.91
  1rawA   2pxpB   18    36   50.0    36    14   25.0   42.9   41.7   1.81   0.68   0.52   1.00
  2go59   2pxqB   34    49   69.4    49    21   14.3   23.8   49.0   1.31   0.44   1.37   1.04
  1ehtA   1q9aA   18    27   66.7    27    10   18.5   40.0   70.4   1.05   0.41   1.08   0.85
  1h3eB   1y0qA   54    86   62.8    83    27    1.2   29.6   21.7   0.15   0.99   0.38   0.51
  1yi20   387dA   20    26   76.9    26     6    3.8   66.7   53.8   0.43   0.48   0.56   0.49
  1kh6A   2zniC   39    53   73.6    48    20   25.0   45.0   47.9   2.44   1.26   1.25   1.65
  2qex0   2rpkA   17    20   85.0    20     8    0.0   62.5   70.0   0.36   0.59   0.67   0.54
  1i94A   2ipyC   24    30   80.0    30    12    6.7   50.0   70.0   0.53   0.70   1.27   0.83
  1p5nA   2a43A   14    26   53.8    26     8    7.7   50.0   42.3   0.56   0.44   0.32   0.44
  2fy1B   2hghB   12    21   57.1    21     8   23.8  100.0   76.2   1.10   1.14   0.86   1.03
  1c0aB   2hvyE   40    65   61.5    57    21   12.3   33.3   38.6   1.26   0.81   1.02   1.03
  2gcsB   3bbnA   91   125   72.8   123    40    8.1   22.5   18.7   1.63   1.17   0.62   1.14
  2pxlB   2qh3A   15    23   65.2    23     9    8.7   66.7   69.6   0.59   0.75   0.82   0.72
  1ysvA   2zjqY   16    27   59.3    27    12    3.7   83.3   77.8   0.42   1.54   1.32   1.09
  2go59   3egzB   27    65   41.5    65    24    3.1   16.7   29.2   0.33   0.27   0.61   0.40
  1fmnA   2hghB   24    35   68.6    35    15   22.9   40.0   45.7   1.60   0.67   0.63   0.97
  1e8oE   1qwbA   15    26   57.7    26    10   34.6   70.0   61.5   1.85   0.92   0.76   1.18
  2hemA   3phpA   13    23   56.5    23     9   17.4   77.8   73.9   0.91   0.93   0.93   0.92
  1i94A   1mjiC   26    34   76.5    34    12   26.5   75.0   64.7   1.82   1.32   1.33   1.49
  1yi20   2pxqB   35    49   71.4    49    21   16.3   28.6   44.9   1.52   0.61   1.12   1.08
  1fqzA   2drbB   17    27   63.0    27    11   22.3   36.4   51.9   1.25   0.40   0.55   0.73
  1qzwB   2rkjK   31    47   66.0    47    18    0.0   38.9   38.3   0.19   0.84   0.68   0.57
  1s1i4   1u0bA   45    74   60.8    74    31   12.2   19.4   28.4   1.63   0.54   0.74   0.97
  1u63B   2bh2C   22    37   59.5    30     6   13.3   83.3   46.7   0.85   0.63   0.51   0.66
  1ze2C   2b57A   16    22   72.7    22     8    9.1   75.0   68.2   0.60   0.76   0.73   0.70
  2dlcY   2pxkB   26    49   53.1    49    20   10.2   45.0   46.9   0.90   1.26   1.24   1.14
  1e8oE   2pxvB   24    49   49.0    49    21   12.2   38.1   42.9   1.10   1.03   1.00   1.04
  1ymoA   2dr5B   19    32   59.4    32    13    6.2   23.1   50.0   0.52   0.24   0.67   0.48
  1eiyC   2gv4A   17    22   77.3    22    10   22.7   80.0   86.4   1.09   1.12   1.18   1.13
  1mzpB   1vs5A   36    55   65.5    55    23   10.9   52.2   45.5   1.06   2.02   1.43   1.50
  1ffyT   2du6D   41    71   57.7    71    26   36.6   92.3   91.5   5.96   5.44   7.26   6.22
  1audB   2quxI   17    25   68.0    25     9   36.0   55.6   48.0   1.86   0.58   0.41   0.95
  1j2bC   1yi20   52    77   67.5    77    23    3.9   21.7   27.3   0.41   0.42   0.72   0.52
  1k2gA   1lvjA   12    22   54.5    22     8   22.8   62.5   50.0   1.09   0.59   0.37   0.69
  1qzwB   2zh7B   20    33   60.6    33    14   15.2   42.9   36.4   1.01   0.68   0.31   0.67
  1j1uB   1rawA   27    36   75.0    36    14   11.1   42.9   47.2   0.81   0.68   0.71   0.73
  2gv4A   2j01A   16    22   72.7    22    10   31.8  100.0   95.5   1.47   1.55   1.42   1.48
  2hgpB   486dA   51    74   68.9    74    27   32.4   55.6   64.9   5.44   2.85   4.63   4.31
  2gv4A   2j01B   16    22   72.7    22    10   18.2   80.0   86.4   0.92   1.12   1.18   1.07
  1b36A   1joxA   13    21   61.9    21     7   14.3   71.4   61.9   0.76   0.61   0.56   0.64
  1bgzA   1lngB   18    23   78.3    23     9    8.7   33.3   52.2   0.59   0.30   0.44   0.44
  2hgpB   486dE   50    72   69.4    72    28   38.9   50.0   76.4   6.49   2.57   5.72   4.92
  2b63R   3ccv0   24    31   77.4    31    11    6.5   36.4   38.7   0.53   0.40   0.33   0.42
  1un6E   2zhbB   28    34   82.4    34    13   14.7   46.2   44.1   1.00   0.69   0.54   0.75
  1jo7A   1z2jA   15    31   48.4    31    13    9.7   38.5   58.1   0.68   0.52   0.90   0.70
  1nyiB   2hnsA   14    22   63.6    22     5    0.0  100.0   45.5   0.34   0.66   0.30   0.43
  2pxdB   2tobA   14    20   70.0    20     9   25.0   88.9   85.0   1.11   1.13   0.99   1.08
  1r2pA   2gya9   24    34   70.6    34    14   14.7   42.9   44.1   1.00   0.68   0.54   0.74
  1ysvA   2zh1B    5    27   18.5    27    12   14.8   66.7   88.9   0.88   1.10   1.71   1.23
  1voqA   2gdiX   58    80   72.5    80    31   10.0   16.1   16.2   1.35   0.37   0.09   0.60
  2h2xA   484dB   10    21   47.6    21     8   14.3   50.0   57.1   0.76   0.44   0.47   0.56
  1cq5A   1f6zA   20    27   74.1    27    12   14.8   50.0   55.6   0.88   0.70   0.65   0.74
  1r2pA   2gya0   23    34   67.6    34    14    5.9   28.6   26.5   0.50   0.36   0.13   0.33
  2eewA   2ez6C   16    28   57.1    28    12   14.3   50.0   67.9   0.87   0.70   1.06   0.88
  1pnsA   2hgrD   62    76   81.6    76    28    3.9   21.4   26.3   0.41   0.56   0.62   0.53
  1g70A   1xjrA   21    32   65.6    32    14    6.3   42.9   53.1   0.52   0.68   0.77   0.66
  1et4A   1kp7A   18    30   60.0    30    10    6.7   30.0   36.7   0.53   0.28   0.27   0.36
  1xshA   2frlA   14    23   60.9    23     9    8.7   66.7   60.9   0.59   0.75   0.61   0.65
  1gixD   1msyA   17    27   63.0    27    11    7.4   63.6   59.3   0.56   0.91   0.75   0.74
  1vc5B   2czjB   37    63   59.7    62    23   12.9   30.4   29.0   1.45   0.79   0.53   0.93
  1anrA   2b63R   18    29   62.1    29     8    3.4   37.5   34.5   0.40   0.31   0.22   0.31
  1f84A   1l9aB   19    29   65.5    29    12    3.4   25.0   41.4   0.40   0.26   0.35   0.34
  1ec6C   2hojA   15    20   75.0    20     6   20.0   83.3   60.0   0.93   0.63   0.49   0.68
  2hw8B   3finB   25    36   69.4    36    15    5.6   60.0   61.1   0.49   1.30   1.29   1.03
  2hw8B   3finA   25    36   69.4    36    15   13.9   66.7   63.9   0.99   1.53   1.42   1.31
  2hgrC   2quxI   17    25   68.0    25     9   16.0   88.9   80.0   0.89   1.13   1.24   1.09
  1txsA   3ccj0   28    38   73.7    38    17   13.2   23.5   34.2   0.98   0.33   0.33   0.55
  2pxtB   3bbnA   43    49   87.8    49    21   14.3   47.6   49.0   1.31   1.50   1.37   1.39
  1gaxC   2a43A   19    26   73.1    26     8    7.7   37.5   34.6   0.56   0.31   0.19   0.36
  1n66A   3ccs0   17    22   77.3    22    10   36.4   90.0   90.9   1.67   1.33   1.30   1.43
  1gixD   1l1cC   22    29   75.9    29    12   13.8   50.0   55.2   0.86   0.70   0.71   0.76
  1b36A   2e5lA   26    38   68.4    38    16   13.2   43.8   47.4   0.98   0.86   0.80   0.88
  1nemA   2csxC   16    23   69.6    23    10   21.7   50.0   60.9   1.09   0.56   0.61   0.75
  1xokA   2pxuB   20    30   66.7    27     7    3.7   85.7   59.3   0.42   0.78   0.75   0.65
  1nbsA   2du5D   49    71   69.0    71    26   12.7   26.9   35.2   1.63   0.77   1.25   1.22
  1gtrB   2ct8C   53    74   71.6    74    26   40.5   38.5   73.0   7.01   1.49   5.55   4.68
  1rfrA   2annB   16    25   69.6    23     6   39.1  100.0   78.3   1.87   0.80   1.04   1.24
  1dk1B   1j2bC   35    57   61.4    57    23    5.3   17.4   35.1   0.51   0.28   0.79   0.53
  1k8wB   3degG    9    22   40.9    22     8   27.3   62.5   81.8   1.28   0.59   1.06   0.98
  1msyA   2gdiX   18    27   66.7    27    11   18.5   54.5   70.4   1.06   0.72   1.08   0.95
  1bgzA   1yl41   16    23   69.6    23     9   26.1   44.4   47.8   1.27   0.43   0.36   0.69
  1k8wB   3degI    8    22   36.4    22     8   31.8   75.0   68.2   1.47   0.76   0.73   0.99
  1l1wA   2ckyA   15    29   51.7    29    13   10.3   38.5   48.3   0.69   0.52   0.52   0.58
  1nyiB   1rhtA   14    24   58.3    24     5    4.2   80.0   41.7   0.45   0.51   0.28   0.41
  1ylsB   2kfcA   18    36   50.0    36     9    2.8   22.2   25.0   0.36   0.19   0.12   0.22
  1f84A   1p5nA   20    29   69.0    29    12    6.9   41.7   41.4   0.54   0.53   0.35   0.48
  1r7zA   3ds7A   26    34   76.5    34    13   11.8   38.5   44.1   0.83   0.52   0.54   0.63
  1euqB   2oihB   36    72   50.0    72    27    6.9   22.2   22.2   0.77   0.57   0.29   0.54
  1u8dA   2zjqY   43    68   63.2    67    29   10.4   20.7   29.9   1.20   0.55   0.70   0.82
  1u9sA   2czjB   43    63   69.4    62    23   11.3   30.4   22.6   1.23   0.79   0.22   0.75
  1s1i4   3bo0G   19    32   59.4    32     9   15.6   66.7   65.6   1.02   0.75   1.23   1.00
  1s1i4   3bo0D   17    27   63.0    27     7   11.1   42.9   48.1   0.71   0.33   0.46   0.50
  1s1i4   3bo0E   20    27   74.1    27     9   22.2   55.6   66.7   1.24   0.58   0.96   0.93
  1joxA   1xp7A   12    21   57.1    21     7    9.5  100.0   76.2   0.61   0.96   0.86   0.81
  1i6uC   2quwB   26    37   70.3    37    17    5.4   29.4   32.4   0.48   0.48   0.27   0.41
  1bvjA   1j2bC   17    23   73.9    23    10   21.7   50.0   82.6   1.08   0.56   1.16   0.93
  1k2gA   1mfjA   15    20   75.0    20     8   25.0   62.5   60.0   1.11   0.59   0.49   0.73
  1vs6B   2du3D   52    71   73.2    71    28    9.9   21.4   33.8   1.19   0.56   1.13   0.96
  1k6hA   1mfjA   11    20   55.0    20     9   30.0   88.9   85.0   1.29   1.13   0.99   1.14
  1mzpB   2zh9B   22    33   66.7    33    13   30.3   61.5   60.6   2.04   1.09   1.10   1.41
  1ebqA   2du6D   22    29   75.9    29    13   31.0   30.8   44.8   1.84   0.37   0.43   0.88
  2adtA   3f4hY   17    43   39.5    43    11    0.0   45.5   37.2   0.21   0.55   0.53   0.43
  2adtA   3f4hX   29    43   67.4    43    10    9.3   30.0   34.9   0.76   0.28   0.44   0.49
  1pnsA   2pxtB   37    49   75.5    49    21   14.3   38.1   55.1   1.31   1.03   1.77   1.37
  1serT   3finA   69    94   73.4    64    18   15.6   27.8   28.1   1.90   0.47   0.52   0.96
  2bh2C   2ow8y   28    37   75.7    30     6   23.3   83.3   50.0   1.42   0.63   0.60   0.88
  1ec6C   2huaA   13    20   65.0    20     6   15.0   83.3   60.0   0.77   0.63   0.49   0.63
  1yshA   2eesA   21    28   75.0    28    12   32.1   50.0   75.0   1.84   0.70   1.30   1.28
  1g1xE   2i82E   13    21   61.9    21     4   14.3   75.0   38.1   0.76   0.41   0.19   0.45
  1bivA   2i82E    3    21   14.3    21     8   14.3   75.0   71.4   0.76   0.76   0.75   0.76
  1anrA   2oiuP   19    29   65.5    29     8   10.3   50.0   48.3   0.69   0.44   0.52   0.55
  2w2hR   359dB   14    22   63.6    22     4    4.5  100.0   50.0   0.46   0.54   0.37   0.46
  2gcsB   2tpkA   23    36   63.9    36    12    8.3   50.0   47.2   0.64   0.70   0.71   0.69
  2j00V   2qh3A   21    23   91.3    23     9   21.7   55.6   47.8   1.08   0.58   0.36   0.67
  1audB   2jppC   15    20   75.0    20     8   20.0   62.5   60.0   0.94   0.59   0.49   0.67
  1s03A   2frlA   14    23   60.9    23     9   13.1   55.6   47.8   0.74   0.58   0.36   0.56
  1h3eB   2jppC   16    20   80.0    20     8   40.0   87.5   70.0   1.68   0.94   0.67   1.10
  1u8dA   2w2hR   15    22   68.2    22     8   22.7   75.0   77.3   1.09   0.76   0.95   0.93
  1jbtC   1k8wB    8    22   36.4    22     8   22.7   87.5   81.8   1.09   0.94   1.06   1.03
  1fyoA   28spA   20    27   74.1    27    11   11.1   36.4   44.4   0.71   0.40   0.38   0.49
  1m5kB   2akeB   46    72   63.9    72    27    6.9   25.9   26.4   0.77   0.77   0.55   0.70
  2b57A   2du6D   33    65   50.8    65    26    7.7   23.1   26.2   0.81   0.58   0.42   0.60
  1fyoA   1y0qA   22    27   81.5    27    11    3.7   36.4   55.6   0.42   0.40   0.65   0.49
  1ldzA   1yshA   16    28   57.1    28    12   25.0   41.7   60.7   1.43   0.53   0.83   0.93
  1a1tB   2hemA   14    20   70.0    20     8   35.0   87.5   80.0   1.49   0.94   0.88   1.10
  1exdB   2gv3A   15    22   68.2    22     8   18.2   87.5   81.8   0.92   0.94   1.06   0.97
  1e95A   2g1wA   13    22   59.1    22     7   13.7   42.9   59.1   0.75   0.33   0.54   0.54
  2bh2C   2ow80   26    37   70.3    30     6   16.7   83.3   56.7   1.03   0.63   0.80   0.82
  1anrA   2j00V   21    29   72.4    29     8   10.3   37.5   48.3   0.69   0.31   0.52   0.51
  1urnQ   2j01B   14    21   66.7    21     5   28.6  100.0   66.7   1.29   0.66   0.65   0.86
  1kksA   1rhtA   10    24   41.7    24     8   20.8   62.5   62.5   1.08   0.59   0.69   0.79
  1nbkA   2j288   22    34   64.7    34    14   11.8   42.9   47.1   0.82   0.68   0.64   0.72
  2zh2B   3cc70   27    34   79.4    34    14   32.4   71.4   67.6   2.26   1.53   1.45   1.75
  1e95A   2ez6C    7    28   25.0    28    12   10.7   50.0   50.0   0.70   0.70   0.53   0.65
  1eorA   1rnkA   15    22   68.2    22    10   13.6   50.0   50.0   0.75   0.56   0.37   0.56
  1u9sA   2h2xA   11    21   52.4    21     8   14.3   62.5   57.1   0.76   0.59   0.47   0.61
  1jtjA   1tjzA   14    22   63.6    22     8   18.2   62.5   77.3   0.92   0.59   0.95   0.82
  1yneA   2nr0E   17    31   54.8    31    11    3.2   45.5   38.7   0.39   0.55   0.33   0.42
  1l1cC   1szyA   12    21   57.1    21     9   19.1   55.6   61.9   0.93   0.58   0.56   0.69
  2adtA   2nqpF   35    43   81.4    43    19   11.7   31.6   41.9   0.94   0.63   0.73   0.77
  1vs5A   2pxuB   37    49   75.5    49    21    8.2   38.1   44.9   0.72   1.03   1.12   0.96
  1rhtA   2es5A   15    23   65.2    23     8   17.4   50.0   60.9   0.91   0.44   0.61   0.66
  1dk1B   2oihB   37    57   64.9    57    24    5.3   29.2   35.1   0.51   0.79   0.79   0.70
  1mfjA   2nqpF   14    20   70.0    20     9   10.0   44.4   65.0   0.62   0.43   0.57   0.54
  1txsA   1yshF    9    34   27.3    33    12   12.2   58.3   57.6   0.83   0.90   0.98   0.90
  1e4pA   2ct8C   17    24   70.8    24    11   33.3   45.5   54.2   1.66   0.55   0.51   0.91
  1ekzB   1tjzA   13    22   59.1    22    10   13.6   80.0   77.3   0.75   1.12   0.95   0.94
  1txsA   1yshB   28    38   73.7    38    17   18.4   47.1   81.6   1.37   1.06   2.49   1.64
  1txsA   1yshA   12    28   42.9    28    12   17.8   75.0   78.6   1.05   1.32   1.43   1.26
  2ixyA   361dA   11    20   55.0    20     7   10.0  100.0   85.0   0.62   0.96   0.99   0.85
  1ehtA   2zh1B   18    33   54.5    33    14   18.2   14.3   60.6   1.20   0.14   1.10   0.81
  1q9aA   2qbzX   18    27   66.7    27    10    7.4   40.0   55.6   0.56   0.41   0.65   0.54
  1xshA   2g9cA   20    27   74.1    27    11   18.5   54.5   51.9   1.06   0.72   0.55   0.77
  1c0aB   1d0uA   13    21   61.9    21     9    9.5   55.6   52.4   0.61   0.58   0.39   0.52
  1k6hA   2noqB   13    22   59.1    22    10   22.7   50.0   68.2   1.09   0.56   0.73   0.80
  1euqB   2euyA   24    34   70.6    34    15   17.6   40.0   58.8   1.20   0.67   1.08   0.98
  1gtrB   484dB   21    27   77.8    27    10   14.8   60.0   55.6   0.88   0.73   0.65   0.75
  2om7J   3dilA   70   102   68.6    73    30    9.6   23.3   26.0   1.17   0.75   0.54   0.82
  1k6gA   1vfgC   15    22   68.2    22    10   36.4   50.0   86.4   1.67   0.56   1.18   1.14
  1xpeA   1y0qA   16    23   69.6    23     7   17.4  100.0   65.2   0.91   0.96   0.71   0.86
  1g1xE   2grwA   17    22   77.3    22     4   22.8   75.0   50.0   1.09   0.41   0.37   0.62
  28spA   3ficY   19    28   67.9    28    12   14.3   41.7   57.1   0.87   0.53   0.73   0.71
  1jo7A   1n66A   12    22   54.5    22    10   13.6   50.0   63.6   0.75   0.56   0.63   0.65
  1txsA   2o33A   17    20   85.0    20     9   20.0  100.0   90.0   0.93   1.34   1.10   1.12
  28spA   3ficA   20    28   71.4    28    12   25.0   41.7   64.3   1.43   0.53   0.95   0.97
  1c2xC   1k6gA   17    22   77.3    22    10   27.2   90.0   81.8   1.28   1.33   1.06   1.22
  1c0aB   1vspx   33    77   42.9    77    28    9.1   35.7   28.6   1.15   1.47   0.83   1.15
  2ckyA   2eesA   44    67   65.7    67    28    1.5   21.4   32.8   0.21   0.56   0.92   0.56
  2gya9   2jymA   15    22   68.2    22    10   22.7   40.0   59.1   1.09   0.41   0.54   0.68
  1nbkA   2jymA   14    22   63.6    22    10   36.4   70.0   86.4   1.67   0.92   1.18   1.26
  1efwC   2nr0E   53    73   72.6    73    25   34.2   52.0   74.0   5.70   2.29   5.56   4.51
  1f1tA   2ahtA   14    27   51.9    27    12   29.6   66.7   88.9   1.64   1.10   1.71   1.48
  1cq5A   1m82A   13    25   52.0    25    11   20.0   54.5   72.0   1.07   0.72   1.00   0.93
  1eiyC   1njp5   16    35   64.0    25    10   24.0   60.0   68.0   1.26   0.73   0.89   0.96
  2fk6R   486dA   49    74   66.2    53    21   32.1   61.9   77.4   3.65   2.28   3.76   3.23
  1grzA   3bo0E   20    27   74.1    27     9   22.2   55.6   55.6   1.24   0.58   0.65   0.82
  1grzA   3bo0D   21    27   77.8    27     7    3.7   57.1   37.0   0.42   0.46   0.24   0.37
  1r7zA   359dB   15    25   60.0    25     4    4.0  100.0   36.0   0.43   0.54   0.20   0.39
  2oiuP   3finA   51    71   71.8    71    30   12.7   30.0   35.2   1.64   1.21   1.25   1.37
  2oiuP   3finB   47    71   66.2    71    30    8.5   30.0   32.4   0.98   1.21   1.00   1.06
  1mmsC   1tobA   15    27   55.6    27    12   14.8   50.0   59.3   0.88   0.70   0.75   0.78
  1ehtA   1msyA   18    27   66.7    27    11   29.6   36.4   63.0   1.64   0.40   0.85   0.96
  1ikdA   2eesA   15    22   68.2    22     8   27.3   75.0   77.3   1.28   0.76   0.95   1.00
  1rnkA   1s2fA   15    23   65.2    23     9   21.7   55.6   47.8   1.08   0.58   0.36   0.67
  2traA   3bboB   46    75   61.3    73    28    5.5   25.0   26.0   0.59   0.76   0.54   0.63
  1eorA   2f4xA   15    22   68.2    22     7   13.6  100.0   77.3   0.75   0.96   0.95   0.89
  2dr7B   3cpw0   27    33   81.8    33    13   42.4   69.2   78.8   2.94   1.31   1.87   2.04
  2traA   3bboA   57    75   76.0    73    28    6.8   17.9   28.8   0.76   0.39   0.75   0.63
  1vs6B   2gioA   21    29   72.4    29    13   13.8   61.5   75.9   0.86   1.09   1.41   1.12
  1anrA   3f4hX   17    29   58.6    29     8    6.9   50.0   44.8   0.54   0.44   0.43   0.47
  1anrA   3f4hY   17    29   58.6    29     8   17.2   25.0   34.5   1.04   0.21   0.22   0.49
  1p6vB   3dknF   21    32   65.6    32    10    9.4   50.0   46.9   0.67   0.56   0.57   0.60
  1p6vB   3dknD   13    20   65.0    20     4   20.0   75.0   45.0   0.94   0.41   0.26   0.53
  1yhq9   2eesA   45    67   67.2    67    28   13.4   21.4   31.3   1.65   0.56   0.80   1.00
  1e95A   3b31A   17    29   58.6    29    11    0.0   54.5   44.8   0.29   0.72   0.43   0.48
  2adtA   2hojA   18    43   41.9    43    19    4.6   36.8   44.2   0.44   0.83   0.84   0.70
  1mfyA   1qwaA   11    21   52.4    21     9   19.1   44.4   52.4   0.93   0.43   0.39   0.58
  1aqoA   2h2xA    6    21   28.6    21     8   33.3   62.5   57.1   1.48   0.59   0.47   0.85
  2b57A   2b63R   18    31   58.1    31    11    6.4   54.5   61.3   0.53   0.72   1.01   0.75
  2du5D   2f4xA   16    24   66.7    24     7   16.6   85.7   87.5   0.90   0.78   1.38   1.02
  1p6vB   1q96A   16    27   59.3    27    12   18.5   58.3   55.6   1.05   0.90   0.65   0.86
  28spA   2h2xA   14    21   66.7    21     8   42.9   50.0   52.4   1.88   0.44   0.39   0.90
  1n8xA   2tobA   15    20   75.0    20     9   40.0   77.8   80.0   1.68   0.93   0.88   1.16
  1c04F   2b63R   11    29   37.9    29    11   10.3    9.1   41.4   0.69   0.09   0.35   0.38
  1cx0B   2noqA   49    72   68.1    72    26    2.8   26.9   23.6   0.30   0.77   0.37   0.48
  2au4A   2euyA   22    34   64.7    34    15    8.8   26.7   38.2   0.66   0.35   0.37   0.46
  1vc5B   2pxpB   35    49   71.4    49    21   10.2   23.8   28.6   0.90   0.44   0.31   0.55
  1nkw9   2hghB   38    55   69.1    55    24   14.5   25.0   34.5   1.49   0.59   0.70   0.93
  1lngB   1xjrA   30    47   63.8    47    19   14.9   21.1   36.2   1.32   0.31   0.58   0.74
  1bivA   1bj2A   10    21   47.6    21     7   33.4   85.7   66.7   1.48   0.78   0.65   0.97
  1l9aB   3dknF   23    32   71.9    32    10   12.5   60.0   59.4   0.84   0.73   0.99   0.85
  1ebrA   1f1tA   14    30   46.7    30    13   16.7   30.8   40.0   1.03   0.37   0.34   0.58
  1vsax   2gv3A   17    22   77.3    22     8   31.8   87.5   81.8   1.47   0.94   1.06   1.16
  1vsaw   2hgrD   57    76   75.0    76    28    7.9   21.4   30.3   0.95   0.56   0.96   0.82
  1audB   1e4pA   13    24   54.2    24    10    8.3   40.0   45.8   0.58   0.41   0.34   0.45
  1jbtC   2qh3A    5    23   21.7    23     9    0.0   55.6   52.2   0.33   0.58   0.44   0.45
  1vsaw   2hgrC   57    76   75.0    76    30   11.8   23.3   23.7   1.61   0.75   0.43   0.93
  2hnsA   3epkF   14    22   63.6    22     9   13.6   66.7   54.5   0.75   0.75   0.45   0.65
  1szyA   2gdiX   14    21   66.7    21     9   28.6   55.6   81.0   1.29   0.58   0.97   0.94
  1u6bB   1xsgA   20    27   74.1    27    12   25.9   83.3   81.5   1.44   1.54   1.45   1.48
  2adtA   3dknF   11    32   34.4    32    10    6.2   60.0   59.4   0.52   0.73   0.99   0.75
  1mfjA   2dr7B   12    20   60.0    20     9   25.0   88.9   90.0   1.11   1.13   1.10   1.11
  1a51A   1r7wA   20    34   58.8    34    13   14.7   38.5   47.1   1.00   0.52   0.64   0.72
  1bj2A   2es5A   10    21   47.6    21     7   42.8  100.0   71.4   1.88   0.96   0.75   1.20
  1ikdA   2hw8B   17    22   77.3    22     8   31.8  100.0   90.9   1.47   1.14   1.30   1.30
  1eiyC   2pxqB   30    49   61.2    49    21   12.2   47.6   49.0   1.10   1.50   1.37   1.32
  1grzA   28spA   21    28   75.0    28    12   25.0   75.0   85.7   1.44   1.32   1.69   1.48
  1kpdA   2gv4A   13    22   59.1    22    10   13.6   50.0   54.5   0.75   0.56   0.45   0.59
  1vorB   2pxfB   40    49   81.6    49    21    8.2   33.3   38.8   0.72   0.81   0.77   0.77
  1gixD   2du5D   38    71   53.5    71    26   39.5   65.4   78.9   6.48   3.42   5.88   5.26
  3bo0E   3d5aA   25    27   92.6    27     9   33.3   55.6   63.0   1.85   0.58   0.85   1.09
  1bj2A   1fg0A   18    21   85.7    21     7   28.6   85.7   71.4   1.29   0.78   0.75   0.94
  1ze2C   2bh2C   12    22   54.5    22     6   31.8   83.3   72.7   1.47   0.63   0.83   0.98
  1rhtA   2zh1B   15    24   62.5    24     8   12.5   37.5   70.8   0.73   0.31   0.91   0.65
  1qwbA   2gya9   19    26   73.1    26    10   11.6   60.0   61.5   0.72   0.73   0.76   0.74
  1nemA   2frlA   12    23   52.2    23     9   17.4   66.7   60.9   0.91   0.75   0.61   0.76
  1c04F   1r7wA   11    29   37.9    29    12   20.7   58.3   55.2   1.23   0.90   0.71   0.95
  1qwbA   2gya0   20    26   76.9    26    10   19.2   60.0   50.0   1.06   0.73   0.47   0.76
  1pnu0   3ccj0 1956  2887   67.8  2754  1028   47.7   66.9   81.6  37.00  37.00  37.00  37.00
  2a2eA   2hw8B   30    36   83.3    36    15   36.1   66.7   61.1   2.71   1.53   1.29   1.84
  1efwC   1x8wA   41    73   56.2    73    29    6.8   20.7   32.9   0.76   0.55   1.11   0.81
  1s2fA   2go5A   14    23   60.9    23     9   30.4   88.9   91.3   1.46   1.13   1.40   1.33
  1jtjA   2jl6A   18    23   78.3    23     8    4.3   37.5   52.2   0.45   0.31   0.44   0.40
  1rlgC   2om7H   15    25   60.0    25    11   12.0   54.5   56.0   0.73   0.72   0.58   0.68
  2f4xA   2qusA   17    24   70.8    24     7   16.7  100.0   79.2   0.90   0.96   1.14   1.00
  1a9lA   1k8wB   11    22   50.0    22     8    9.1   75.0   59.1   0.60   0.76   0.54   0.63
  2ct8C   2jxvA   22    33   66.7    33    15   18.2   33.3   48.5   1.20   0.50   0.65   0.79
  1u0bA   2au4A   28    41   68.3    41    17    9.8   23.5   46.3   0.78   0.33   0.86   0.65
  1c04F   2ct8C   23    29   79.3    29    12   20.7   41.7   51.7   1.23   0.53   0.61   0.79
  1k6hA   3ds7A   19    22   86.4    22    10   22.7   60.0   77.3   1.09   0.73   0.95   0.92
  1jbtC   2noqE   17    29   58.6    29    12   10.3   50.0   65.5   0.69   0.70   1.04   0.81
  1r7zA   3d5bA   25    34   73.5    34    13    8.8   53.8   55.9   0.65   0.88   0.96   0.83
  1fkaA   1wsuE   17    23   77.3    22    10   22.7  100.0   95.5   1.09   1.55   1.42   1.36
  1jbtC   2noqB   23    29   79.3    29    12   10.4   41.7   55.2   0.69   0.53   0.71   0.65
  1r7zA   3d5bB   22    34   64.7    34    13   20.6   53.8   58.8   1.40   0.88   1.08   1.12
  1nbkA   1nkw9   24    34   70.6    34    14   20.6   42.9   41.2   1.40   0.68   0.46   0.84
  1k9wA   2fk6R   18    23   78.3    23     5   26.1  100.0   87.0   1.27   0.66   1.28   1.07
  1ebrA   1i94A   23    30   76.7    30    13    3.3   23.1   36.7   0.40   0.24   0.27   0.30
  1kpdA   1mfyA   16    31   51.6    31    10   29.0   50.0   38.7   1.83   0.56   0.33   0.91
  1ffyT   2il9A   50    75   66.7    75    30    6.7   13.3   17.3   0.76   0.23   0.11   0.36
  2qh2A   2zh8B   12    24   50.0    24     9   20.8   77.8   66.7   1.08   0.93   0.80   0.94
  2zniC   3d5aA   57    72   79.2    72    28    6.9   25.0   31.9   0.77   0.76   0.99   0.84
  1c0aB   1exdB   51    73   69.9    73    28   31.5   64.3   84.9   5.18   3.72   6.79   5.23
  2drbB   3ccs0   29    35   82.9    35    14   25.7   78.6   74.3   1.81   1.77   1.84   1.81
  1p5mA   1vsaw   42    55   76.4    55    24    9.1   12.5   20.0   0.87   0.16   0.10   0.38
  1a60A   1fjeA   10    22   45.5    22     7   27.3   85.7   59.1   1.28   0.78   0.54   0.87
  1p5mA   1vsax   37    55   67.3    55    24    7.3   12.5   27.3   0.69   0.16   0.34   0.39
  1ec6C   1pnxA   14    20   70.0    20     6   20.0   66.7   65.0   0.94   0.48   0.57   0.67
  1kxkA   1lvjA   23    31   74.2    31    13   12.9   46.2   58.1   0.85   0.69   0.90   0.81
  1jurA   2quxI   15    22   68.2    22     9    9.1   55.6   50.0   0.60   0.58   0.37   0.52
  2g1wA   3dhsA   15    22   68.2    22     7    9.1   57.1   40.9   0.60   0.46   0.24   0.43
  1p6vB   1txsA   23    38   60.5    38    16   21.1   25.0   39.5   1.58   0.34   0.50   0.81
  1e95A   2eeuA   16    36   44.4    36    12   11.1   50.0   44.4   0.81   0.70   0.61   0.71
  1vspx   2jseA   15    22   68.2    22     8   13.6   37.5   59.1   0.75   0.31   0.54   0.54
  2uxdA   486dA   59    74   79.7    74    27    6.8   25.9   24.3   0.77   0.77   0.44   0.66
  1nbkA   2hguB   22    34   64.7    34    14   17.7   35.7   47.1   1.20   0.51   0.64   0.78
  1jidB   2draB   16    29   55.2    29    12   27.6  100.0   86.2   1.63   2.02   1.80   1.82
  1s2fA   2go59   19    23   82.6    23     9   34.8   77.8   82.6   1.66   0.93   1.16   1.25
  1vorA   1ze2C   19    22   86.4    22     8   27.3   62.5   86.4   1.28   0.59   1.18   1.02
  1z43A   2du5D   44    71   62.0    71    26    2.8   26.9   22.5   0.30   0.77   0.30   0.46
  2ipyC   3bwpA   24    30   80.0    30    12   20.0   50.0   56.7   1.22   0.70   0.80   0.91
  1k2gA   2o33A    2    20   10.0    20     8   10.0   62.5   60.0   0.62   0.59   0.49   0.57
  1a51A   2qwyC   25    41   61.0    41    17    4.9   29.4   34.1   0.46   0.48   0.38   0.44
  1a60A   2es5A   17    23   73.9    23    10    8.7   60.0   60.9   0.59   0.73   0.61   0.65
  1s1i4   2gya0   82   125   65.6   122    49    2.5    8.2   11.5   0.25   0.16   0.04   0.15
  1n8xA   3bboB   27    36   75.0    36    16   13.9   43.8   58.3   0.99   0.86   1.17   1.00
  1n8xA   3bboC   17    36   47.2    36    16   13.9   37.5   50.0   0.99   0.66   0.82   0.82
  1sj3R   2ap0A   19    28   67.9    28     9    7.2   55.6   42.9   0.55   0.58   0.37   0.50
  1s1i4   2gya9   72   108   66.7   108    40   32.4   40.0   77.8   8.49   3.18  10.05   7.24
  1rawA   2pxkB   19    36   52.8    36    14   13.9   42.9   41.7   0.99   0.68   0.52   0.73
  1xp7A   2ct8C   14    23   60.9    23     7   21.7  100.0   82.6   1.08   0.96   1.16   1.07
  1z31A   2i82E   17    21   81.0    21     8   38.1   87.5   81.0   1.68   0.94   0.97   1.20
  2hvyE   2ihxB   34    65   59.6    57    21   15.8   38.1   29.8   1.70   1.03   0.48   1.07
  1fmnA   484dB   21    27   77.8    27    10   37.0   70.0   63.0   2.06   0.92   0.85   1.28
  1vfgC   1yshF   10    34   32.3    31    12   16.1   58.3   51.6   1.02   0.90   0.68   0.87
  1bvjA   1txsA   18    23   78.3    23    10   21.7   50.0   65.2   1.08   0.56   0.71   0.79
  2f4xA   2j01B   16    24   66.7    24     7   12.5  100.0   66.7   0.74   0.96   0.80   0.83
  1s03A   2om7H   12    42   28.6    42    16    9.5   25.0   31.0   0.77   0.34   0.30   0.47
  1nc0A   2go5A   21    24   87.5    24    10   25.0   60.0   62.5   1.26   0.73   0.69   0.90
  1gidA   1nkw9   63   124   53.4   118    42    8.5   14.3   21.2   1.66   0.48   0.88   1.01
  1y39C   3fu2A   26    34   76.5    31    11    6.5   36.4   32.3   0.53   0.40   0.20   0.38
  1ec6C   1mfkA   13    20   65.0    20     6   35.0   83.3   60.0   1.48   0.63   0.49   0.87
  1nkw9   2jtpA   28    34   82.4    34    14    8.8   42.9   50.0   0.65   0.68   0.74   0.69
  1c0aB   1xpeA   14    23   60.9    23     7   34.8   85.7   56.5   1.67   0.78   0.52   0.99
  1g59B   2rd2B   48    75   64.0    74    28   48.6   92.9   90.5   8.58   6.07   7.55   7.40
  1fjgA   2nqpF   51    87   75.0    68    22   10.3    9.1   26.5   1.20   0.09   0.49   0.59
  1pnxA   2bteB   59    83   75.6    78    29   19.2   24.1   29.5   3.10   0.75   0.94   1.60
  1jtjA   2hnsA   12    22   54.5    22     8    0.0   62.5   68.2   0.34   0.59   0.73   0.56
  1hr2A   1vorA   63   119   53.4   118    37    5.1   13.5   18.6   0.75   0.33   0.54   0.54
  1hr2A   1vorB  103   158   65.6   157    64    5.1   12.5   23.6   1.02   0.82   2.31   1.38
  1e8oE   3e5eA   31    50   62.0    50    21   10.0   28.6   36.0   0.90   0.61   0.65   0.72
  1vorB   1wz2C   61    88   69.3    88    31    6.8   16.1   21.6   0.89   0.37   0.44   0.56
  2ez6C   3d5aA   21    28   75.0    28    12   25.0   91.7   89.3   1.43   1.78   1.82   1.68
  1yshF   2fy1B    3    21   14.3    21     8   14.3   87.5   76.2   0.76   0.94   0.86   0.85
  1mt4A   1t28A   18    24   75.0    24     9   20.9   33.3   75.0   1.08   0.30   1.02   0.80
  28spA   3epkF   20    28   71.4    28    12   10.7   41.7   46.4   0.70   0.53   0.45   0.56
  1grzA   2dr7B   18    33   54.5    33    13   21.2   61.5   72.7   1.40   1.09   1.60   1.36
  1kp7A   2pxdB   21    30   70.0    30    13   23.3   53.8   60.0   1.42   0.88   0.91   1.07
  1mzpB   2ihxB   27    55   49.1    55    23    5.5   26.1   29.1   0.52   0.60   0.42   0.51
  1qwbA   2eetA   19    26   73.1    26    10   15.4   60.0   57.7   0.89   0.73   0.66   0.76
  1p5oA   2a43A   18    26   69.2    26     8   23.1   50.0   46.2   1.25   0.44   0.39   0.70
  1efwC   1gixD   47    73   64.4    73    29   39.7   51.7   87.7   6.75   2.85   7.10   5.57
  2a43A   2ckyA   16    26   61.5    26     8   23.1   50.0   57.7   1.25   0.44   0.66   0.79
  1yhq9   2qbzX   85   122   69.7   122    49    4.9   16.3   18.0   0.72   0.87   0.52   0.71
  1rmnA   2k4cA   32    49   65.3    49    19   18.4   26.3   40.8   1.75   0.46   0.88   1.03
  2ihxB   3phpA   11    23   47.8    23     9   17.4   66.7   65.2   0.91   0.75   0.71   0.79
  1nc0A   2go59   19    24   79.2    24    10   33.3   60.0   54.2   1.66   0.73   0.51   0.97
  2om7I   2qwyC   27    52   51.9    52    17    7.7    0.0   30.8   0.70   0.02   0.44   0.39
  1szyA   1t28A    7    21   33.3    21     9   33.4    0.0   76.2   1.48   0.06   0.86   0.80
  1s1i3   2bteB   58    83   69.9    78    29   11.5   17.2   28.2   1.59   0.38   0.82   0.93
  1s9sA   2zh8B   26    34   76.5    34    14   17.6   35.7   73.5   1.19   0.51   1.72   1.14
  1fkaA   1l2xA   20    28   71.4    28     8   28.6   37.5   57.1   1.64   0.31   0.73   0.89
  1m5lA   3dilA   26    38   68.4    38    16   13.2   37.5   36.8   0.98   0.66   0.41   0.68
  1njp5   1ykvB   16    35   64.0    25    10   20.0   50.0   72.0   1.07   0.56   1.00   0.88
  1a9nQ   2g9cA   18    24   75.0    24     6    4.1   83.3   58.3   0.44   0.63   0.60   0.56
  1k6gA   1nbkA   17    22   77.3    22    10   22.7   80.0   81.8   1.09   1.12   1.06   1.09
  1vorA   2v3cM   62    96   64.6    96    37    8.3    8.1   18.8   1.27   0.10   0.32   0.56
  2dr5B   3ccs0   26    32   81.2    32    13   12.5   53.8   56.2   0.84   0.88   0.88   0.87
  1xsgA   2f4xA   15    24   62.5    24     7   12.5   85.7   58.3   0.73   0.78   0.60   0.70
  1f6xA   1x8wA   23    27   85.2    27    11   18.5   72.7   74.1   1.06   1.11   1.20   1.12
  2ahtA   2rkjK   20    27   74.1    27    12   18.5   41.7   74.1   1.05   0.53   1.20   0.93
  1t28A   2qwyC   20    34   58.8    34     9    5.9    0.0    8.8   0.50   0.06   0.01   0.19
  1i6uC   1jurA   17    22   77.3    22     9   13.7   33.3   50.0   0.75   0.30   0.37   0.47
  1s2fA   1z43A   15    23   65.2    23     9   34.8   66.7   73.9   1.67   0.75   0.93   1.11
  1g59B   3degI   18    29   62.1    29    13   13.8   53.8   58.6   0.86   0.88   0.82   0.85
  2ozbC   2pxfB   22    33   66.7    33    12   12.1   58.3   57.6   0.83   0.90   0.98   0.90
  1joxA   2zh7B   16    21   76.2    21     7   33.3   85.7   66.7   1.48   0.78   0.65   0.97
  2gipA   2v47A   20    28   71.4    28    13   21.4   76.9   89.3   1.24   1.54   1.82   1.53
  1g59B   3degG   44    70   62.9    70    26   14.3   19.2   30.0   1.88   0.40   0.78   1.02
  1aqoA   1yg3A   16    28   57.1    28     9   10.7   55.6   42.9   0.70   0.58   0.37   0.55
  1hc8C   1mmsC   48    58   82.8    58    22   82.8  100.0  100.0  11.51   4.79   6.29   7.53
  2eeuA   2f4vA   47    67   70.1    67    29   10.4   24.1   44.8   1.20   0.75   1.98   1.31
  1ehtA   28spA   22    28   78.6    28    12   25.0   33.3   75.0   1.43   0.38   1.30   1.04
  1foqA   2zhbB   19    34   55.9    34    13   26.5   92.3   85.3   1.82   2.02   2.27   2.04
  2zhbB   3ccv0   24    34   70.6    34    13   44.1   69.2   76.5   3.17   1.31   1.85   2.11
  1vsax   2j288   50    74   67.6    74    32    6.8   31.2   36.5   0.76   1.46   1.49   1.24
  2eesA   2rkjK   48    67   71.6    67    28    7.5   21.4   26.9   0.80   0.56   0.50   0.62
  1gidA   3dhsA  108   158   68.4   158    65    3.2   13.8   15.8   0.42   1.06   0.65   0.71
  1fyoA   1mzpB   19    27   70.4    27    11    0.0   45.5   44.4   0.30   0.55   0.38   0.41
  1njp5   2huaA   14    35   56.0    25    10    8.0   60.0   56.0   0.57   0.73   0.58   0.63
  1rhtA   3bo0G   15    24   62.5    24     8    8.3   37.5   58.3   0.58   0.31   0.60   0.50
  1rhtA   3bo0D   13    24   54.2    24     7   12.5   42.9   37.5   0.73   0.33   0.21   0.43
  1rhtA   3bo0E    8    24   33.3    24     8   12.5   37.5   58.3   0.73   0.31   0.60   0.55
  1u2aA   2hnsA   14    20   70.0    20     9   40.0   88.9   90.0   1.68   1.13   1.10   1.30
  1r7wA   2hnsA   15    22   68.2    22     9   13.7   55.6   50.0   0.75   0.58   0.37   0.57
  1cx0B   1tlrA   15    23   65.2    23     9   13.0   44.4   43.5   0.74   0.43   0.29   0.48
  1s03A   3b31A   16    29   55.2    29    11   31.0   81.8   86.2   1.84   1.32   1.80   1.66
  1foqA   1jbtC   20    29   69.0    29    12   34.5   75.0   72.4   2.06   1.32   1.28   1.55
  1e95A   1f6zA   10    27   37.0    27    12    7.4   50.0   48.1   0.56   0.70   0.46   0.57
  1kpyA   2akeB   19    33   67.9    28    11    3.6   36.4   42.9   0.41   0.40   0.37   0.39
  1q93A   3bo0G   11    27   40.7    27     9   14.8   44.4   55.6   0.88   0.43   0.65   0.65
  2fy1B   2zh3B    9    21   42.9    21     8   14.3  100.0   81.0   0.76   1.14   0.97   0.96
  1q93A   3bo0E    9    27   33.3    27     9    7.4   66.7   55.6   0.56   0.75   0.65   0.65
  1q93A   3bo0D   16    27   59.3    27     7    7.4   57.1   33.3   0.56   0.46   0.18   0.40
  1vsax   2f4vA   83   121   68.6   120    50    7.5   16.0   22.5   1.41   0.87   1.11   1.13
  1f1tA   2jppC   12    20   60.0    20     8   30.0   87.5   70.0   1.29   0.94   0.67   0.97
  1s1hA   1t28A   24    34   70.6    34     9   17.6   44.4   58.8   1.20   0.43   1.08   0.90
  2du5D   359dB   17    25   68.0    25     4   12.0  100.0   44.0   0.73   0.54   0.33   0.53
  1ffyT   2csxC   55    75   73.3    75    27   52.0   74.1   82.7   9.39   4.29   6.78   6.82
  1lc6A   2r8sR   18    24   75.0    24    10   20.8   60.0   54.2   1.08   0.73   0.51   0.77
  2bh2C   2drbB   19    35   54.3    30     6   20.0   83.3   53.3   1.22   0.63   0.70   0.85
  1a60A   1u8dA   26    44   59.1    44    16    4.5   31.2   38.6   0.43   0.48   0.61   0.51
  1nybB   2akeB   15    24   62.5    24    10   12.5   50.0   58.3   0.73   0.56   0.60   0.63
  1serT   2zjqY   44    94   46.8    64    18    6.2   22.2   23.4   0.63   0.32   0.27   0.41
  1hvuC   2vplB   19    30   63.3    30    11    0.0   45.5   36.7   0.28   0.55   0.27   0.37
  1q93A   2drbB   17    27   63.0    27    12   26.0   58.3   59.3   1.44   0.90   0.75   1.03
  1bvjA   2pxfB   19    23   82.6    23    10   17.4   50.0   65.2   0.91   0.56   0.71   0.73
  1aqoA   387dA   14    26   53.8    26     6    3.8   50.0   42.3   0.43   0.35   0.32   0.37
  2hw8B   2om7H   14    36   38.9    36    15   13.9   33.3   44.4   0.99   0.50   0.61   0.70
  1wz2C   1y27X   38    68   55.9    68    29    2.9   24.1   23.5   0.31   0.75   0.32   0.46
  17raA   1jzxA   16    21   76.2    21     9    9.5   77.8   71.4   0.61   0.93   0.75   0.76
  1rawA   1vc5B   14    36   38.9    36    14    8.3   42.9   38.9   0.64   0.68   0.43   0.58
  1aqoA   2qh2A   20    24   83.3    24     9   41.7   55.6   50.0   2.08   0.58   0.42   1.02
  1fjgA   2zh9B   28    33   84.8    33    13   45.5   92.3   81.8   3.17   2.02   2.00   2.40
  1eiyC   2qh2A   19    24   79.2    24     9    4.2   66.7   54.2   0.45   0.75   0.51   0.57
  2akeB   3ficY   47    72   65.3    71    20   19.7   55.0   53.5   2.86   1.76   3.12   2.58
  1jtjA   3bbnA   19    23   82.6    23     8    8.7   62.5   52.2   0.59   0.59   0.44   0.54
  2akeB   3ficA   50    72   69.4    72    27   12.5   25.9   31.9   1.63   0.77   0.99   1.13
  1p5mA   2traA   37    55   67.3    55    24    9.1   29.2   41.8   0.87   0.79   1.17   0.94
  2nufC   2zh7B   16    28   57.1    28    12    7.1  100.0   92.9   0.55   2.02   1.96   1.51
  1ekzB   2hgp1    0    30    0.0    30     5    3.3    0.0   13.3   0.40   0.11   0.02   0.17
  1zhoB   2hgpB   21    38   55.3    38    16   15.8   43.8   47.4   1.17   0.86   0.80   0.94
  1k6gA   2ixyA   17    22   77.3    22    10   50.0   90.0   90.9   2.29   1.33   1.30   1.64
  1fg0A   2au4A   31    41   75.6    41    17   12.2   29.4   48.8   0.96   0.48   0.98   0.80
  2fk6R   3degG   42    70   60.0    53    21    7.5   19.0   41.5   0.69   0.29   1.07   0.68
  1ekzB   2hgpB   24    30   80.0    30    14   13.3   50.0   56.7   0.85   0.87   0.80   0.84
  1ehzA   1p5mA   28    55   66.7    55    24    9.1   29.2   38.2   0.87   0.79   0.93   0.86
  2fk6R   3degI   20    29   69.0    29    13   10.3   23.1   48.3   0.69   0.24   0.52   0.49
  1hr2A   1urnQ   15    21   71.4    21     5   19.0  100.0   61.9   0.93   0.66   0.56   0.71
  2zh1B   3fozD   24    33   72.7    33    14   12.1   42.9   42.4   0.83   0.68   0.47   0.66
  1nemA   1qwbA   16    23   69.6    23    10   43.5   80.0   69.6   2.08   1.12   0.82   1.34
  1jzxA   1yhq9   88   122   72.1   122    49    9.0   12.2   25.4   1.90   0.44   1.65   1.33
  2f88A   2feyA   24    34   70.6    34    14    5.9   35.7   41.2   0.50   0.51   0.46   0.49
  1jbtC   1kpdA   14    29   48.3    29    10   13.8   50.0   34.5   0.86   0.56   0.22   0.55
  1z43A   2vplB   31    48   64.6    48    19   16.7   31.6   47.9   1.53   0.63   1.25   1.14
  1ow9A   2jymA   15    22   68.2    22    10   22.7   40.0   68.2   1.09   0.41   0.73   0.74
  1b36A   3fozD   26    38   68.4    38    16    7.9   37.5   47.4   0.63   0.66   0.80   0.69
  2gy9A   3culC   70    92   76.1    92    34   12.0   26.5   29.3   2.03   1.20   1.32   1.52
  1bauA   1t28A   15    23   65.2    23     7    8.7   57.1   47.8   0.59   0.46   0.36   0.47
  1mzpB   3bboC   36    55   65.5    55    23    5.5   30.4   25.5   0.53   0.79   0.27   0.53
  1mzpB   3bboA   39    55   70.9    55    23   14.5   26.1   40.0   1.48   0.60   1.04   1.04
  1kogI   1s2fA   12    23   52.2    23     9   30.4   66.7   65.2   1.47   0.75   0.71   0.97
  2i82E   2jymA    8    21   38.1    21     8   19.0   75.0   76.2   0.93   0.76   0.86   0.85
  1bgzA   1mfkA   13    23   56.5    23     9   21.7   44.4   47.8   1.08   0.43   0.36   0.62
  1jbtC   1y26X   12    29   41.4    29    12   20.7   66.7   72.4   1.23   1.10   1.28   1.21
  1k6hA   3fihA   18    22   81.8    22    10   31.8   90.0   90.9   1.47   1.33   1.30   1.37
  2pxtB   2quwB   32    49   65.3    49    17   10.2   35.3   34.7   0.90   0.65   0.56   0.70
  2f4xA   2pxqB   17    24   70.8    24     7   45.8  100.0   79.2   2.29   0.96   1.14   1.46
  1a51A   2oiuP   22    41   53.7    41    19    0.0   31.6   39.0   0.22   0.63   0.55   0.47
  1z43A   2kfcA   19    36   52.8    36     9    8.3   55.6   41.7   0.64   0.58   0.52   0.58
  1urnQ   1y39C   13    21   61.9    21     5    9.5  100.0   66.7   0.61   0.66   0.65   0.64
  1f84A   1mt4A   17    24   70.8    24    10   33.3   50.0   54.2   1.66   0.56   0.51   0.91
  1a9lA   3fihA   32    38   84.2    38    14    5.3   28.6   31.6   0.48   0.36   0.26   0.37
  1y26X   2hgrD   31    71   43.7    71    28    4.2   25.0   26.8   0.44   0.76   0.56   0.59
  1b36A   1gixD   23    38   60.5    38    16   13.1   43.8   44.7   0.97   0.86   0.69   0.84
  1aqoA   3ficY   21    29   72.4    29    12    6.9   33.3   48.3   0.54   0.38   0.52   0.48
  1tobA   1yi20   21    27   77.8    27    12   11.1   58.3   51.9   0.71   0.90   0.55   0.72
  2gdiX   2i82E   16    21   76.2    21     8   28.6   62.5   61.9   1.29   0.59   0.56   0.81
  2qex0   3culC   67    92   72.8    92    34    4.3   23.5   27.2   0.49   0.95   1.07   0.83
  1jo7A   2i82E   10    21   47.6    21     8   14.3   37.5   61.9   0.76   0.31   0.56   0.54
  1aqoA   3ficA   22    29   75.9    29    12    3.4    0.0   27.6   0.40   0.04   0.12   0.19
  1ffyT   3f2qX   45    75   60.0    75    30    5.3   26.7   25.3   0.57   0.97   0.53   0.69
  2es5A   2pxbB   15    23   65.2    23    10    8.7   80.0   82.6   0.59   1.12   1.16   0.95
  2hgpB   3f4hY   34    56   60.7    56    11   10.7   45.5   26.8   1.06   0.55   0.33   0.64
  2dr7B   2zh1B   32    33   97.0    33    13   97.0  100.0   97.0   7.16   2.26   2.71   4.04
  1ekzB   1tobA   19    27   70.4    27    12    7.4   50.0   48.1   0.56   0.70   0.46   0.57
  1jurA   1z2jA   11    22   50.0    22     9   18.2   55.6   68.2   0.92   0.58   0.73   0.74
  1p6vB   3f4hX   30    54   55.6    45    10   15.6   50.0   33.3   1.33   0.56   0.42   0.77
  1p6vB   3f4hY   31    56   55.4    45    11    4.4   45.5   31.1   0.43   0.55   0.34   0.44
  1ehtA   2pxbB   28    33   84.8    33    14   21.2   28.6   57.6   1.40   0.36   0.98   0.91
  2akeB   3bboC   47    72   65.3    72    27    4.2   14.8   22.2   0.44   0.25   0.29   0.33
  2gya9   2zhbB   25    34   73.5    34    13   20.6   61.5   52.9   1.40   1.09   0.85   1.11
  2gy9A   2qh2A   19    24   79.2    24     9   37.5   88.9   79.2   1.86   1.13   1.14   1.38
  1euyB   2hvyE   41    65   71.9    57    21   17.6   38.1   38.6   1.94   1.03   1.02   1.33
  1vc5B   2gv4A   12    22   54.5    22    10   22.7   60.0   63.6   1.09   0.73   0.63   0.82
  2jymA   2pxdB   16    22   72.7    22    10   18.2   50.0   68.2   0.92   0.56   0.73   0.74
  2drbB   2oiuP   26    35   74.3    35    14   22.9   50.0   62.9   1.60   0.87   1.31   1.26
  1exdB   1kksA   19    24   79.2    24     8   20.8   87.5   62.5   1.08   0.94   0.69   0.91
  1q93A   2qbzX   22    27   81.5    27    12   14.8   50.0   55.6   0.88   0.70   0.65   0.74
  1m5lA   1mt4A   16    24   66.7    24    10   16.7   60.0   62.5   0.90   0.73   0.69   0.78
  1byjA   2ckyA   20    27   74.1    27    12   11.1   41.7   44.4   0.71   0.53   0.38   0.54
  1byjA   2ap0A    6    27   22.2    27     9   14.8   55.6   40.7   0.88   0.58   0.30   0.59
  1hwqA   1msyA   15    27   55.6    27    11   22.2   54.5   55.6   1.25   0.72   0.65   0.87
  2qh3A   2zniC   18    23   78.3    23     9   13.0   55.6   47.8   0.74   0.58   0.36   0.56
  1c04F   1u6bB   23    29   79.3    29    12   20.7   58.3   51.7   1.23   0.90   0.61   0.91
  1fmnA   3f4hX   18    35   51.4    35    10   14.3   40.0   34.3   1.00   0.41   0.29   0.57
  1fmnA   3f4hY   21    35   60.0    35    11    8.6   27.3   28.6   0.65   0.27   0.17   0.36
  1pnxA   1y26X   45    71   63.4    71    30    7.0   30.0   33.8   0.78   1.21   1.13   1.04
  1anrA   3finB   20    29   69.0    29     8   24.1   50.0   44.8   1.43   0.44   0.43   0.77
  1hr2A   1ylgA   19    31   61.3    31    12    9.7   50.0   41.9   0.68   0.70   0.41   0.60
  1pnu9   1wsuE   17    23   77.3    22    10   13.7   80.0   81.8   0.75   1.12   1.06   0.98
  1nbsA   1njp5   14    35   56.0    25    10   16.0   60.0   72.0   0.89   0.73   1.00   0.88
  1l1wA   3finB   19    29   65.5    29    13   17.2   76.9   72.4   1.04   1.54   1.28   1.29
  1jbtC   2om7F   25    29   86.2    29    11   44.8   72.7   75.9   2.72   1.11   1.41   1.75
  1vorA   1vorB   91   119   77.1   118    37    4.2   13.5   16.9   0.56   0.33   0.36   0.42
  2nufC   3d0uA   19    28   67.9    28    12   35.7  100.0  100.0   2.06   2.02   2.23   2.10
  1yi20   2annB   20    25   80.0    23     6   34.8   66.7   56.5   1.67   0.48   0.52   0.89
  2bh2C   2noqE   21    37   56.8    30     6   26.7   83.3   50.0   1.63   0.63   0.60   0.95
  2csxC   486dA   49    74   66.2    74    27   28.4   48.1   63.5   4.67   2.28   4.47   3.81
  3d0uA   3ds7A   42    67   62.7    67    28    4.5   25.0   31.3   0.46   0.76   0.80   0.67
  1h3eB   387dA   16    26   61.5    26     6   19.2   50.0   46.2   1.06   0.35   0.39   0.60
  2ap0A   2derC   18    28   64.3    28     9   14.3   55.6   50.0   0.87   0.58   0.53   0.66
  1xpeA   3dhsA   16    23   69.6    23     7   30.4  100.0   65.2   1.46   0.96   0.71   1.04
  1qzwB   3cc70   34    47   72.3    47    18   19.1   44.4   55.3   1.75   1.05   1.66   1.49
  1xpfA   2il9A   17    23   73.9    23     7    8.7   71.4   69.6   0.59   0.61   0.82   0.67
  1mzpB   2ckyA   34    55   61.8    55    23    3.6   17.4   27.3   0.38   0.28   0.34   0.33
  2eevA   2jseA   17    22   77.3    22     8   22.7   37.5   59.1   1.09   0.31   0.54   0.65
  1ylgA   359dB   12    25   48.0    25     4    0.0  100.0   40.0   0.32   0.54   0.26   0.37
  2f4vA   3bboC   66   103   64.1   103    32    5.8   18.8   18.4   0.81   0.54   0.35   0.56
  2f4vA   3bboB   79   117   67.5   117    43    5.1   20.9   17.9   0.74   1.15   0.45   0.78
  2f4vA   3bboA 1017  1511   67.3  1507   594    1.1    1.9    3.5   0.43   1.11   1.49   1.01
  2fdtA   3d5aA   28    36   77.8    36    16    0.0   50.0   52.8   0.24   1.06   0.93   0.75
  1exdB   1f1tA   23    38   60.5    38    15    0.0   46.7   42.1   0.23   0.86   0.59   0.56
  1xshA   2a43A   10    26   38.5    26     8   19.3   50.0   46.2   1.06   0.44   0.39   0.63
  1fjgA   1ykvB   30    38   78.9    38    11   21.1   45.5   44.7   1.58   0.55   0.69   0.94
  1p5mA   2zhbB   22    34   64.7    34    13   23.5   53.8   76.5   1.60   0.88   1.85   1.45
  1gixD   1ymoA   15    47   31.9    47    16    8.5   37.5   40.4   0.73   0.66   0.79   0.73
  2j37Z   3bboA  190   280   67.9   280    98    4.6    7.1   13.9   1.84   0.47   1.98   1.43
  2fmtC   2qh3A   21    23   91.3    23     9   13.0   55.6   52.2   0.74   0.58   0.44   0.58
  1mfkA   2derC   17    23   73.9    23    10   26.1   50.0   47.8   1.27   0.56   0.36   0.73
  1mfjA   1nyiB    9    20   45.0    20     5    5.0  100.0   55.0   0.48   0.66   0.40   0.51
  2a64A   2hemA   19    24   79.2    24    11    4.1   45.5   58.3   0.44   0.55   0.60   0.53
  1l1cC   1wz2C   22    29   75.9    29    12   13.8   50.0   58.6   0.86   0.70   0.82   0.79
  1vorA   2qh3A   18    23   78.3    23     9    4.3   44.4   56.5   0.45   0.43   0.52   0.47
  1eiyC   3ccj0   51    76   67.1    76    29   10.5   17.2   23.7   1.37   0.38   0.43   0.73
  1vorB   3finA 2263  2825   80.1  2825   917   66.2   61.8   86.5  37.00  37.00  37.00  37.00
  1f84A   2pxfB   22    29   75.9    29    12   17.2   25.0   55.2   1.04   0.26   0.71   0.67
  1urnQ   3phpA    5    21   23.8    21     5    9.5  100.0   52.4   0.61   0.66   0.39   0.55
  1h3eB   1yi20   68    86   79.1    83    27    4.8   29.6   21.7   0.54   0.99   0.38   0.64
  1j2bC   1r7wA   27    34   79.4    34    13   17.6   38.5   38.2   1.20   0.52   0.37   0.70
  1yhq9   2azxC   51    75   70.8    72    28   15.3   25.0   36.1   2.11   0.76   1.38   1.41
  1nybB   3epkF   16    24   66.7    24    10    4.2   60.0   54.2   0.45   0.73   0.51   0.56
  1gixD   3ccj0   52    74   70.3    74    29    2.7   17.2   32.4   0.29   0.38   1.09   0.59
  1e95A   484dB   11    27   40.7    27    10   18.5   40.0   51.9   1.06   0.41   0.55   0.67
  1x8wA   2k95A   29    48   60.4    48    16    6.2   43.8   37.5   0.56   0.86   0.67   0.69
  1rhtA   3egzB   18    24   75.0    24     8   20.8   50.0   45.8   1.08   0.44   0.34   0.62
  2om7F   2w2hR   12    22   54.5    22     8    9.1   75.0   72.7   0.60   0.76   0.83   0.73
  1j1uB   1mzpB   39    55   70.9    55    23    7.3   21.7   34.5   0.69   0.42   0.70   0.60
  1e95A   1ffk0   30    36   83.3    36    12   19.4   25.0   47.2   1.39   0.26   0.71   0.79
  1jzxA   2tpkA   27    36   75.0    36    12   11.1   58.3   47.2   0.81   0.90   0.71   0.81
  1vsax   28spA   27    28   96.4    28    12   10.7   41.7   57.1   0.70   0.53   0.73   0.66
  1bivA   1mmsC   18    28   64.3    28    11   28.6   45.5   64.3   1.64   0.55   0.95   1.04
  3bboC   3cc70   72   103   69.9   103    32   35.9   53.1   68.0   9.02   3.45   7.87   6.78
  1u8dA   2zh2B   19    34   55.9    34    14   14.7   50.0   61.8   1.00   0.87   1.20   1.03
  2hojA   3ds7A   32    67   47.8    67    28    7.5   17.9   23.9   0.80   0.39   0.33   0.51
  1hc8C   2qwyC   32    52   61.5    52    17   11.5   29.4   32.7   1.08   0.48   0.53   0.69
  2azxC   3egzB   24    65   36.9    65    24   10.8   29.2   29.2   1.22   0.79   0.61   0.87
  1mzpB   2tpkA   20    36   55.6    36    12    5.6   41.7   33.3   0.49   0.53   0.28   0.43
  1yshA   2pcvA   12    28   42.9    28    10   10.7   40.0   35.7   0.70   0.41   0.23   0.45
  1qzwB   1y0qA   28    47   59.6    47    18    8.5   33.3   40.4   0.73   0.64   0.79   0.72
  2j288   3finA   53    74   71.6    74    32    8.1   18.8   37.8   0.96   0.54   1.62   1.04
  1eorA   1pjyA    7    22   31.8    22    10   36.4   90.0   90.9   1.67   1.33   1.30   1.43
  1b36A   1ikdA   16    22   72.7    22     8   45.5  100.0   86.4   2.08   1.14   1.18   1.47
  1m5lA   1ow9A   14    23   60.9    23    10   17.4   40.0   56.5   0.91   0.41   0.52   0.61
  2bteB   2hvyE   37    65   64.9    57    21   12.3   42.9   35.1   1.26   1.26   0.79   1.10
  1cq5A   1foqA   33    43   76.7    43    17    9.3   35.3   39.5   0.76   0.65   0.62   0.68
  1mnxA   2hojA   26    42   61.9    42    20   16.6   45.0   50.0   1.35   1.26   1.08   1.23
  2f4xA   2grwA    4    22   18.2    22     7    9.1   85.7   68.2   0.60   0.78   0.73   0.70
  1nc0A   2pxvB   16    24   66.7    24    10    8.3   60.0   58.3   0.58   0.73   0.60   0.64
  1dk1B   1ymoA   15    47   31.9    47    16    6.4   50.0   46.8   0.57   1.06   1.14   0.92
  1ehzA   2eeuA   38    67   56.7    67    29   10.4   24.1   34.3   1.20   0.75   1.04   1.00
  1serT   2ozbC   21    33   63.6    33    12   12.1   33.3   30.3   0.83   0.38   0.18   0.47
  1xokA   2jppC   14    20   70.0    20     7   15.0   71.4   65.0   0.77   0.61   0.57   0.65
  2czjB   2huaA   25    40   62.5    40    18   10.0   33.3   37.5   0.78   0.64   0.47   0.63
  1e8oE   3f4hY   11    50   22.0    50    11    8.0   45.5   36.0   0.72   0.55   0.65   0.64
  1rhtA   2jtpA   16    24   66.7    24     8   12.5   50.0   62.5   0.73   0.44   0.69   0.62
  1f1tA   1i6uC   14    37   37.8    37    15   16.2   60.0   73.0   1.18   1.30   1.94   1.47
  1m5lA   2a2eA   31    38   81.6    38    16    7.9   25.0   28.9   0.63   0.34   0.20   0.39
  1oswA   1xpfA   13    23   59.1    22     7   13.6   57.1   54.5   0.75   0.46   0.45   0.56
  1xpeA   1xsgA    5    23   21.7    23     7   34.8  100.0   73.9   1.67   0.96   0.93   1.18
  1m5lA   2es5A   12    23   52.2    23    10   21.8   40.0   56.5   1.09   0.41   0.52   0.67
  1rnkA   387dA   14    26   53.8    26     6   15.4   66.7   42.3   0.89   0.48   0.32   0.56
  2pxbB   2pxpB   46    49   93.9    49    21   93.9  100.0  100.0  10.84   4.50   5.01   6.78
  1vc5B   3bo0D   13    27   48.1    27     7    3.7   28.6   37.0   0.42   0.22   0.24   0.29
  1vc5B   3bo0G   23    32   71.9    32     9    9.4   55.6   43.8   0.67   0.58   0.48   0.58
  1u63B   1vorB   36    49   73.5    49    19    4.1   42.1   44.9   0.41   1.04   1.12   0.86
  1u63B   1vorA   37    49   75.5    49    19   10.2   21.1   36.7   0.90   0.31   0.66   0.62
  1fqzA   1z2jA   16    27   59.3    27    11    3.7   54.5   55.6   0.42   0.72   0.65   0.59
  1yg3A   3cpw0   27    28   96.4    28     9   10.7   55.6   39.3   0.70   0.58   0.29   0.52
  2gya9   486dE   51    72   70.8    72    28   12.5   25.0   23.6   1.63   0.76   0.37   0.92
  1jj29   1ullA   26    35   74.3    35    15   11.4    0.0   25.7   0.81   0.03   0.12   0.32
  2gya9   486dA   46    74   62.2    74    27    8.1   25.9   25.7   0.96   0.77   0.54   0.75
  1xhpA   2gya0   28    32   87.5    32    14   21.9   50.0   75.0   1.41   0.87   1.62   1.30
  1m5lA   2uxdA   32    38   84.2    38    16   10.5   31.2   26.3   0.79   0.48   0.15   0.47
  2hemA   3dknD    6    20   30.0    20     4   10.0   75.0   40.0   0.62   0.41   0.20   0.41
  1xhpA   2gya9   21    32   65.6    32    14    6.2   35.7   59.4   0.52   0.51   0.99   0.67
  2hemA   3dknF   12    24   50.0    24    10   12.5   50.0   54.2   0.73   0.56   0.51   0.60
  1qtqB   1vs5A   49    75   66.2    74    28    6.7   28.6   35.1   0.76   0.98   1.35   1.03
  1ebqA   3f4hY   11    29   37.9    29    11   20.7   45.5   51.7   1.23   0.55   0.61   0.80
  1ebqA   3f4hX   17    29   58.6    29    10   13.8   50.0   44.8   0.86   0.56   0.43   0.62
  1ooaC   2hghB   18    29   62.1    29    12   13.8   50.0   51.7   0.86   0.70   0.61   0.73
  1rmnA   1s1i4   29    49   59.2    49    19   10.2   31.6   34.7   0.90   0.63   0.56   0.70
  2anrB   2draB   17    25   68.0    25     8   28.0   87.5   76.0   1.45   0.94   1.12   1.17
  1xpeA   2ez6C   12    23   52.2    23     7   17.4  100.0   73.9   0.91   0.96   0.93   0.93
  2anrB   2j28A   17    25   68.0    25     8   20.0   87.5   68.0   1.07   0.94   0.89   0.97
  2zh8B   3f4hX   28    34   82.4    34    10   26.5   50.0   47.1   1.82   0.56   0.64   1.01
  1r2pA   2e5lA   22    34   64.7    34    14    8.8   42.9   41.2   0.66   0.68   0.46   0.60
  2j00V   2tobA   13    20   65.0    20     9   10.0   44.4   60.0   0.62   0.43   0.49   0.51
  1r7wA   2fmtC   29    34   85.3    34    13   17.6   46.2   44.1   1.19   0.69   0.54   0.81
  1tlrA   3d0uA   13    23   56.5    23     9   17.4   44.4   56.5   0.91   0.43   0.52   0.62
  2draB   3fozD   24    34   70.6    34    13   11.8   46.2   41.2   0.83   0.69   0.46   0.66
  2draB   3fozC   26    34   76.5    34    13   11.8   46.2   44.1   0.83   0.69   0.54   0.69
  1a9lA   1p5mA   16    38   42.1    38    14    7.9   14.3   23.7   0.63   0.14   0.11   0.29
  1et4A   1firA   29    35   82.9    35    10    8.6   30.0   31.4   0.65   0.28   0.22   0.39
  2jppC   3d0uA   13    20   65.0    20     8   25.0   87.5   75.0   1.11   0.94   0.77   0.94
  2czjB   2qusA   31    63   49.2    62    23   12.9   39.1   35.5   1.45   1.25   0.97   1.22
  1nbsA   1txsA   26    38   68.4    38    17   13.1   41.2   44.7   0.97   0.85   0.69   0.84
  2hemA   3d5bB   15    24   62.5    24    11   12.5   72.7   79.2   0.73   1.11   1.14   0.99
  2hemA   3d5bA   19    24   79.2    24    11   20.8   45.5   58.3   1.08   0.55   0.60   0.74
  1xokA   3fozC   23    30   76.7    27     7   22.2   57.1   63.0   1.24   0.46   0.85   0.85
  2draB   3cce0   28    34   82.4    34    13   44.1   69.2   76.5   3.17   1.31   1.85   2.11
  2euyA   3degI   15    29   51.7    29    13    6.9   30.8   51.7   0.54   0.37   0.61   0.51
  2kfcA   3degG   29    36   80.6    36     9    2.8   33.3   41.7   0.36   0.30   0.52   0.39
  2hgpB   2nueC   32    46   69.6    46    22   13.0   36.4   52.2   1.11   1.02   1.41   1.18
  1s1i4   2zh2B   25    34   73.5    34    14   17.6   50.0   58.8   1.19   0.87   1.08   1.05
  2euyA   3degG   23    34   67.6    34    15   23.5   40.0   50.0   1.60   0.67   0.74   1.00
  2kfcA   3degI    6    29   20.7    29     9    6.9   55.6   55.2   0.54   0.58   0.71   0.61
  1jbtC   3d5bB   24    29   82.8    29    12   20.7   66.7   55.2   1.23   1.10   0.71   1.01
  2anrB   2j288   19    25   76.0    25     8   16.0   75.0   64.0   0.89   0.76   0.78   0.81
  2eeuA   2pxtB   27    49   55.1    49    21   10.2   33.3   44.9   0.90   0.81   1.12   0.94
  2drbB   2o33A   15    20   75.0    20     9   25.0   88.9   95.0   1.11   1.13   1.22   1.15
  1dk1B   484dB   19    27   70.4    27    10   40.8   60.0   74.1   2.28   0.73   1.20   1.40
  1mt4A   1p6vB   15    24   62.5    24    10   16.7   70.0   62.5   0.90   0.92   0.69   0.84
  1f6xA   1yhq9   19    27   70.4    27    11   14.8   63.6   66.7   0.88   0.91   0.96   0.92
  28spA   2ez6C   17    28   60.7    28    12   14.3   41.7   60.7   0.87   0.53   0.83   0.75
  1ffk0   1ysvA   22    27   81.5    27    12   26.0  100.0   88.9   1.44   2.02   1.71   1.72
  1m82A   2gisA   16    25   64.0    25    11   24.0   54.5   88.0   1.26   0.72   1.49   1.15
  3ccj0   3finB   78   119   65.5   119    48   10.9   22.9   22.7   2.43   1.68   1.12   1.74
  2jxvA   3d5bA   26    33   78.8    33    15   18.2   33.3   63.6   1.20   0.50   1.22   0.97
  2jxvA   3d5bB   18    33   54.5    33    15   12.1   26.7   45.5   0.83   0.35   0.56   0.58
  1nc0A   2ahtA    9    24   37.5    24    10   25.0   60.0   58.3   1.26   0.73   0.60   0.86
  1kogI   1tlrA   18    23   78.3    23     9   13.0   44.4   52.2   0.74   0.43   0.44   0.54
  1hc8C   2nz4P   35    58   60.3    58    23    5.2   13.0   17.2   0.50   0.16   0.06   0.24
  2es5A   2rd2B   15    23   65.2    23    10   13.0   80.0   78.3   0.74   1.12   1.04   0.97
  2hemA   3d0uA   16    24   66.7    24    11   33.3   54.5   66.7   1.66   0.72   0.80   1.06
  1ehzA   1ooaC   11    29   55.0    29    12    6.9   50.0   44.8   0.54   0.70   0.43   0.56
  1xhpA   2uxdA   23    32   71.9    32    14   12.5   50.0   75.0   0.84   0.87   1.62   1.11
  1jurA   1l8vA   16    22   72.7    22     9   36.4   66.7   77.3   1.67   0.75   0.95   1.12
  1jo7A   484dB   11    27   40.7    27    10   14.8   70.0   63.0   0.88   0.92   0.85   0.88
  1euyB   1t28A   22    34   64.7    34     9    0.0   44.4   41.2   0.26   0.43   0.46   0.38
  1audB   2jymA   12    22   54.5    22    10   27.3   50.0   54.5   1.28   0.56   0.45   0.76
  2h2xA   3bboC   15    21   71.4    21     8    4.8   62.5   52.4   0.47   0.59   0.39   0.48
  2h2xA   3bboB   14    21   66.7    21     8   19.0   50.0   61.9   0.93   0.44   0.56   0.64
  2a43A   2hgpB    7    26   26.9    26     8   23.1   50.0   42.3   1.25   0.44   0.32   0.67
  1jurA   2pxbB   14    22   63.6    22     9   22.7   55.6   86.4   1.09   0.58   1.18   0.95
  2csxC   3dhsA   45    75   60.0    75    27    2.7   33.3   32.0   0.29   1.23   1.09   0.87
  1g1xD   2hguB   35    41   87.5    40     4    5.0  100.0   27.5   0.46   0.54   0.19   0.40
  1qzwB   2jppC   14    20   70.0    20     8   20.0   87.5   85.0   0.94   0.94   0.99   0.96
  1bvjA   2j01B   15    23   65.2    23    10   17.4   70.0   82.6   0.91   0.92   1.16   0.99
  1bvjA   2j01A   17    23   73.9    23    10   26.1   90.0   87.0   1.27   1.33   1.28   1.29
  1n66A   2csxC   13    22   59.1    22    10   18.2   50.0   59.1   0.92   0.56   0.54   0.67
  1d6kB   2gcsB   29    37   78.4    37    17    2.7   23.5   37.8   0.35   0.33   0.42   0.36
  1vfgC   1voqA   22    75   71.0    31    12   29.1   41.7   58.1   1.83   0.53   0.90   1.09
  1foqA   1j2bC   38    77   49.4    77    23   10.4   17.4   28.6   1.38   0.28   0.83   0.83
  2rpkA   3fihA   16    20   80.0    20     8    5.0   87.5   85.0   0.48   0.94   0.99   0.80
  1fmnA   2qusA   28    35   80.0    35    15   22.9   40.0   62.9   1.60   0.67   1.31   1.20
  1hc8C   2ihxB   20    58   34.5    58    23    6.9   26.1   20.7   0.67   0.60   0.13   0.47
  1u8dA   1vspx   41    68   60.3    67    29    0.0   24.1   29.9   0.12   0.75   0.70   0.52
  2gv4A   2hnsA   13    22   59.1    22     9   40.9   88.9   90.9   1.87   1.13   1.30   1.43
  1cx0B   2ixyA   19    27   70.4    27    11    7.4   63.6   63.0   0.56   0.91   0.85   0.77
  1euyB   3cc70   53    74   71.6    73    28    1.4   28.6   32.9   0.19   0.98   1.11   0.76
  1ajuA   1qzwB   20    30   66.7    30    11   23.4   45.5   53.3   1.42   0.55   0.70   0.89
  1k6hA   1szyA   15    21   71.4    21     9   23.8   88.9   90.5   1.10   1.13   1.20   1.14
  1ldzA   2j37Z   24    30   80.0    30    12   26.7   50.0   40.0   1.63   0.70   0.34   0.89
  2traA   3cce0   60    75   80.0    73    28    8.2   21.4   31.5   0.96   0.56   0.98   0.83
  1lc6A   2go5A   21    24   87.5    24    10   33.4   60.0   66.7   1.66   0.73   0.80   1.06
  1rawA   2ow8y   26    36   72.2    36    14   13.9   42.9   50.0   0.99   0.68   0.82   0.83
  2ct8C   2du5D   44    71   62.0    71    26   43.7   61.5   77.5   7.27   3.13   5.73   5.38
  2a43A   2hgp1    0    26    0.0    26     5    0.0    0.0   23.1   0.31   0.11   0.07   0.16
  1kh6A   1t28A   21    34   61.8    34     9    2.9   33.3   26.5   0.37   0.30   0.13   0.27
  1s1hA   2du5D   51    71   71.8    71    26    7.1   19.2   25.4   0.78   0.40   0.47   0.55
  1gtrB   3fihA   49    74   66.2    74    28    4.1   28.6   29.7   0.43   0.98   0.85   0.76
  1ebqA   1xjrA   18    29   62.1    29    13    0.0   38.5   51.7   0.29   0.52   0.61   0.47
  1euqB   1hq1B   29    49   59.2    49    21   10.2   28.6   42.9   0.91   0.61   1.00   0.84
  1mfjA   1y0qA   14    20   70.0    20     9   10.0   66.7   80.0   0.62   0.75   0.88   0.75
  1l1cC   3dknF   18    29   62.1    29    10   10.3   70.0   69.0   0.69   0.92   1.16   0.93
  1l1cC   3dknD   12    20   60.0    20     4   15.0   75.0   55.0   0.77   0.41   0.40   0.53
  1bj2A   1xpfA    9    21   42.9    21     7   14.3  100.0   71.4   0.76   0.96   0.75   0.82
  2drbB   2eevA   21    35   60.0    35    14   20.0   42.9   48.6   1.39   0.68   0.73   0.93
  1tlrA   2zh3B   15    23   65.2    23     9    4.3   44.4   52.2   0.45   0.43   0.44   0.44
  2j01A   2j37Z  189   280   67.5   280    98    7.1   13.3   16.4   3.98   2.24   3.10   3.11
  2jymA   2zjqY   17    22   77.3    22    10   22.7   60.0   77.3   1.09   0.73   0.95   0.92
  1d0uA   1t28A   12    21   57.1    21     9   19.1   22.2   66.7   0.93   0.19   0.65   0.59
  2eewA   2zh3B   15    34   44.1    34    14   17.6   42.9   55.9   1.19   0.68   0.96   0.95
  2czjB   2feyA   27    43   62.8    43    16    7.0   31.2   34.9   0.59   0.48   0.44   0.51
  2go5A   359dB   18    25   72.0    25     4   28.0  100.0   64.0   1.45   0.54   0.78   0.92
  1yl41   2nqpF   23    78   34.8    66    14    6.0   28.6   24.2   0.62   0.36   0.33   0.44
  1yshA   2dr5B    7    28   25.0    28    12   25.0   50.0   71.4   1.43   0.70   1.18   1.11
  1g59B   1wz2C   53    75   70.7    75    28   30.7   46.4   56.0   5.19   2.28   3.69   3.72
  1jj29   2v3cM   59    96   61.5    96    42    4.2   11.9   15.6   0.48   0.31   0.13   0.31
  1efwC   3fihA   52    73   71.2    73    29   11.0   24.1   31.5   1.40   0.75   0.98   1.04
  1j1uB   2zh5B   23    34   67.6    34    13    8.8   46.2   41.2   0.65   0.69   0.46   0.60
  1y39C   2b57A   35    58   60.3    58    22    6.9   27.3   31.0   0.67   0.61   0.57   0.61
  1ekzB   2j37Z   22    30   73.3    30    14   10.0   42.9   50.0   0.69   0.68   0.60   0.66
  1un6E   2j01B   39    61   63.9    61    26   13.1   26.9   36.1   1.46   0.77   0.98   1.07
  1jurA   1l2xA   13    22   59.1    22     8   22.8   37.5   50.0   1.09   0.31   0.37   0.59
  1un6E   2j01A   47    61   77.0    61    26    8.2   30.8   36.1   0.83   1.00   0.98   0.94
  1na2A   1ow9A    4    23   17.4    23    10   21.7   60.0   73.9   1.09   0.73   0.93   0.91
  1efwC   1jzxA   52    73   71.2    73    29    6.8   24.1   27.4   0.76   0.75   0.64   0.72
  1kxkA   1q96A   20    27   74.1    27    12   11.1   50.0   66.7   0.71   0.70   0.96   0.79
  1fmnA   2eesA   27    35   77.1    35    15   14.3   33.3   37.1   1.00   0.50   0.36   0.62
  1f84A   3d5aA   20    29   69.0    29    12   41.4   66.7   79.3   2.50   1.10   1.54   1.71
  1mnxA   2rpkA   15    20   75.0    20     8   15.0   87.5   95.0   0.77   0.94   1.22   0.98
  1pnsA   2jxvA   24    33   72.7    33    15   15.2   60.0   69.7   1.01   1.30   1.47   1.26
  2annB   2eeuA   19    25   76.0    23     6   13.0  100.0   65.2   0.74   0.80   0.71   0.75
  2e5lA   3e5eA   38    53   71.7    53    21   11.3   33.3   43.4   1.07   0.81   1.19   1.03
  2azxC   2pxuB   21    49   42.9    49    21   18.4   47.6   51.0   1.75   1.50   1.50   1.58
  1yshF   387dA   17    26   65.4    26     6   30.8   50.0   46.2   1.65   0.35   0.39   0.80
  2jtpA   3cc70   23    34   67.6    34    14   14.7   71.4   61.8   1.00   1.53   1.20   1.25
  1vs6B   2tobA   16    20   80.0    20     9   25.0   66.7   90.0   1.11   0.75   1.10   0.99
  1fkaA   2zh8B   23    34   67.6    34    14   23.5   85.7   85.3   1.60   2.02   2.27   1.96
  1rlgC   2w2hR   15    22   68.2    22     8   36.4   62.5   59.1   1.67   0.59   0.54   0.94
  1voqA   2huaA   31    40   77.5    40    18    5.0   22.2   30.0   0.46   0.32   0.24   0.34
  2kfcA   2oiuP   19    36   52.8    36     9   19.4   55.6   41.7   1.38   0.58   0.52   0.83
  1y0qA   2jwvA   22    29   75.9    29    12    6.9   41.7   51.7   0.54   0.53   0.61   0.56
  1gaxC   1hwqA   24    30   80.0    30    13   13.4   38.5   46.7   0.85   0.52   0.51   0.63
  1joxA   2eevA   15    21   71.4    21     7    9.5  100.0   66.7   0.61   0.96   0.65   0.74
  1ffk0   1j1uB   58    77   78.4    74    29    8.1   24.1   44.6   0.96   0.75   2.35   1.35
  2gya9   3ccs0   86   108   79.6   108    40    2.8   17.5   16.7   0.29   0.69   0.26   0.41
  3bboA   3degI   23    29   79.3    29    13   34.5   69.2   79.3   2.06   1.31   1.54   1.64
  1qtqB   2b63R   21    31   67.7    31    11    3.2   45.5   54.8   0.39   0.55   0.79   0.57
  1exyA   1tjzA   18    22   81.8    22    10   22.7   30.0   77.3   1.09   0.28   0.95   0.77
  1wz2C   2tobA   12    20   60.0    20     9   20.0   66.7   85.0   0.94   0.75   0.99   0.89
  1etfA   2il9A   22    34   64.7    34    15   11.8   33.3   47.1   0.82   0.50   0.64   0.65
  2ap0A   2jymA    7    22   31.8    22     9    4.5   55.6   54.5   0.46   0.58   0.45   0.50
  1kajA   2jppC   15    20   75.0    20     8   25.0   75.0   70.0   1.11   0.76   0.67   0.85
  1mfjA   2quxI   12    20   60.0    20     9    5.0   77.8   85.0   0.48   0.93   0.99   0.80
  1mt4A   3f4hY   16    24   66.7    24    10   16.7   40.0   50.0   0.90   0.41   0.42   0.58
  1hwqA   2zniC   21    30   70.0    30    13   13.3   38.5   50.0   0.85   0.52   0.60   0.66
  2g9cA   2pxfB   22    49   44.9    49    21   16.3   33.3   44.9   1.52   0.81   1.12   1.15
  1fqzA   2pxqB   20    27   74.1    27    11   14.8   45.5   59.3   0.88   0.55   0.75   0.72
  17raA   1u0bA   15    21   71.4    21     9    4.8   33.3   61.9   0.47   0.30   0.56   0.44
  2tpkA   2zh3B   15    34   44.1    34    12    8.8   58.3   52.9   0.65   0.90   0.85   0.80
  1xhpA   2tobA   13    20   65.0    20     9   20.0   77.8   85.0   0.94   0.93   0.99   0.95
  1q96A   2il9A   17    27   63.0    27    12    7.4   41.7   59.3   0.56   0.53   0.75   0.61
  1jidB   1yhq9   17    29   58.6    29    12   13.8   50.0   65.5   0.86   0.70   1.04   0.87
  1xpeA   2eetA   18    23   78.3    23     7   21.7   85.7   65.2   1.08   0.78   0.71   0.86
  1cx0B   1z31A   19    32   59.4    32    12   12.5   50.0   43.8   0.84   0.70   0.48   0.68
  1eiyC   2czjB   34    63   54.8    62    23   16.1   43.5   50.0   1.92   1.50   2.18   1.86
  1fmnA   2pxdB   25    35   71.4    35    15   20.0   40.0   57.1   1.39   0.67   1.06   1.04
  1kogI   2g1wA   14    22   63.6    22     7   22.8   57.1   45.5   1.09   0.46   0.30   0.62
  1oswA   2zjqY   19    23   82.6    22     9    4.5   44.4   50.0   0.46   0.43   0.37   0.42
  1rfrA   1vs5A   23    30   76.7    30    14   20.0   64.3   86.7   1.23   1.30   1.92   1.48
  1ullA   1y26X   20    35   57.1    35    15   11.4   20.0   37.1   0.82   0.22   0.36   0.47
  1a9lA   1m5kB   24    38   63.2    38    14    0.0   42.9   34.2   0.23   0.68   0.33   0.42
  1gaxC   3bboC   46    75   61.3    75    28    4.0   14.3   21.3   0.42   0.25   0.28   0.31
  1gaxC   3bboA   56    75   74.7    75    28    6.7   21.4   24.0   0.76   0.56   0.44   0.58
  1foqA   3finA   72   120   60.0   109    44    7.3   22.7   22.9   1.21   1.41   0.93   1.19
  1kksA   2du6D   17    24   70.8    24     8   16.6   62.5   75.0   0.90   0.59   1.02   0.84
  1gaxC   1k9wA   13    23   56.5    23     5    8.7  100.0   87.0   0.59   0.66   1.28   0.84
  1jo7A   1mjiC   10    31   32.3    31    12   16.1   41.7   61.3   1.02   0.53   1.01   0.86
  1hvuC   1rhtA    8    24   33.3    24     8   16.7   50.0   41.7   0.90   0.44   0.28   0.54
  1ffk0   1rnkA   24    34   70.6    34    11   11.8   54.5   38.2   0.83   0.72   0.37   0.64
  1gixD   2nr0E   42    74   56.8    74    25   29.7   60.0   67.6   4.92   2.84   4.93   4.23
  1vsaw   2ap0A   19    28   67.9    28     9    3.6   22.2   25.0   0.41   0.19   0.09   0.23
  1serT   2eetA   43    67   64.2    64    18    4.7   33.3   29.7   0.47   0.64   0.62   0.58
  2anrB   3phpA   14    23   60.9    23     8   17.4   87.5   65.2   0.91   0.94   0.71   0.86
  1ooaC   1serT   21    29   72.4    29    12    0.0   33.3   41.4   0.29   0.38   0.35   0.34
  1mnxA   2pxbB   25    42   59.5    42    20   21.4   30.0   47.6   1.78   0.62   0.96   1.12
  1l2xA   3e5eA   22    28   78.6    28     8    7.1   62.5   46.4   0.55   0.59   0.45   0.53
  1qwaA   1serT   17    21   81.0    21     9    0.0   55.6   57.1   0.35   0.58   0.47   0.46
  1y27X   3bboA   48    68   70.6    68    29    5.9   20.7   29.4   0.61   0.55   0.69   0.62
  1y27X   3bboC   45    68   66.2    68    29   11.8   17.2   20.6   1.43   0.38   0.19   0.66
  1l1wA   1lc6A   15    24   62.5    24    10   29.2   70.0   66.7   1.46   0.92   0.80   1.06
  1sj3R   1ymoA   28    47   59.6    47    16    4.3   56.2   42.6   0.42   1.29   0.91   0.87
  2ixyA   2zh1B   18    27   66.7    27    11   18.5  100.0   92.6   1.05   1.78   1.84   1.56
  2ez6C   2k4cA   19    28   67.9    28    12    0.0   50.0   57.1   0.29   0.70   0.73   0.58
  1vorB   2rkjK  167   246   67.9   238    91    4.6    8.8   12.6   1.45   0.73   0.88   1.02
  1exyA   3culC   24    33   72.7    33    13    9.1   38.5   33.3   0.66   0.52   0.24   0.48
  1ikdA   1q96A   15    22   68.2    22     8   40.9   75.0   68.2   1.87   0.76   0.73   1.12
  359dB   3bo0G   12    25   48.0    25     4   12.0  100.0   56.0   0.73   0.54   0.58   0.61
  2j00V   2pcvA   24    35   68.6    35    10    8.6   50.0   37.1   0.65   0.56   0.36   0.52
  2annB   2rkjK   16    25   64.0    23     6   26.1  100.0   60.9   1.27   0.80   0.61   0.90
  2b57A   2fmtC   35    65   53.8    65    28    3.1   21.4   23.1   0.33   0.56   0.27   0.39
  1byjA   3d0uA   18    27   66.7    27    12   14.8   50.0   85.2   0.88   0.70   1.58   1.05
  2il9A   2tpkA   24    36   66.7    36    12    8.3   41.7   58.3   0.64   0.53   1.17   0.78
  1l9aB   2f4vA   83   128   64.8   126    57    4.8   19.3   22.2   0.72   1.66   1.20   1.20
  1urnQ   2gisA   15    21   71.4    21     5   14.3  100.0   66.7   0.76   0.66   0.65   0.69
  1bj2A   2k95A   11    21   52.4    21     7   23.8   71.4   76.2   1.10   0.61   0.86   0.86
  2hghB   2pxeB   31    49   63.3    49    21    8.2   33.3   36.7   0.72   0.81   0.66   0.73
  1vorB   2hemA   16    24   66.7    24    11   12.5   45.5   62.5   0.73   0.55   0.69   0.66
  1e4pA   3bbnA   18    24   75.0    24    11    8.3   54.5   58.3   0.58   0.72   0.60   0.63
  1grzA   2fdtA   24    36   66.7    36    16   22.2   56.2   72.2   1.59   1.29   1.82   1.57
  2qusA   3dilA   49    69   71.0    69    28    4.3   25.0   31.9   0.44   0.76   0.90   0.70
  1byjA   2zjpZ   21    27   77.8    27    12   22.2   50.0   77.8   1.24   0.70   1.32   1.09
  3culC   3fihA   60    92   65.2    92    34    9.8    8.8   35.9   1.54   0.11   2.18   1.28
  1bgzA   2j28A   16    23   69.6    23     9   17.4   44.4   47.8   0.91   0.43   0.36   0.56
  1kpdA   359dB   16    25   64.0    25     4   20.0  100.0   44.0   1.07   0.54   0.33   0.65
  1a60A   2hojA   24    44   54.5    44    16   13.6   31.2   29.5   1.13   0.48   0.28   0.63
  1u0bA   1u9sA   46    74   62.2    74    31   13.5   19.4   27.0   1.85   0.54   0.63   1.01
  1qwbA   2grwA   18    22   81.8    22    10   40.9   80.0   77.3   1.87   1.12   0.95   1.31
  1bgzA   2j288   17    23   73.9    23     9   13.0   44.4   43.5   0.74   0.43   0.29   0.48
  2noqB   486dE   29    46   63.0    46    18    8.7   27.8   37.0   0.74   0.47   0.59   0.60
  1mfjA   1u9sA   15    20   75.0    20     9   20.0   55.6   80.0   0.94   0.58   0.88   0.80
  1nkw9   3dilA   73   124   58.9   118    42    2.5   14.3   17.8   0.25   0.48   0.45   0.39
  3ccm0   3dilA  117   174   67.2   174    79    4.0   13.9   15.5   0.72   1.61   0.80   1.04
  1mfyA   2e5lA   23    31   74.2    31    10   16.1   60.0   61.3   1.02   0.73   1.01   0.92
  1fkaA   1x8wA  163   247   67.4   242    90    2.5    6.7    7.9   0.35   0.32   0.04   0.23
  1jidB   2nz4P   17    29   58.6    29    12    3.4   50.0   55.2   0.40   0.70   0.71   0.61
  1ei2A   1vorA   16    25   64.0    25     9    4.0   44.4   60.0   0.44   0.43   0.68   0.51
  1ei2A   1vorB   19    25   76.0    25     9    4.0   44.4   56.0   0.43   0.43   0.58   0.48
  2oihB   2zh8B   25    34   73.5    34    14    2.9   57.1   67.6   0.37   1.08   1.45   0.97
  1fjeA   1mfyA   14    22   63.6    22     7    4.5   42.9   36.4   0.46   0.33   0.18   0.33
  1m82A   1pnxA   19    25   76.0    25    11   24.0   90.9   92.0   1.26   1.55   1.61   1.47
  1fyoA   3gcaA   12    27   44.4    27    10   11.1   40.0   48.1   0.71   0.41   0.46   0.53
  1a60A   1m82A   17    25   68.0    25    11   32.0   45.5   52.0   1.65   0.55   0.49   0.90
  1b36A   1g1xD    5    38   13.2    38     4    5.3  100.0   31.6   0.48   0.54   0.26   0.42
  1xhpA   2gcsB   15    32   46.9    32    14   15.6   35.7   53.1   1.02   0.51   0.77   0.77
  1bauA   1c2xC   16    23   69.6    23     7   13.1   85.7   69.6   0.74   0.78   0.82   0.78
  2eeuA   2ozbC   20    33   60.6    33    12    6.1   25.0   39.4   0.51   0.26   0.38   0.38
  1aqoA   2qwyC   18    29   62.1    29    12    6.9   33.3   34.5   0.54   0.38   0.22   0.38
  1hr2A   1kh6A   16    53   33.3    48    20   10.4   20.0   27.1   0.91   0.30   0.25   0.49
  1kp7A   2kfcA   10    30   33.3    30     9   20.0   55.6   53.3   1.22   0.58   0.70   0.83
  1anrA   1xjrA   10    29   34.5    29     8   17.2   37.5   55.2   1.04   0.31   0.71   0.69
  2ez6C   3f4hY   19    28   67.9    28    11   10.7   45.5   60.7   0.70   0.55   0.83   0.69
  2ez6C   3f4hX   18    28   64.3    28    10   17.9   30.0   53.6   1.05   0.28   0.63   0.65
  1vspx   2k95A   31    48   64.6    48    16    4.2   31.2   27.1   0.42   0.48   0.25   0.38
  1xpeA   2traA   18    23   78.3    23     7   21.7  100.0   87.0   1.08   0.96   1.28   1.11
  28spA   2pxlB   23    28   82.1    28    12   75.0   83.3   89.3   4.54   1.54   1.82   2.63
  1e95A   1xpeA   14    23   60.9    23     7   17.4   85.7   60.9   0.91   0.78   0.61   0.77
  2ckyA   2h2xA   14    21   66.7    21     8   19.1   50.0   61.9   0.93   0.44   0.56   0.64
  1rfrA   1tlrA   15    23   65.2    23     9    0.0   33.3   39.1   0.33   0.30   0.22   0.28
  1ow9A   2k95A   16    23   69.6    23    10   13.0   40.0   47.8   0.74   0.41   0.36   0.50
  1jtjA   1ylgA   11    23   47.8    23     8    4.4   75.0   78.3   0.45   0.76   1.04   0.75
  1a51A   1xhpA   18    32   56.2    32    14    3.1   28.6   71.9   0.38   0.36   1.49   0.74
  1pnsA   2gcsB   84   125   68.3   123    40   14.6   27.5   27.6   3.78   1.71   2.07   2.52
  1t4lA   2go59   22    32   68.8    32    15    6.2   53.3   62.5   0.52   1.07   1.11   0.90
  1cx0B   2f4vA   51    72   70.8    72    26   13.9   34.6   30.6   1.87   1.23   0.88   1.32
  1ehtA   1pnu9   25    33   75.8    33    14   15.2   28.6   39.4   1.01   0.36   0.38   0.59
  1t4lA   2go5A   21    32   65.6    32    15   18.8   53.3   62.5   1.21   1.07   1.11   1.13
  1ehtA   1pnu0   27    33   81.8    33    14    6.1   28.6   39.4   0.51   0.36   0.38   0.42
  1hwqA   1z31A   12    30   40.0    30    12   23.4   50.0   53.3   1.42   0.70   0.70   0.94
  2j01B   2zh7B   23    33   69.7    33    14   33.3   71.4   69.7   2.26   1.53   1.47   1.75
  1fkaA   1r2pA   24    34   70.6    34    14   11.8   42.9   44.1   0.82   0.68   0.54   0.68
  1jbtC   2gv3A    8    22   36.4    22     8   27.2   87.5   81.8   1.28   0.94   1.06   1.09
  1vsaw   3finB   87   119   73.1   119    48    9.2   16.7   18.5   1.90   0.89   0.54   1.11
  1nbkA   1p5nA    9    34   26.5    34    13   20.6   61.5   61.8   1.40   1.09   1.20   1.23
  2nr0E   2zniC   52    72   72.2    72    25   27.8   16.0   47.2   4.41   0.26   2.51   2.39
  1a9nQ   1wz2C   17    24   70.8    24     6   25.0   50.0   41.7   1.27   0.35   0.28   0.63
  1eorA   2k4cA   16    22   72.7    22    10   13.6   60.0   72.7   0.75   0.73   0.83   0.77
  1un6E   2qex0   50    61   82.0    61    26   18.0   26.9   29.5   2.15   0.77   0.54   1.16
  1audB   2i82E   13    21   61.9    21     8   23.8   62.5   57.1   1.10   0.59   0.47   0.72
  1g1xD   3b31A   16    29   55.2    29     4    6.9  100.0   41.4   0.54   0.54   0.35   0.48
  1l9aB   2gy9A   93   128   73.8   126    57    5.5   15.8   19.8   0.92   1.10   0.82   0.95
  1etfA   1xpeA   18    23   78.3    23     7    8.7  100.0   69.6   0.59   0.96   0.82   0.79
  1bgzA   2ap0A    6    23   26.1    23     9    8.7   44.4   39.1   0.59   0.43   0.22   0.41
  2czjB   2hemA   16    24   66.7    24    11   12.5   36.4   50.0   0.73   0.40   0.42   0.52
  1fjgA   3ccs0 1038  1522   68.2  1507   606    0.5    1.7    2.9   0.00   0.75   0.30   0.35
  1u6bB   1ysvA   18    27   66.7    27    12   14.8   91.7   85.2   0.88   1.78   1.58   1.41
  1rmnA   2ow8y   37    49   75.5    49    19    4.1   36.8   40.8   0.41   0.83   0.88   0.70
  1bj2A   1s03A   16    21   76.2    21     7   28.6  100.0   71.4   1.29   0.96   0.75   1.00
  1efwC   2zh4B   23    34   67.6    34    13   11.8   53.8   52.9   0.83   0.88   0.85   0.85
  1fg0A   1yl41   46    78   69.7    66    14    0.0   42.9   25.8   0.12   0.68   0.42   0.41
  1kksA   1zhoB   14    24   58.3    24     8   16.6   87.5   70.8   0.90   0.94   0.91   0.92
  1nybB   2azxC   15    24   62.5    24    10    8.3   60.0   62.5   0.58   0.73   0.69   0.67
  2a64A   2zh8B   27    34   79.4    34    14   11.8   71.4   67.6   0.83   1.53   1.45   1.27
  1n66A   3finB   15    22   68.2    22    10   18.2   70.0   72.7   0.92   0.92   0.83   0.89
  17raA   1k6hA   14    21   66.7    21     9    9.5   55.6   66.7   0.61   0.58   0.65   0.61
  1k8wB   1qd3A   12    22   54.5    22     8   41.0   87.5   86.4   1.88   0.94   1.18   1.33
  1ffk0   2nqpF   44    87   64.7    68    22   16.2   18.2   30.9   2.13   0.28   0.80   1.07
  1ffk0   3fu2A   25    34   73.5    31    11    6.5   45.5   35.5   0.53   0.55   0.26   0.45
  1audB   2h2xA   17    21   81.0    21     8   33.3   62.5   61.9   1.48   0.59   0.56   0.88
  1fkaA   1h3eB   66    86   76.7    83    27    7.2   25.9   27.7   0.91   0.77   0.90   0.85
  1k5iA   1ldzA   17    23   73.9    23    10   39.1   50.0   69.6   1.87   0.56   0.82   1.08
  1exyA   2hnsA   19    22   86.4    22     9   36.4   55.6   77.3   1.67   0.58   0.95   1.06
  1l1cC   3bo0G   20    29   69.0    29     9   17.2   66.7   55.2   1.04   0.75   0.71   0.83
  1l1cC   3bo0D   11    27   40.7    27     7   11.1   57.1   44.4   0.71   0.46   0.38   0.52
  1l1cC   3bo0E    6    27   22.2    27     9   14.8   44.4   48.1   0.88   0.43   0.46   0.59
  1efwC   3d5bB   32    73   43.8    73    29   16.4   24.1   27.4   2.34   0.75   0.64   1.25
  1hvuC   2es5A   11    23   47.8    23    10    8.7   50.0   43.5   0.59   0.56   0.29   0.48
  1d6kB   1fmnA   25    35   71.4    35    15   11.4   33.3   31.4   0.81   0.50   0.22   0.51
  1hlxA   1rawA   16    20   80.0    20     9   40.0   66.7   70.0   1.68   0.75   0.67   1.03
  1l2xA   2noqA   18    28   64.3    28     8   10.7   62.5   42.9   0.70   0.59   0.37   0.55
  1l2xA   2noqB   24    28   85.7    28     8   10.7   37.5   35.7   0.70   0.31   0.23   0.41
  1qtqB   1zhoB   31    38   81.6    38    16   18.4   50.0   52.6   1.37   1.06   1.02   1.15
  1bgzA   1rnkA   15    23   65.2    23     9   21.7   33.3   52.2   1.08   0.30   0.44   0.61
  2hgp1   2nr0E    0    50    0.0    50     5    0.0    0.0    8.0   0.18   0.11   0.00   0.10
  1a9lA   1fyoA    9    27   33.3    27    11   11.1   45.5   44.4   0.71   0.55   0.38   0.55
  2go59   2ipyC   17    30   56.7    30    12   13.3   66.7   73.3   0.85   1.10   1.39   1.12
  1rfrA   2derC   21    30   70.0    30    14   13.3   42.9   56.7   0.85   0.68   0.80   0.78
  2du3D   2gv4A   13    22   59.1    22    10    9.1   50.0   59.1   0.60   0.56   0.54   0.57
  1xshA   2pxdB   17    27   63.0    27    11   18.5   63.6   63.0   1.05   0.91   0.85   0.94
  1fmnA   1y0qA   24    35   68.6    35    15    8.6   40.0   48.6   0.65   0.67   0.73   0.68
  1g1xE   1u0bA   29    44   65.9    44     4    2.3   75.0   20.5   0.31   0.41   0.08   0.27
  1s9sA   3bo0E   20    27   74.1    27     9    3.7   55.6   59.3   0.42   0.58   0.75   0.58
  1ow9A   2pxfB   16    23   69.6    23    10   17.4   50.0   47.8   0.91   0.56   0.36   0.61
  2rkjK   3f4hY   43    56   76.8    56    11   10.7   36.4   28.6   1.06   0.40   0.41   0.62
  2rkjK   3f4hX   41    54   75.9    53    10    5.7   30.0   28.3   0.54   0.28   0.35   0.39
  1qwaA   1wz2C   16    21   76.2    21     9    9.5   55.6   57.1   0.61   0.58   0.47   0.55
  2g1wA   359dB   11    22   50.0    22     4    4.5    0.0   18.2   0.46   0.13   0.04   0.21
  1eorA   1i94A   20    22   90.9    22    10   27.3   60.0   68.2   1.28   0.73   0.73   0.91
  1ow9A   2eevA   18    23   78.3    23    10    0.0   40.0   47.8   0.33   0.41   0.36   0.37
  1nybB   1t4lA    7    24   29.2    24    10    4.2   40.0   54.2   0.44   0.41   0.51   0.45
  1nkw9   2a64A   82   124   69.5   118    42    0.8   11.9   17.8   0.08   0.31   0.45   0.28
  1a9nQ   1exdB   18    24   75.0    24     6   33.4  100.0   66.7   1.66   0.80   0.80   1.08
  1yhq9   2drbB   23    35   65.7    35    14   17.1   50.0   57.1   1.19   0.87   1.06   1.04
  1nybB   2a43A   14    24   58.3    24     8    4.2   50.0   45.8   0.44   0.44   0.34   0.41
  1et4A   1yneA   10    31   32.3    31    10   16.1   30.0   38.7   1.03   0.28   0.33   0.55
  1gidA   2jwvA   22    29   75.9    29    12   24.1   50.0   65.5   1.43   0.70   1.04   1.06
  1anrA   2h2xA   16    21   76.2    21     8    4.8   50.0   61.9   0.47   0.44   0.56   0.49
  1gaxC   1ldzA   21    30   70.0    30    12   13.3   41.7   53.3   0.85   0.53   0.70   0.69
  1h3eB   2f88A   20    34   58.8    34    14   14.7   50.0   47.1   1.00   0.87   0.64   0.84
  1b36A   1ec6C   12    20   60.0    20     6   25.0   83.3   55.0   1.11   0.63   0.40   0.72
  1l8vA   3ccv0  119   157   75.8   157    63    1.9   11.1   13.4   0.16   0.59   0.29   0.34
  1kksA   1pnsA   17    24   70.8    24     8   20.9    0.0   37.5   1.08   0.07   0.21   0.45
  1eiyC   3fihA   51    76   67.1    76    29    5.3   17.2   21.1   0.58   0.38   0.27   0.41
  1eiyC   1nkw9   49    76   64.5    76    29    2.6   20.7   18.4   0.28   0.55   0.15   0.33
  1qwbA   1qzwB   18    26   69.2    26    10   15.4   70.0   65.4   0.88   0.92   0.87   0.89
  1a9nQ   2ez6C    6    24   25.0    24     6   25.0  100.0   66.7   1.26   0.80   0.80   0.95
  1xsgA   2drbB   19    27   70.4    27    12   29.6   50.0   88.9   1.64   0.70   1.71   1.35
  1k2gA   3e5eA   15    22   68.2    22     8    9.1   62.5   63.6   0.60   0.59   0.63   0.61
  1b36A   2tpkA   22    36   61.1    36    12   11.1   41.7   38.9   0.81   0.53   0.43   0.59
  1mfjA   1s03A   11    20   55.0    20     9   25.0   55.6   80.0   1.11   0.58   0.88   0.85
  2fdtA   2gv4A   17    22   77.3    22    10   45.5   90.0  100.0   2.08   1.33   1.55   1.65
  1z31A   2zh1B   20    32   62.5    32    12   25.0   66.7   65.6   1.62   1.10   1.23   1.32
  1tjzA   2es5A   13    22   59.1    22    10   31.9   50.0   77.3   1.47   0.56   0.95   0.99
  1kpyA   2zh7B   13    33   39.4    28    11    7.1   45.5   46.4   0.55   0.55   0.45   0.51
  1fqzA   1pnsA   22    27   81.5    27    11   40.7   81.8   85.2   2.28   1.32   1.58   1.73
  1k9wA   2a64A   14    23   60.9    23     5   13.0  100.0   60.9   0.74   0.66   0.61   0.67
  1lvjA   3e5eA   18    31   58.1    31    13    0.0   38.5   38.7   0.27   0.52   0.33   0.38
  1y27X   2zh9B   18    33   54.5    33    13   18.2   53.8   54.5   1.20   0.88   0.86   0.98
  2azxC   2euyA   24    34   70.6    34    15   17.6   40.0   38.2   1.20   0.67   0.37   0.75
  1anrA   2pxqB   17    29   58.6    29     8   20.7   37.5   55.2   1.23   0.31   0.71   0.75
  1fkaA   1lngB   72    97   74.2    97    42    4.1    9.5   21.6   0.47   0.18   0.57   0.41
  1yhq9   2d1bA   30    39   76.9    39    15   17.9   33.3   51.3   1.37   0.50   1.01   0.96
  1urnQ   2ckyA   14    21   66.7    21     5   19.0   80.0   57.1   0.93   0.51   0.47   0.63
  1mjiC   2g9cA   21    34   61.8    34    12   20.6   58.3   58.8   1.40   0.90   1.08   1.12
  2jxvA   2k95A   19    33   57.6    33    15   12.1   33.3   36.4   0.83   0.50   0.31   0.55
  1jo7A   2zh2B   11    31   35.5    31    13   12.9   30.8   54.8   0.85   0.37   0.79   0.67
  1e95A   1h3eB   22    36   61.1    36    12   16.7   33.3   30.6   1.19   0.38   0.22   0.59
  1lc6A   1ysvA   15    24   62.5    24    10   12.5   50.0   58.3   0.73   0.56   0.60   0.63
  2hgp1   3ficA    1    50    2.0    50     5    0.0    0.0   12.0   0.18   0.11   0.01   0.10
  1a60A   1kajA   14    32   43.8    32    10    9.4   40.0   31.2   0.67   0.41   0.19   0.42
  2ap0A   2zh8B   11    28   39.3    28     9    7.1   55.6   39.3   0.55   0.58   0.29   0.47
  2hgp1   3ficY    0    50    0.0    50     5    6.0    0.0   16.0   0.55   0.11   0.04   0.23
  1jbrD   484dB   17    27   63.0    27    10   11.1   40.0   63.0   0.71   0.41   0.85   0.66
  1bauA   2eeuA   15    23   65.2    23     7   13.0   85.7   65.2   0.74   0.78   0.71   0.74
  1zc5A   2bh2C   25    37   67.6    30     6    3.3   83.3   50.0   0.40   0.63   0.60   0.54
  1efwC   1tlrA   17    23   73.9    23     9    0.0   44.4   43.5   0.33   0.43   0.29   0.35
  1nyiB   1u6bB   17    24   70.8    24     5   20.9   80.0   54.2   1.08   0.51   0.51   0.70
  1kajA   1yhq9   23    32   71.9    32    10   12.5   50.0   43.8   0.84   0.56   0.48   0.63
  1zc5A   3d5bA   28    41   68.3    41    19   22.0   57.9   65.9   1.79   1.76   1.88   1.81
  1zc5A   3d5bB   25    41   61.0    41    19   12.2   36.8   46.3   0.96   0.83   0.86   0.88
  2d1bA   3ccm0   28    39   71.8    39    15   12.8   33.3   56.4   0.97   0.50   1.25   0.90
  1euyB   1fg0A   51    74   69.9    73    28    2.7   14.3   27.4   0.29   0.25   0.64   0.39
  1c2xC   2hguB   86   120   71.7   120    40    5.0   20.0   16.7   0.74   0.92   0.36   0.67
  1jzxA   2anrB   19    25   76.0    25     8   24.0   62.5   56.0   1.26   0.59   0.58   0.81
  1u63B   2g1wA   19    22   86.4    22     7   22.8   57.1   45.5   1.09   0.46   0.30   0.62
  1p5nA   2frlA   19    23   82.6    23     9   43.5   66.7   69.6   2.08   0.75   0.82   1.21
  1mfjA   1zc5A   13    20   65.0    20     9   35.0   88.9   85.0   1.48   1.13   0.99   1.20
  1cx0B   1t4lA   21    32   65.6    32    15   12.5   46.7   46.9   0.84   0.86   0.57   0.76
  2o33A   2zjpZ    4    20   20.0    20     9    5.0   88.9   80.0   0.48   1.13   0.88   0.83
  1k9wA   2eesA   16    23   69.6    23     5    8.7  100.0   65.2   0.59   0.66   0.71   0.65
  1i94A   2f4xA   21    24   87.5    24     7   20.8  100.0   70.8   1.08   0.96   0.91   0.98
  1lc6A   2f88A    5    24   20.8    24    10   12.5   50.0   54.2   0.74   0.56   0.51   0.60
  1ec6C   1k2gA    5    20   25.0    20     6   20.0   66.7   45.0   0.93   0.48   0.26   0.56
  2hgrD   2uxdA   62    76   81.6    76    28    3.9   21.4   28.9   0.41   0.56   0.83   0.60
  2pxfB   3d5bB   38    49   77.6    49    21    4.1   47.6   46.9   0.41   1.50   1.24   1.05
  1txsA   1yhq9   25    38   65.8    38    17   10.5   47.1   55.3   0.79   1.06   1.14   1.00
  2eevA   2o33A   13    20   65.0    20     9   15.0   77.8   90.0   0.77   0.93   1.10   0.94
  1c0aB   1ekzB   20    30   66.7    30    14   16.7   50.0   56.7   1.03   0.87   0.80   0.90
  1a60A   2au4A   14    41   34.1    41    16   12.2   25.0   29.3   0.96   0.34   0.24   0.51
  2zh9B   3fozD   24    33   72.7    33    13   12.1   46.2   42.4   0.83   0.69   0.47   0.66
  1fjgA   1pnsA 1472  1522   97.7  1507   606   91.3   88.3   93.5  37.00  37.00  37.00  37.00
  1exyA   3bbnA   25    33   75.8    33    13   18.2   46.2   48.5   1.20   0.69   0.65   0.85
  3d5bA   3f2qX   76   112   67.9   109    43   13.8   16.3   27.5   3.02   0.68   1.60   1.76
  1fyoA   1k6gA   17    22   77.3    22    10   50.0   50.0   68.2   2.29   0.56   0.73   1.19
  1vfgC   2hojA   13    75   41.9    31    12   22.6   50.0   74.2   1.41   0.70   1.50   1.21
  1nkw9   2r8sR   73   124   58.9   118    42    6.8   11.9   17.8   1.18   0.31   0.45   0.65
  1vorB   3ccv0 1936  2825   68.5  2754   917   44.5   52.0   77.5  37.00  37.00  37.00  37.00
  1vs5A   3degG   45    70   64.3    70    26    7.1   15.4   25.7   0.78   0.26   0.47   0.50
  2du3D   2qh3A   17    23   73.9    23     9   13.0   55.6   52.2   0.74   0.58   0.44   0.58
  1jj29   2jl6A   87   122   71.3   122    48    7.4   14.6   23.8   1.40   0.65   1.37   1.14
  1eorA   1xjrA   14    22   63.6    22    10   13.7   60.0   72.7   0.75   0.73   0.83   0.77
  1mfyA   1xshA   19    27   70.4    27    10    3.7   40.0   63.0   0.42   0.41   0.85   0.56
  1vs5A   3degI   21    29   72.4    29    13   20.7   53.8   69.0   1.23   0.88   1.16   1.09
  2euyA   2f88A   16    34   47.1    34    14    5.9   42.9   47.1   0.50   0.68   0.64   0.61
  1z2jA   2ckyA   30    45   66.7    45    20    8.9   30.0   42.2   0.75   0.62   0.81   0.73
  1ebqA   2go59   18    29   62.1    29    13   10.3   53.8   65.5   0.69   0.88   1.04   0.87
  1bivA   1u6bB   20    28   71.4    28    11   17.9   54.5   50.0   1.05   0.72   0.53   0.77
  2a2eA   2a64A  176   338   66.2   266   113    7.9   12.4   23.3   4.34   2.56   5.82   4.24
  1mt4A   2e5lA   18    24   75.0    24    10   20.8   80.0   91.7   1.08   1.12   1.51   1.24
  1fjgA   1mfyA   23    31   74.2    31    10   19.3   50.0   54.8   1.22   0.56   0.79   0.85
  2ipyC   2zh2B   14    30   46.7    30    12   23.3   41.7   80.0   1.42   0.53   1.65   1.20
  1grzA   1yg3A   18    28   64.3    28     9    7.2   55.6   42.9   0.55   0.58   0.37   0.50
  1jbtC   1l1wA   18    29   62.1    29    12   20.7   75.0   69.0   1.23   1.32   1.16   1.24
  1joxA   2ro2A   13    21   61.9    21     7    9.5   85.7   66.7   0.61   0.78   0.65   0.68
  2om7H   3e5eA   24    42   57.1    42    16   14.3   18.8   28.6   1.15   0.22   0.23   0.53
  1tjzA   3phpA   14    22   63.6    22     9   40.9   77.8   68.2   1.87   0.93   0.73   1.18
  2om7H   3cce0   32    42   76.2    42    16   52.4   93.8  100.0   4.86   2.80   4.04   3.90
  1p6vB   2ckyA   30    68   66.7    45    16    6.7   50.0   46.7   0.58   1.06   1.05   0.90
  1tlrA   1x8wA   16    23   69.6    23     9   21.7   44.4   52.2   1.08   0.43   0.44   0.65
  1ffyT   3ccv0   54    75   72.0    75    30   12.0   26.7   28.0   1.61   0.97   0.73   1.11
  1kp7A   1z43A   21    30   70.0    30    13   13.4   46.2   46.7   0.85   0.69   0.51   0.69
  1qzwB   387dA   16    26   61.5    26     6   11.6   50.0   42.3   0.72   0.35   0.32   0.46
  2pxeB   2r8sR   37    49   75.5    49    21   14.3   42.9   44.9   1.31   1.26   1.12   1.23
  1bj2A   2d6fE   14    21   66.7    21     7   14.3   71.4   57.1   0.76   0.61   0.47   0.61
  1n66A   2hguB   15    22   68.2    22    10   31.8   80.0   81.8   1.47   1.12   1.06   1.22
  1hlxA   2o33A    7    20   35.0    20     9   45.0   77.8   90.0   1.88   0.93   1.10   1.30
  1k6hA   1p5mA   17    22   77.3    22    10   18.2   90.0   86.4   0.92   1.33   1.18   1.14
  1i94A   2uxdA 1514  1514  100.0  1484   589   98.9   92.4   99.0  37.00  37.00  37.00  37.00
  1ei2A   1xhpA   13    25   52.0    25     9    8.0   66.7   80.0   0.57   0.75   1.24   0.85
  1q9aA   2zjqY   20    27   74.1    27    10   22.2   60.0   66.7   1.24   0.73   0.96   0.98
  2ro2A   3ccm0   18    23   78.3    23    10   17.4   90.0   91.3   0.91   1.33   1.40   1.21
  2pxpB   3ficY   30    49   61.2    49    20   20.4   45.0   46.9   1.97   1.26   1.24   1.49
  1xsgA   2k4cA   20    27   74.1    27    12   22.2   50.0   55.6   1.24   0.70   0.65   0.86
  1qwbA   1ullA   15    26   57.7    26    10   11.5   40.0   53.8   0.72   0.41   0.56   0.56
  1tlrA   2gisA   17    23   73.9    23     9   13.0   44.4   52.2   0.74   0.43   0.44   0.54
  1njp5   1ylsB   13    35   52.0    25     9   16.0   33.3   64.0   0.89   0.30   0.78   0.66
  1vspx   2om7C   69    96   71.9    96    43   13.5   27.9   30.2   2.51   1.98   1.57   2.02
  1bauA   2quwB   14    23   60.9    23     7    8.7   71.4   56.5   0.59   0.61   0.52   0.57
  2qwyC   3phpA   17    23   73.9    23     9   17.4   44.4   78.3   0.91   0.43   1.04   0.79
  2zh5B   3ccm0   27    34   79.4    34    13   44.1   69.2   76.5   3.17   1.31   1.85   2.11
  1mfkA   2dlcY   17    23   73.9    23    10   43.5   70.0   69.6   2.08   0.92   0.82   1.27
  2dr5B   2nqpF   20    32   62.5    32    13    6.2   46.2   46.9   0.52   0.69   0.57   0.59
  1m5lA   1vfgC   10    38   32.3    31    12    9.7   50.0   41.9   0.68   0.70   0.41   0.60
  2gdiX   2oihB   46    75   61.3    73    27    1.4   14.8   20.5   0.19   0.25   0.22   0.22
  1a9nQ   3ficA   16    24   66.7    24     6   29.2  100.0   70.8   1.46   0.80   0.91   1.05
  1jurA   2qbzX   18    22   81.8    22     9   18.2   66.7   77.3   0.92   0.75   0.95   0.87
  1ymoA   3ccj0   35    47   74.5    47    16   10.6   43.8   40.4   0.91   0.86   0.79   0.85
  1xpeA   2fmtC   14    23   60.9    23     7   21.7  100.0   65.2   1.08   0.96   0.71   0.92
  1mzpB   1ysvA   14    27   51.9    27    12   14.8   58.3   55.6   0.88   0.90   0.65   0.81
  1qzwB   1yi20   34    47   72.3    47    18   19.1   44.4   55.3   1.75   1.05   1.66   1.49
  1yfgA   3bwpA   54    75   72.0    75    30    5.3   26.7   32.0   0.57   0.97   1.09   0.88
  1k2gA   1yshF   14    22   63.6    22     8    0.0   50.0   50.0   0.34   0.44   0.37   0.39
  1k2gA   1yshA    4    22   18.2    22     8    0.0   62.5   59.1   0.34   0.59   0.54   0.49
  2a2eA   2hemA   20    24   83.3    24    11   37.5   54.5   75.0   1.86   0.72   1.02   1.20
  1k2gA   1yshB   15    22   68.2    22     8    4.5   50.0   45.5   0.46   0.44   0.30   0.40
  1a9lA   1mjiC   23    34   67.6    34    12   11.8   41.7   38.2   0.83   0.53   0.37   0.58
  1hq1B   2noqB   26    46   56.5    46    18   10.9   27.8   41.3   0.92   0.47   0.80   0.73
  1hq1B   2noqA   36    49   73.5    49    21    4.1   23.8   26.5   0.41   0.44   0.24   0.36
  1hq1B   2noqE   27    49   55.1    49    21   10.2   33.3   40.8   0.90   0.81   0.88   0.86
  1u8dA   2g1wA   17    22   77.3    22     7    9.1   57.1   40.9   0.60   0.46   0.24   0.43
  1xpfA   2zh5B    9    23   39.1    23     7   17.4  100.0   78.3   0.91   0.96   1.04   0.97
  2e5lA   2huaA   30    40   75.0    40    18   17.5   22.2   37.5   1.36   0.32   0.47   0.72
  1xshA   1ylsB   18    27   66.7    27     9    7.4   33.3   51.9   0.56   0.30   0.55   0.47
  1l1wA   2pxpB   19    29   65.5    29    13   37.9   76.9   75.9   2.27   1.54   1.41   1.74
  1eorA   1hlxA   13    20   65.0    20     9   35.0   77.8   75.0   1.48   0.93   0.77   1.06
  1k9wA   2qusA   20    23   87.0    23     5    0.0  100.0   56.5   0.33   0.66   0.52   0.50
  2drbB   2zh4B   33    34   97.1    34    13   94.1  100.0   94.1   7.17   2.26   2.69   4.04
  1xjrA   2go5A   30    47   63.8    47    19    8.5   42.1   42.6   0.73   1.04   0.91   0.89
  2du3D   2v3cM   44    71   62.0    71    28    1.4   25.0   22.5   0.19   0.76   0.30   0.42
  1anrA   1yg3A    7    28   25.0    28     8   10.7   37.5   42.9   0.70   0.31   0.37   0.46
  1xpfA   2e5lA   18    23   78.3    23     7   13.1  100.0   78.3   0.74   0.96   1.04   0.92
  3dknF   3ficY   22    32   68.8    32    10   15.6   30.0   53.1   1.02   0.28   0.77   0.69
  1fjeA   1g1xD   13    22   59.1    22     4    4.5   75.0   31.8   0.46   0.41   0.13   0.33
  1fjeA   1g1xE   14    22   63.6    22     4    4.5   50.0   36.4   0.46   0.29   0.18   0.31
  1mjiC   2rd2B   27    34   79.4    34    12    5.9   41.7   44.1   0.50   0.53   0.54   0.53
  2j37Z   2noqA   91   190   47.9   190    65    2.1   13.8   12.1   0.20   1.06   0.33   0.53
  361dA   3f4hX   18    20   90.0    20     7   35.0   42.9   60.0   1.48   0.33   0.49   0.77
  361dA   3f4hY   11    20   55.0    20     7   20.0   71.4   75.0   0.94   0.61   0.77   0.77
  1hc8C   2gisA   39    58   67.2    58    23    3.5   26.1   34.5   0.36   0.60   0.78   0.58
  1b36A   2qh2A   15    24   62.5    24     9   25.0   55.6   70.8   1.26   0.58   0.91   0.92
  1c04F   1vs6B   26    29   89.7    29    12   20.7   50.0   51.7   1.23   0.70   0.61   0.85
  1efwC   2gdiX   45    73   61.6    73    29    8.2   31.0   26.0   0.96   1.21   0.54   0.91
  2g1wA   2qh3A   12    22   54.5    22     7   31.8   57.1   45.5   1.47   0.46   0.30   0.74
  1cq5A   1vfgC   19    43   61.3    31    12   22.6   50.0   51.6   1.42   0.70   0.68   0.94
  1voqA   3bwpA  279   412   67.7   356   145    3.7    6.2   12.1   1.69   0.86   2.33   1.63
  1xhpA   3bboB   18    32   56.2    32    14   12.5   42.9   65.6   0.84   0.68   1.23   0.92
  3dknF   3ficA   24    32   75.0    32    10   12.5   70.0   65.6   0.84   0.92   1.23   1.00
  2gy9A   2i82E   14    21   66.7    21     8   28.6   87.5   81.0   1.29   0.94   0.97   1.07
  1nbsA   1ylgA   19    31   61.3    31    12   16.1   33.3   41.9   1.03   0.38   0.41   0.60
  1r7wA   2hgp1    0    34    0.0    34     5    3.0    0.0   11.8   0.37   0.11   0.01   0.16
  1g59B   1grzA   40    75   53.3    75    28    0.0   21.4   25.3   0.10   0.56   0.53   0.39
  1xjrA   2go59   34    47   72.3    47    19    4.3   36.8   36.2   0.42   0.83   0.58   0.61
  1ekzB   1t28A    8    30   26.7    30     9   10.0   44.4   66.7   0.69   0.43   1.15   0.75
  1y27X   2du5D   32    68   47.1    68    26    4.4   15.4   17.6   0.45   0.26   0.09   0.27
  1a1tB   3ccj0   15    20   75.0    20     8   20.0  100.0   95.0   0.94   1.14   1.22   1.10
  1j1uB   2jppC   12    20   60.0    20     8   20.0   87.5   70.0   0.94   0.94   0.67   0.85
  1ysvA   2pxqB   10    27   37.0    27    12    7.4   66.7   74.1   0.56   1.10   1.20   0.95
  1fyoA   2gisA   17    27   63.0    27    11   29.6   45.5   55.6   1.64   0.55   0.65   0.95
  1rawA   2fdtA   20    36   55.6    36    14   11.1   42.9   44.4   0.81   0.68   0.61   0.70
  1exdB   3ccm0   52    73   71.2    73    28    6.8   35.7   31.5   0.76   1.47   0.98   1.07
  2g9cA   3dknF   13    32   40.6    32    10    6.2   50.0   43.8   0.52   0.56   0.48   0.52
  1euyB   1kpyA   20    33   71.4    28    11   17.9   36.4   42.9   1.05   0.40   0.37   0.60
  1p6vB   1s1i4   46    68   67.6    45    16   13.3   31.2   35.6   1.12   0.48   0.51   0.71
  1hlxA   2dlcY   10    20   50.0    20     9   15.0   44.4   60.0   0.77   0.43   0.49   0.56
  3cpw0   3dilA  118   174   67.8   174    79    5.2   12.7   14.4   1.20   1.32   0.58   1.03
  2w2hR   3b31A   15    22   68.2    22     8   18.2   62.5   81.8   0.92   0.59   1.06   0.86
  1q9aA   2jxvA   16    27   59.3    27    10   18.5   80.0   81.5   1.05   1.12   1.45   1.21
  1nemA   1rfrA   16    23   69.6    23    10   17.4   90.0   78.3   0.91   1.33   1.04   1.09
  1mjiC   1ullA   22    34   64.7    34    12   26.5   33.3   47.1   1.82   0.38   0.64   0.95
  2bh2C   2grwA    8    22   36.4    22     6    0.0   83.3   59.1   0.34   0.63   0.54   0.50
  1yneA   2pxqB    8    31   25.8    31    11   29.0   54.5   54.8   1.83   0.72   0.79   1.11
  1ebrA   2pxqB   18    30   60.0    30    13   13.3   30.8   33.3   0.85   0.37   0.21   0.48
  1etfA   1pjyA   19    22   86.4    22    10   45.4   70.0   72.7   2.08   0.92   0.83   1.28
  1f6zA   1vspx   15    27   55.6    27    12   11.1   83.3   85.2   0.71   1.54   1.58   1.28
  1firA   2a2eA   50    76   65.8    76    28    2.6   25.0   26.3   0.28   0.76   0.62   0.55
  1q96A   2hghB   21    27   77.8    27    12   44.5   66.7   74.1   2.50   1.10   1.20   1.60
  1anrA   387dA   15    26   57.7    26     6    0.0   50.0   30.8   0.31   0.35   0.14   0.27
  2ixyA   3bbnA   24    27   88.9    27    11   22.2   90.9   77.8   1.24   1.55   1.32   1.37
  1k6hA   2ro2A   13    22   59.1    22    10   22.7   90.0   90.9   1.09   1.33   1.30   1.24
  1foqA   2k95A   31    48   64.6    48    16   20.8   50.0   45.8   1.97   1.06   1.13   1.39
  1f84A   3bo0G   15    29   51.7    29     9   17.2   44.4   51.7   1.04   0.43   0.61   0.69
  1f84A   3bo0D   15    27   55.6    27     7    7.4   42.9   29.6   0.56   0.33   0.14   0.34
  1anrA   2qh2A   20    24   83.3    24     8   12.5   50.0   58.3   0.73   0.44   0.60   0.59
  1f6zA   1firA   18    27   66.7    27    12    7.4   50.0   55.6   0.56   0.70   0.65   0.64
  2a64A   2kfcA   24    36   66.7    36     9   11.1   55.6   41.7   0.81   0.58   0.52   0.64
  2anrB   3degG    9    25   36.0    25     8   24.0   87.5   80.0   1.26   0.94   1.24   1.15
  2i82E   2vplB   14    21   66.7    21     8   52.4  100.0   85.7   2.29   1.14   1.08   1.50
  1a9nQ   1ehzA   13    24   54.2    24     6   12.5  100.0   62.5   0.73   0.80   0.69   0.74
  1vspx   2pxpB   35    49   71.4    49    21   16.3   47.6   49.0   1.52   1.50   1.37   1.46
  1g70A   1p5mA   23    32   71.9    32    14    9.4   42.9   40.6   0.67   0.68   0.40   0.58
  1zhoB   2qbzX   30    38   78.9    38    16   26.3   50.0   55.3   2.02   1.06   1.14   1.41
  1szyA   1y26X   11    21   52.4    21     9   19.0   88.9   85.7   0.93   1.13   1.08   1.04
  1nc0A   1pjyA   17    22   77.3    22    10   18.2   60.0   63.6   0.92   0.73   0.63   0.76
  2traA   3bwpA   48    75   64.0    73    28    1.4   21.4   30.1   0.19   0.56   0.86   0.54
  1j1uB   2j37Z   57    77   77.0    74    29    5.4   24.1   28.4   0.58   0.75   0.74   0.69
  1r2pA   1xshA   17    27   63.0    27    11   11.1   54.5   48.1   0.71   0.72   0.46   0.63
  1joxA   2du3D   16    21   76.2    21     7   19.1   57.1   52.4   0.93   0.46   0.39   0.59
  2dr5B   2zh9B   32    32  100.0    32    13   37.5   53.8   71.9   2.49   0.88   1.49   1.62
  1p5mA   2hguB   37    55   67.3    55    24    3.6   25.0   25.5   0.38   0.59   0.27   0.41
  1s1i3   1y26X   52    71   73.2    71    30    8.5   23.3   33.8   0.98   0.75   1.13   0.95
  2ap0A   2pxtB   15    28   53.6    28     9   14.3   55.6   46.4   0.87   0.58   0.45   0.63
  1zc5A   2j37Z   32    41   78.0    41    19   14.6   52.6   56.1   1.15   1.51   1.35   1.34
  1hvuC   1l1cC   19    29   65.5    29    11    0.0   36.4   37.9   0.29   0.40   0.28   0.32
  1e95A   1qtqB   16    36   44.4    36    12   13.8   50.0   44.4   0.99   0.70   0.61   0.77
  1yneA   2grwA   17    22   77.3    22    10   36.4   50.0   59.1   1.67   0.56   0.54   0.92
  1a9nQ   1j2bC   14    24   58.3    24     6    4.2   66.7   45.8   0.44   0.48   0.34   0.42
  1dk1B   1y27X   28    57   49.1    57    24    7.0   25.0   40.4   0.68   0.59   1.15   0.81
  2zh1B   3degG   19    33   57.6    33    14   33.3   57.1   63.6   2.26   1.08   1.22   1.52
  2zh1B   3degI    9    29   31.0    29    13   13.8   61.5   72.4   0.86   1.09   1.28   1.08
  3bboB   3f4hX   42    54   77.8    53    10    7.5   40.0   20.8   0.69   0.41   0.11   0.41
  1q93A   1qzwB   17    27   63.0    27    12    7.4   33.3   40.7   0.56   0.38   0.30   0.41
  1nyiB   1txsA   15    24   62.5    24     5    8.3  100.0   50.0   0.58   0.66   0.42   0.55
  2noqB   3d5bA   33    46   71.7    46    18   30.4   44.4   65.2   2.92   1.05   2.23   2.07
  1s03A   2zjpZ   33    47   70.2    47    19   10.6   52.6   46.8   0.91   1.51   1.14   1.19
  2fmtC   3epkF   43    69   62.3    69    28   17.4   28.6   55.1   2.37   0.98   3.14   2.17
  1c04F   1jidB    8    29   27.6    29    12   17.2   58.3   69.0   1.04   0.90   1.16   1.03
  1fjgA   2czjB   39    63   62.9    62    23   12.9   34.8   30.6   1.45   1.01   0.63   1.03
  1yshF   2a64A   21    34   63.6    33    12    6.1   50.0   51.5   0.51   0.70   0.76   0.66
  1cx0B   1ffyT   22    72   30.6    72    26    6.9   26.9   22.2   0.77   0.77   0.29   0.61
  2k95A   2zh9B   16    33   48.5    33    13   12.1   23.1   45.5   0.83   0.24   0.56   0.54
  1cx0B   1s9sA   53    72   73.6    72    26    2.8   11.5   19.4   0.30   0.15   0.17   0.20
  1h3eB   1x8wA   61    86   70.9    83    27    6.0   29.6   20.5   0.71   0.99   0.31   0.67
  1anrA   3ficY   21    29   72.4    29     8    3.4   50.0   44.8   0.40   0.44   0.43   0.43
  3bboB   3bboC   68   103   66.0   103    32    7.8   15.6   16.5   1.25   0.36   0.21   0.61
  1msyA   1u0bA   20    27   74.1    27    11   22.2   63.6   63.0   1.25   0.91   0.85   1.00
  1anrA   3ficA   22    29   75.9    29     8   10.3   50.0   44.8   0.69   0.44   0.43   0.52
  1ylsB   3finB   25    38   65.8    38     9    7.9   22.2   44.7   0.63   0.19   0.69   0.50
  1b36A   2ihxB   19    38   50.0    38    16    7.9   43.8   42.1   0.63   0.86   0.59   0.69
  1f6zA   1h4sT   16    27   59.3    27    12   11.1   50.0   44.4   0.71   0.70   0.38   0.60
  1k2gA   3dknD    9    20   45.0    20     4   10.0   75.0   30.0   0.62   0.41   0.11   0.38
  1xjrA   2ozbC   18    33   54.5    33    12    3.0   50.0   51.5   0.38   0.70   0.76   0.61
  1nemA   2zh9B   15    23   65.2    23    10   39.1   80.0   87.0   1.87   1.12   1.28   1.42
  1q93A   2pxdB   18    27   66.7    27    12   33.3   50.0   63.0   1.85   0.70   0.85   1.14
  1exyA   1vc5B   22    33   66.7    33    13    3.0   30.8   33.3   0.38   0.37   0.24   0.33
  1i6uC   2hw8B   24    36   66.7    36    15   25.0   60.0   66.7   1.81   1.30   1.55   1.55
  1a9lA   2tpkA   24    36   66.7    36    12    5.6   41.7   33.3   0.49   0.53   0.28   0.43
  1rmnA   2w2hR   10    22   45.5    22     8    0.0   62.5   68.2   0.34   0.59   0.73   0.56
  1u9sA   2qh3A   19    23   82.6    23     9   30.4   66.7   65.2   1.46   0.75   0.71   0.97
  1jidB   1lngB   20    29   69.0    29    12   41.3   75.0   93.1   2.49   1.32   2.07   1.96
  1qf6B   1u63B   34    49   69.4    49    19   14.3   52.6   49.0   1.31   1.51   1.37   1.40
  1ehzA   2f4xA   16    24   76.2    24     7   20.8  100.0   91.7   1.08   0.96   1.51   1.18
  1urnQ   2gya0   16    21   76.2    21     5    4.8  100.0   61.9   0.47   0.66   0.56   0.56
  1ow9A   2nueC   16    23   69.6    23    10   39.1   50.0   69.6   1.87   0.56   0.82   1.08
  1jzxA   1vfgC   22    75   71.0    31    12   19.4   33.3   41.9   1.22   0.38   0.41   0.67
  1fmnA   2dr5B   17    32   53.1    32    13   12.5   46.2   50.0   0.84   0.69   0.67   0.73
  1k9wA   2v3cM   13    23   56.5    23     5    8.7  100.0   60.9   0.59   0.66   0.61   0.62
  1kogI   3degI    6    29   20.7    29    13   13.8   15.4   51.7   0.86   0.15   0.61   0.54
  1f84A   1lngB   19    29   65.5    29    12   10.3   25.0   44.8   0.69   0.26   0.43   0.46
  2noqB   2quxI   14    25   56.0    25     9   16.0   66.7   84.0   0.89   0.75   1.36   1.00
  2hgrC   2nufC   21    28   75.0    28    12   17.9   58.3   57.1   1.05   0.90   0.73   0.89
  1d6kB   2qwyC   23    37   62.2    37    17   10.8   17.6   40.5   0.80   0.21   0.51   0.50
  1kogI   3degG   25    37   67.6    37    16   16.2   37.5   43.2   1.18   0.66   0.60   0.81
  1p5mA   1wsuE   14    23   63.6    22    10    9.1  100.0  100.0   0.60   1.55   1.55   1.23
  1ehzA   1grzA   41    76   64.1    76    30    6.6   23.3   34.2   0.75   0.75   1.34   0.94
  1xpfA   2f4vA   18    23   78.3    23     7    4.3  100.0   73.9   0.45   0.96   0.93   0.78
  1bvjA   1grzA   18    23   78.3    23    10   26.1   90.0   82.6   1.27   1.33   1.16   1.25
  1ullA   1zc5A   22    35   62.9    35    15   28.6   46.7   68.6   2.04   0.86   1.57   1.49
  1hvuC   2k95A   20    30   66.7    30    11   10.0   45.5   43.3   0.69   0.55   0.42   0.55
  2hojA   2qh3A   19    23   82.6    23     9   26.1   66.7   69.6   1.27   0.75   0.82   0.95
  1euyB   1t4lA   24    32   75.0    32    15   12.5   33.3   46.9   0.84   0.50   0.57   0.64
  1yshA   3dknD   15    20   75.0    20     4   10.0   75.0   40.0   0.62   0.41   0.20   0.41
  1bivA   2e5lA   21    28   75.0    28    11    3.5   54.5   57.1   0.41   0.72   0.73   0.62
  1kksA   1xsgA   17    24   70.8    24     8   29.2   87.5   70.8   1.46   0.94   0.91   1.10
  1qtqB   2draB   23    34   67.6    34    13    3.0   53.8   52.9   0.37   0.88   0.85   0.70
  1q93A   3b4aB   17    27   63.0    27    12   22.2   50.0   55.6   1.24   0.70   0.65   0.86
  1eiyC   1jbtC   11    29   37.9    29    12   10.3   50.0   58.6   0.69   0.70   0.82   0.74
  1euqB   1h4sT   45    72   67.2    67    25   38.8   84.0   85.1   5.95   4.56   6.07   5.53
  1nyiB   2il9A   19    24   79.2    24     5    0.0   20.0   16.7   0.32   0.17   0.03   0.18
  1voqA   2j01A 1035  1526   67.8  1526   552    0.5    1.6    1.4   0.00   0.36  -0.00   0.12
  2rpkA   3dhsA   19    20   95.0    20     8   20.0   87.5   85.0   0.94   0.94   0.99   0.96
  2eesA   2zh2B   19    34   55.9    34    14   17.6   42.9   55.9   1.19   0.68   0.96   0.95
  1ffk0   1yi20 2874  2922   98.4  2706  1091   98.3   99.3  100.0  37.00  37.00  37.00  37.00
  2f4vA   2f4xA   21    24   87.5    24     7   20.8  100.0   70.8   1.08   0.96   0.91   0.98
  1bauA   2hemA   16    23   69.6    23     7   13.0  100.0   65.2   0.74   0.96   0.71   0.81
  1l8vA   1lngB   62    97   63.9    97    42    3.1   21.4   30.9   0.33   1.15   1.70   1.06
  1nc0A   1nybB   18    24   75.0    24    10   29.1   50.0   58.3   1.46   0.56   0.60   0.87
  1yl3A   2j00V   58    77   75.3    77    28    6.5   28.6   26.0   0.75   0.98   0.61   0.78
  1kksA   2hojA   17    24   70.8    24     8   25.0   62.5   70.8   1.26   0.59   0.91   0.92
  1euqB   1mjiC   26    34   76.5    34    12   14.7   33.3   47.1   1.00   0.38   0.64   0.68
  1cx0B   1pjyA   12    22   54.5    22    10   18.2   60.0   59.1   0.92   0.73   0.54   0.73
  1xshA   2ez6C   17    27   63.0    27    11   40.7   81.8   85.2   2.28   1.32   1.58   1.73
  1nyiB   3dhsA   15    24   62.5    24     5    0.0    0.0   25.0   0.32   0.11   0.08   0.17
  1dk1B   2pxkB   27    49   55.1    49    21   10.2   33.3   44.9   0.90   0.81   1.12   0.94
  1lngB   1ymoA   33    47   70.2    47    16   10.6   50.0   40.4   0.92   1.06   0.79   0.92
  1yneA   2hgpB   22    31   71.0    31    11    9.7   54.5   48.4   0.68   0.72   0.58   0.66
  1a9nQ   2pcvA   18    24   75.0    24     6    0.0   83.3   41.7   0.32   0.63   0.28   0.41
  3bo0G   3d0uA   21    32   65.6    32     9    9.4   66.7   53.1   0.67   0.75   0.77   0.73
  1jbtC   1lvjA   14    29   48.3    29    12   10.3   41.7   37.9   0.69   0.53   0.28   0.50
  1xsgA   2ap0A   14    27   51.9    27     9   14.8   55.6   44.4   0.88   0.58   0.38   0.61
  1ffyT   3bboA   56    75   74.7    75    30    5.3   23.3   25.3   0.57   0.75   0.53   0.61
  1eorA   1tlrA   16    22   72.7    22     9    9.1   33.3   36.4   0.60   0.30   0.18   0.36
  1qf6B   1vs5A   52    76   68.4    76    28    3.9   21.4   28.9   0.41   0.56   0.83   0.60
  1yneA   2hgp1   15    31   48.4    31     5    0.0    0.0   12.9   0.27   0.11   0.02   0.13
  1l1cC   1njp5    9    29   36.0    25    10   20.0   20.0   76.0   1.07   0.18   1.12   0.79
  1vorB   2zhbB   26    34   76.5    34    13    8.8    0.0   35.3   0.65   0.04   0.30   0.33
  3bboC   3epkF   48    69   69.6    69    28    5.8   14.3   23.2   0.61   0.25   0.31   0.39
  1nbkA   1pjyA   15    22   68.2    22    10   18.2   90.0   90.9   0.92   1.33   1.30   1.18
  1ebrA   1l8vA   25    30   83.3    30    13   16.7   30.8   46.7   1.03   0.37   0.51   0.64
  1ei2A   1ymoA   16    25   64.0    25     9   12.0   44.4   60.0   0.73   0.43   0.68   0.61
  2oiuP   2ow8y   52    71   73.2    71    30    7.0   23.3   26.8   0.78   0.75   0.56   0.69
  2eevA   2jtpA   23    34   67.6    34    14   14.7   50.0   67.6   1.00   0.87   1.45   1.11
  1rawA   1tobA   16    27   59.3    27    12   25.9   58.3   55.6   1.44   0.90   0.65   0.99
  1u9sA   3fihA  126   161   78.3   155    61    3.9   14.8   18.7   0.61   1.09   1.16   0.95
  1xpeA   1yshA   16    23   69.6    23     7   13.1  100.0   69.6   0.74   0.96   0.82   0.84
  1xpeA   1yshB   17    23   73.9    23     7   34.8  100.0   78.3   1.66   0.96   1.04   1.22
  1e8oE   1h4sT   31    50   62.0    50    21   10.0   38.1   38.0   0.90   1.03   0.76   0.89
  1xpeA   1yshF   16    23   69.6    23     7   17.4  100.0   65.2   0.91   0.96   0.71   0.86
  1fg0A   3degI   20    29   69.0    29    13   17.2   53.8   62.1   1.04   0.88   0.93   0.95
  1u9sA   1vorB  108   161   69.7   155    61    3.2    9.8   12.3   0.43   0.39   0.17   0.33
  1u9sA   1vorA   74   119   62.7   118    37    5.1   13.5   12.7   0.75   0.33   0.07   0.39
  1gtrB   2eewA   44    67   65.7    67    28    6.0   21.4   22.4   0.62   0.56   0.26   0.48
  1ehtA   1nkw9   25    33   75.8    33    14   12.1   28.6   39.4   0.83   0.36   0.38   0.52
  1efwC   1n8xA   25    36   69.4    36    16   19.4   18.8   47.2   1.38   0.22   0.71   0.77
  1x8wA   3cc70  167   247   67.6   242    90    3.3    6.7   11.2   0.71   0.32   0.53   0.52
  1vsax   1yneA    3    31    9.7    31    11    3.2   54.5   45.2   0.39   0.72   0.49   0.53
  2jseA   2kfcA   13    22   59.1    22     8   27.3   50.0   54.5   1.28   0.44   0.45   0.72
  1mjiC   2j00V   23    34   67.6    34    12   11.8   41.7   44.1   0.83   0.53   0.54   0.63
  1nbsA   1szyA   16    21   76.2    21     9   28.5   66.7   85.7   1.28   0.75   1.08   1.04
  1ffyT   2hgrC   46    75   61.3    75    30   44.0   90.0   88.0   7.81   6.41   7.40   7.20
  1fqzA   1grzA   17    27   63.0    27    11   14.8   36.4   40.7   0.88   0.40   0.30   0.53
  1exdB   2gioA   22    29   75.9    29    13   20.7   53.8   55.2   1.23   0.88   0.71   0.94
  1xokA   1xp7A   14    23   60.9    23     7   21.7   71.4   73.9   1.09   0.61   0.93   0.87
  2a2eA   3dilA  111   174   63.8   174    79    4.0   11.4   14.4   0.72   1.03   0.58   0.78
  1hq1B   1m5kB   19    49   38.8    49    21    8.2   28.6   42.9   0.72   0.61   1.00   0.78
  1mfkA   1xshA   15    23   65.2    23    10   26.1   70.0   60.9   1.27   0.92   0.61   0.94
  2a64A   2ez6C   20    28   71.4    28    12   10.7   58.3   57.1   0.70   0.90   0.73   0.78
  1q96A   2kfcA   17    27   63.0    27     9   18.5   55.6   48.1   1.05   0.58   0.46   0.70
  1i94A   1xp7A   18    23   78.3    23     7   34.8  100.0   69.6   1.67   0.96   0.82   1.15
  1vorB   2qex0 1845  2772   66.6  2754   917   44.9   54.4   78.0  37.00  37.00  37.00  37.00
  1euqB   3bbnA   48    72   66.7    72    28    2.8   17.9   19.4   0.30   0.39   0.17   0.28
  1l1wA   2ap0A   12    28   42.9    28     9    7.2   55.6   46.4   0.55   0.58   0.45   0.52
  1j1uB   1q9aA   18    27   66.7    27    10   18.5   70.0   66.7   1.06   0.92   0.96   0.98
  1msyA   2dr7B    8    27   29.6    27    11   22.2   45.5   70.4   1.25   0.55   1.08   0.96
  1kogI   1yneA   20    31   64.5    31    11   16.1   81.8   71.0   1.02   1.32   1.38   1.24
  1k8wB   1yshF   14    22   63.6    22     8   18.2   75.0   72.7   0.92   0.76   0.83   0.84
  1u2aA   2pxeB   14    20   70.0    20     9   15.0   88.9   85.0   0.77   1.13   0.99   0.96
  2gcsB   3bboC   64   103   62.1   103    32    1.9   15.6   13.6   0.19   0.36   0.07   0.21
  1k8wB   1yshA    9    22   40.9    22     8   18.2   87.5   81.8   0.92   0.94   1.06   0.97
  1k8wB   1yshB   17    22   77.3    22     8   13.6   87.5   90.9   0.75   0.94   1.30   1.00
  1bauA   1tjzA   15    22   68.2    22     7   13.7  100.0   72.7   0.75   0.96   0.83   0.85
  1kpyA   2hghB   22    33   78.6    28    11    7.1   27.3   32.1   0.55   0.27   0.17   0.33
  1e4pA   3d0uA   16    24   66.7    24    11   29.2   54.5   62.5   1.46   0.72   0.69   0.96
  1serT   2gya0   68    94   72.3    64    18   21.9   38.9   37.5   2.88   0.84   1.20   1.64
  1mnxA   1rhtA   17    24   70.8    24     8   16.7   75.0   75.0   0.90   0.76   1.02   0.89
  1lc6A   2rpkA   15    20   75.0    20     8   20.0   62.5   60.0   0.94   0.59   0.49   0.67
  1k2gA   2bteB   18    22   81.8    22     8    9.1   50.0   50.0   0.60   0.44   0.37   0.47
  1dk1B   2eesA   31    57   54.4    57    24    8.8   16.7   36.8   0.86   0.27   0.90   0.68
  1kogI   1voqA   25    37   67.6    37    16   13.5   31.2   29.7   0.98   0.48   0.21   0.56
  1yl3A   3bboB   91   117   77.8   117    43    6.0   16.3   23.9   0.96   0.68   1.26   0.97
  1yl3A   3bboC   76   103   73.8   103    32   51.5   75.0   86.4  13.42   5.54  10.86   9.94
  1yl3A   3bboA 2100  2810   74.7  2732   981   63.5   65.6   89.5  37.00  37.00  37.00  37.00
  1urnQ   2qwyC   17    21   81.0    21     5    0.0  100.0   52.4   0.35   0.66   0.39   0.46
  1euqB   1hwqA   20    30   66.7    30    13   10.0   38.5   43.3   0.69   0.52   0.42   0.54
  1joxA   2ozbC   13    21   61.9    21     7   33.4   85.7   76.2   1.48   0.78   0.86   1.04
  1ze2C   2jwvA   11    22   50.0    22     8    9.1   50.0   63.6   0.60   0.44   0.63   0.56
  1jj29   1k5iA   19    23   82.6    23    10   56.5   80.0   91.3   2.72   1.12   1.40   1.75
  2gy9A   2pxvB   43    49   87.8    49    21   22.4   19.0   57.1   2.20   0.29   1.91   1.47
  1q9aA   3bo0E   15    27   55.6    27     9   25.9   66.7   55.6   1.44   0.75   0.65   0.94
  1hq1B   2e5lA   36    49   73.5    49    21   18.3   42.9   57.1   1.74   1.26   1.91   1.64
  1kxkA   1nbsA   52    70   74.3    70    28    2.9   25.0   24.3   0.31   0.76   0.39   0.48
  1d0uA   1joxA    7    21   33.3    21     7   19.1   57.1   61.9   0.93   0.46   0.56   0.65
  1u0bA   2huaA   26    40   65.0    40    18   10.0   22.2   32.5   0.78   0.32   0.31   0.47
  1fmnA   1fyoA   21    27   77.8    27    11   33.3   54.5   66.7   1.85   0.72   0.96   1.18
  2grwA   2k95A   16    22   72.7    22    10    0.0   40.0   50.0   0.34   0.41   0.37   0.37
  1tjzA   2gioA    6    22   27.3    22    10   13.7   70.0   86.4   0.75   0.92   1.18   0.95
  1ebrA   1hvuC   14    30   46.7    30    11    3.3   27.3   30.0   0.40   0.27   0.16   0.27
  2go5A   2nufC   20    28   71.4    28    12   25.0   83.3   96.4   1.43   1.54   2.09   1.69
  1vorA   2gioA   19    29   65.5    29    13   13.8   38.5   41.4   0.86   0.52   0.35   0.58
  1ylgA   2bh2C   17    31   54.8    30     6   10.0   66.7   50.0   0.69   0.48   0.60   0.59
  1m5kB   1t4lA   22    32   68.8    32    15   25.0   53.3   59.4   1.62   1.07   0.99   1.23
  1pnxA   2om7J   77   102   75.5    73    30   13.7   33.3   46.6   1.86   1.46   2.50   1.94
  1pnxA   2om7I   49    58   84.5    58    18    5.2    0.0   24.1   0.51   0.02   0.24   0.26
  1pnxA   2om7H   31    42   73.8    42    16   14.3   31.2   38.1   1.15   0.48   0.54   0.72
  1a9nQ   1s9sA   17    24   70.8    24     6    8.3  100.0   66.7   0.58   0.80   0.80   0.73
  1pnxA   2om7C   95    96   99.0    96    43   87.5   88.4   94.8  21.74  10.09  11.20  14.34
  1pnxA   2om7G   36    54   66.7    54    23    5.6   30.4   33.3   0.53   0.79   0.61   0.64
  1j2bC   2ixyA   16    27   59.3    27    11   22.2   54.5   70.4   1.25   0.72   1.08   1.01
  1d6kB   2ixyA   18    27   66.7    27    11   22.2   54.5   44.4   1.24   0.72   0.38   0.78
  1a9nQ   1ow9A   12    23   52.2    23     6    4.3   66.7   43.5   0.45   0.48   0.29   0.41
  1xhpA   2qwyC   21    32   65.6    32    14    6.2   14.3   56.2   0.52   0.14   0.88   0.51
  2gcsB   2o33A   14    20   70.0    20     9   25.0   66.7   75.0   1.11   0.75   0.77   0.88
  1l1cC   2hgpB   22    29   75.9    29    12   17.3   58.3   62.1   1.04   0.90   0.93   0.96
  1fjgA   2go5A   88   127   69.3   127    52    7.9   21.2   29.1   1.62   1.68   2.50   1.93
  1fjgA   2go59   65    90   72.2    90    36    6.7   19.4   31.1   0.87   0.71   1.48   1.02
  1dk1B   1l2xA   18    28   64.3    28     8   10.7   50.0   39.3   0.70   0.44   0.29   0.48
  1l1cC   2hgp1    4    29   13.8    29     5    0.0    0.0   17.2   0.29   0.11   0.04   0.14
  2hgrD   2jymA   14    22   63.6    22    10   18.2   60.0   68.2   0.92   0.73   0.73   0.79
  1firA   2gcsB   46    76   60.5    76    28    9.2   21.4   26.3   1.16   0.56   0.62   0.78
  2derC   2oiuP   45    71   63.4    71    25    2.8   20.0   29.6   0.30   0.41   0.77   0.49
  2hgrD   2r8sR   58    76   76.3    76    28    6.6   21.4   23.7   0.75   0.56   0.43   0.58
  1q93A   3fihA   21    27   77.8    27    12   40.7   58.3   74.1   2.28   0.90   1.20   1.46
  1rmnA   2rkjK   35    49   71.4    49    19    2.0   26.3   22.4   0.28   0.46   0.13   0.29
  1yl41   3cc70   50    78   64.1    66    14    4.5   78.6   48.5   0.46   1.77   2.28   1.50
  1jidB   3ccm0   25    29   86.2    29    12   13.8  100.0   89.7   0.86   2.02   1.94   1.60
  1hvuC   1m5lA   19    30   63.3    30    11   10.0   45.5   40.0   0.69   0.55   0.34   0.53
  1yshA   2gcsB   20    28   71.4    28    12   25.0   83.3   89.3   1.43   1.54   1.82   1.60
  1ehzA   3finA   51    76   67.1    76    30    3.9   20.0   26.3   0.41   0.55   0.62   0.53
  1ffyT   1vc5B   21    75   30.0    70    27   12.9   25.9   22.9   1.64   0.77   0.31   0.91
  1ehzA   3finB   35    76   46.1    76    30    7.9   20.0   32.9   0.95   0.55   1.21   0.90
  1rfrA   2pxtB   18    30   60.0    30    14   23.3   64.3   76.7   1.42   1.30   1.52   1.42
  1e4pA   2du3D   13    24   54.2    24    11   20.9   36.4   50.0   1.08   0.40   0.42   0.63
  2zh3B   3e5eA   16    34   47.1    34    14   17.6   42.9   44.1   1.19   0.68   0.54   0.81
  1a9nQ   2rkjK   17    24   70.8    24     6   12.5  100.0   62.5   0.73   0.80   0.69   0.74
  1eiyC   1ow9A   19    23   82.6    23    10   17.4   50.0   52.2   0.91   0.56   0.44   0.64
  361dA   486dC   14    20   70.0    20     7   15.0  100.0   80.0   0.77   0.96   0.88   0.87
  1efwC   2nqpF   54    73   74.0    68    22   35.3   59.1   72.1   5.43   2.28   4.83   4.18
  1ekzB   3bo0E   15    27   55.6    27     9   25.9   66.7   55.6   1.44   0.75   0.65   0.94
  1ekzB   3bo0D   10    27   37.0    27     7    7.4   57.1   37.0   0.56   0.46   0.24   0.42
  1ekzB   3bo0G   19    30   63.3    30     9    6.7   66.7   56.7   0.53   0.75   0.80   0.69
  1lngB   2zh4B   20    34   58.8    34    13   11.8   53.8   73.5   0.83   0.88   1.72   1.14
  1ajuA   2w2hR   19    22   86.4    22     8   40.9   62.5   63.6   1.87   0.59   0.63   1.03
  1vc5B   1yg3A   19    28   67.9    28     9    3.6   44.4   35.7   0.41   0.43   0.23   0.36
  2pxlB   2quwB   34    47   72.3    47    17    8.5   35.3   36.2   0.73   0.65   0.58   0.66
  1ullA   2jymA   18    22   81.8    22    10   31.8   40.0   63.6   1.47   0.41   0.63   0.84
  1yg3A   3ccs0   27    28   96.4    28     9   14.3   55.6   39.3   0.87   0.58   0.29   0.58
  1u63B   1yi20   31    49   63.3    49    19   20.4   68.4   79.6   1.97   2.28   3.51   2.59
  1tjzA   3fu2A    8    22   36.4    22    10    4.5   40.0   36.4   0.46   0.41   0.18   0.35
  1k6gA   1u2aA   14    20   70.0    20     9   30.0   88.9   90.0   1.29   1.13   1.10   1.18
  2feyA   2g1wA    7    22   31.8    22     7    4.5   42.9   45.5   0.46   0.33   0.30   0.36
  1kpyA   1u6bB   21    33   75.0    28    11   14.3   36.4   53.6   0.87   0.40   0.63   0.63
  2dr5B   2eeuA   19    32   59.4    32    13   21.9   53.8   50.0   1.41   0.88   0.67   0.99
  1aqoA   2ixyA   18    27   66.7    27    11   22.2   54.5   55.6   1.24   0.72   0.65   0.87
  1ylsB   2azxC   16    38   44.4    36     9   22.2   44.4   36.1   1.59   0.43   0.35   0.79
  1ehzA   2eetA   40    67   59.7    67    28   10.4   21.4   34.3   1.20   0.56   1.04   0.93
  1r2pA   1txsA   14    34   41.2    34    14    5.9   42.9   47.1   0.50   0.68   0.64   0.61
  2es5A   3cc70   20    23   87.0    23    10   39.1   90.0  100.0   1.87   1.33   1.66   1.62
  1qwbA   1yi20   20    26   76.9    26    10   26.9   80.0   76.9   1.45   1.12   1.22   1.26
  1lc6A   1nkw9   18    24   75.0    24    10    4.2   40.0   50.0   0.44   0.41   0.42   0.42
  1fqzA   2gya0   23    27   85.2    27    11   14.8   36.4   37.0   0.88   0.40   0.24   0.50
  1l1wA   2zh2B   18    29   62.1    29    13   27.6   92.3   86.2   1.63   2.02   1.80   1.82
  1qtqB   3ds7A   43    67   64.2    67    28    6.0   21.4   22.4   0.62   0.56   0.26   0.48
  1a51A   2qh3A   16    23   69.6    23     9   30.4  100.0   78.3   1.46   1.34   1.04   1.28
  2anrB   2traA   17    25   68.0    25     8   24.0   75.0   60.0   1.26   0.76   0.68   0.90
  1fjeA   1ymoA   12    22   54.5    22     7   36.4   71.4   54.5   1.67   0.61   0.45   0.91
  1vspx   2hojA   53    83   63.9    79    30    7.6   30.0   27.8   0.93   1.21   0.81   0.98
  1l1cC   2go5A   22    29   75.9    29    12   13.8   50.0   58.6   0.86   0.70   0.82   0.79
  2ez6C   3fu2A   17    28   60.7    28    11   14.3   45.5   46.4   0.87   0.55   0.45   0.62
  1mmsC   2pxfB   32    49   65.3    49    21   14.3   28.6   38.8   1.31   0.61   0.77   0.90
  1gaxC   1q9aA   19    27   70.4    27    10   11.1   50.0   51.9   0.71   0.56   0.55   0.61
  1l1cC   2go59   20    29   69.0    29    12   20.7   58.3   75.9   1.23   0.90   1.41   1.18
  1ec6C   1na2A   12    20   60.0    20     6   20.0   83.3   60.0   0.93   0.63   0.49   0.68
  1l9aB   3phpA   18    23   78.3    23     9   30.4   88.9   73.9   1.47   1.13   0.93   1.17
  1i94A   1n8xA   27    36   75.0    36    16   19.4   37.5   69.4   1.38   0.66   1.68   1.24
  1urnQ   1z43A   13    21   61.9    21     5   14.3   60.0   57.1   0.76   0.38   0.47   0.54
  1dk1B   1l8vA   41    57   71.9    57    24   12.3   12.5   38.6   1.26   0.16   1.02   0.81
  1y0qA   2oihB   41    75   54.7    73    27    1.4   22.2   20.5   0.19   0.57   0.22   0.32
  1q96A   2pxqB   21    27   77.8    27    12   14.8   58.3   70.4   0.88   0.90   1.08   0.95
  1jbtC   1xpeA   14    23   60.9    23     7   26.1  100.0   82.6   1.27   0.96   1.16   1.13
  1ebrA   361dA   13    20   65.0    20     7   15.0   42.9   50.0   0.77   0.33   0.33   0.48
  1dk1B   2k95A   15    48   31.2    48    16   14.6   25.0   22.9   1.31   0.34   0.14   0.60
  1kajA   1z43A   18    32   56.2    32    10   15.6   60.0   46.9   1.02   0.73   0.57   0.77
  1gaxC   1lc6A   16    24   66.7    24    10   20.8   50.0   66.7   1.08   0.56   0.80   0.81
  2go59   2hw8B   24    36   66.7    36    15   16.7   33.3   58.3   1.18   0.50   1.17   0.95
  1kksA   1ylsB   11    24   45.8    24     8   12.5   37.5   41.7   0.73   0.31   0.28   0.44
  1m5lA   3ficY   20    38   52.6    38    16    5.3   25.0   28.9   0.48   0.34   0.20   0.34
  1hc8C   2nueC   29    46   63.0    46    22    8.7   27.3   34.8   0.74   0.61   0.50   0.62
  1jbtC   2rd2B   18    29   62.1    29    12   17.2   58.3   62.1   1.04   0.90   0.93   0.95
  1yneA   2jseA   15    22   68.2    22     8   13.6   50.0   54.5   0.75   0.44   0.45   0.55
  1m5lA   3ficA   32    38   84.2    38    16   10.5   31.2   26.3   0.79   0.48   0.15   0.47
  1et4A   3gcaA   22    33   66.7    33    10   15.2   30.0   42.4   1.01   0.28   0.47   0.59
  1yneA   2zjqY   18    31   58.1    31    11    3.2   54.5   48.4   0.39   0.72   0.58   0.56
  1bj2A   1ikdA   11    21   52.4    21     7   19.0  100.0   76.2   0.93   0.96   0.86   0.91
  2dr7B   2gioA   17    29   58.6    29    13   41.4   61.5   82.8   2.50   1.09   1.67   1.75
  1b36A   1d0uA   11    21   52.4    21     9   23.8   55.6   66.7   1.10   0.58   0.65   0.78
  1pnu9   2annB   16    25   69.6    23     6   17.4   66.7   65.2   0.91   0.48   0.71   0.70
  2du6D   2hgp1    0    50    0.0    50     5    0.0    0.0   16.0   0.18   0.11   0.04   0.11
  1aqoA   1pjyA   15    22   68.2    22    10   27.3   60.0   68.2   1.28   0.73   0.73   0.92
  1ebrA   2huaA   18    30   60.0    30    13   23.3   38.5   53.3   1.42   0.52   0.70   0.88
  2eetA   3phpA   15    23   65.2    23     9    4.3   55.6   69.6   0.45   0.58   0.82   0.61
  1u0bA   2feyA   25    43   58.1    43    16    7.0   37.5   39.5   0.59   0.66   0.62   0.63
  1p5mA   2a2eA   38    55   69.1    55    24   12.7   29.2   30.9   1.27   0.79   0.50   0.85
  2azxC   2b57A   39    65   60.0    65    28    6.2   21.4   29.2   0.63   0.56   0.61   0.60
  2b63R   2traA   12    31   38.7    31    11    9.7   63.6   64.5   0.68   0.91   1.13   0.90
  1gaxC   1lngB   40    75   53.3    75    28    5.3   21.4   32.0   0.58   0.56   1.09   0.74
  1k2gA   2ow8y   17    22   77.3    22     8   13.7   50.0   59.1   0.75   0.44   0.54   0.58
  2d6fE   2pxbB   33    49   67.3    49    21   10.2   28.6   40.8   0.90   0.61   0.88   0.80
  1exyA   1ylgA   18    31   58.1    31    12    9.7   41.7   61.3   0.68   0.53   1.01   0.74
  1lvjA   2ow80   23    31   74.2    31    13    6.5   38.5   35.5   0.53   0.52   0.26   0.44
  1jbtC   2qex0   22    29   75.9    29    12   48.3   91.7   86.2   2.94   1.78   1.80   2.17
  1fg0A   1xsgA   20    27   74.1    27    12   22.2   66.7   81.5   1.25   1.10   1.45   1.26
  1oswA   1u6bB   18    23   81.8    22     9   22.7   55.6   63.6   1.09   0.58   0.63   0.77
  1eiyC   1ooaC   20    29   69.0    29    12    0.0   41.7   44.8   0.29   0.53   0.43   0.42
  1msyA   2qusA   22    27   81.5    27    11   14.8   63.6   70.4   0.88   0.91   1.08   0.95
  1f6zA   3fozD   16    27   59.3    27    12   18.5   50.0   48.1   1.05   0.70   0.46   0.74
  1hwqA   1pjyA   14    22   63.6    22    10   22.7   40.0   54.5   1.09   0.41   0.45   0.65
  1f6zA   1njp5   16    27   64.0    25    10   32.0   70.0   72.0   1.65   0.92   1.00   1.19
  2au4A   484dB   19    27   70.4    27    10   22.2   60.0   70.4   1.25   0.73   1.08   1.02
  2jseA   2quxI   16    22   72.7    22     8   22.7   50.0   59.1   1.09   0.44   0.54   0.69
  1f6zA   3fozC   18    27   66.7    27    12   14.8   50.0   77.8   0.88   0.70   1.32   0.97
  1jzxA   1y26X   52    71   73.2    71    30    7.0   20.0   35.2   0.78   0.55   1.25   0.86
  2ow80   2qwyC   33    52   63.5    52    17    9.6   35.3   32.7   0.88   0.65   0.53   0.69
  1foqA   2qwyC   41    52   78.8    52    17    9.6   35.3   36.5   0.88   0.65   0.73   0.76
  2tobA   3egzB   11    20   55.0    20     9   15.0   55.6   80.0   0.77   0.58   0.88   0.74
  2drbB   3bbnA   27    35   77.1    35    14   11.4   50.0   74.3   0.81   0.87   1.84   1.18
  1f6zA   3bo0G   13    27   48.1    27     9   18.5   55.6   59.3   1.05   0.58   0.75   0.79
  1f6zA   3bo0D   17    27   63.0    27     7   29.6   57.1   40.7   1.64   0.46   0.30   0.80
  1f6zA   3bo0E    3    27   11.1    27     9   11.1   66.7   63.0   0.71   0.75   0.85   0.77
  1xshA   2rd2B   22    27   81.5    27    11   25.9   45.5   74.1   1.44   0.55   1.20   1.06
  2du6D   2hgpB   46    71   64.8    71    26   56.4   69.2   85.9   9.61   3.70   6.65   6.65
  2f4vA   2qex0 1009  1511   66.8  1507   594    0.6    1.5    2.1   0.00   0.36   0.00   0.12
  1lvjA   2ow8y   24    31   77.4    31    13   22.6   38.5   45.2   1.42   0.52   0.49   0.81
  1et4A   2om7J   24    35   68.6    35    10    8.6   30.0   25.7   0.65   0.28   0.12   0.35
  1et4A   2om7H   15    35   42.9    35    10    2.9   20.0   31.4   0.36   0.18   0.22   0.26
  1et4A   2om7I   25    35   71.4    35    10    5.7   10.0   25.7   0.50   0.10   0.12   0.24
  1et4A   2om7F   12    29   41.4    29    10    3.4   30.0   37.9   0.40   0.28   0.28   0.32
  1et4A   2om7G   23    35   65.7    35    10   11.4   30.0   31.4   0.81   0.28   0.22   0.44
  2vplB   3ccj0   35    48   72.9    48    19   18.8   68.4   75.0   1.75   2.28   3.08   2.37
  1et4A   2om7C   24    35   68.6    35    10    5.7    0.0   20.0   0.50   0.05   0.06   0.20
  2eewA   2zjqY   43    67   64.2    67    29   10.4   20.7   29.9   1.20   0.55   0.70   0.82
  3d5bB   3dknF   24    32   75.0    32    10   15.6   50.0   68.8   1.02   0.56   1.36   0.98
  3d5bB   3dknD   17    20   85.0    20     4   25.0   75.0   45.0   1.11   0.41   0.26   0.59
  1e95A   1fkaA   26    36   72.2    36    12   11.1   41.7   47.2   0.81   0.53   0.71   0.69
  2qex0   2zh7B   28    33   84.8    33    14   18.2   35.7   60.6   1.20   0.51   1.10   0.94
  1xhpA   3phpA   17    23   73.9    23     9    8.7   77.8   78.3   0.59   0.93   1.04   0.85
  1m82A   1n8xA   12    25   48.0    25    11   28.0   54.5   88.0   1.45   0.72   1.49   1.22
  1cq5A   2zh1B   19    33   57.6    33    14    6.1   14.3   48.5   0.51   0.14   0.65   0.43
  1ffyT   1pjyA   17    22   77.3    22    10    9.1   80.0   81.8   0.60   1.12   1.06   0.93
  1ylsB   2hgp1    0    38    0.0    36     5    2.8    0.0   13.9   0.36   0.11   0.02   0.16
  1vs5A   2ow80   60    76   78.9    76    29    5.3   24.1   30.3   0.57   0.75   0.96   0.76
  1ec6C   1y0qA   16    20   80.0    20     6    0.0   83.3   60.0   0.36   0.63   0.49   0.49
  1joxA   2grwA   12    21   57.1    21     7    4.8   57.1   47.6   0.47   0.46   0.31   0.41
  2feyA   2i82E   12    21   57.1    21     8   19.1   37.5   61.9   0.93   0.31   0.56   0.60
  1aqoA   1jidB    9    29   31.0    29    12   17.2   41.7   55.2   1.04   0.53   0.71   0.76
  1m5kB   2pxdB   25    49   51.0    49    21    6.1   28.6   44.9   0.55   0.61   1.12   0.76
  1ffyT   2gv4A   17    22   77.3    22    10   22.7   50.0   63.6   1.09   0.56   0.63   0.76
  2ahtA   2zh3B   17    27   63.0    27    12   29.6   58.3   55.6   1.64   0.90   0.65   1.06
  1kh6A   1y27X   23    53   47.9    48    20   18.7   30.0   33.3   1.74   0.62   0.48   0.95
  1gidA   2fk6R   36    79   67.9    53    21    3.8   38.1   32.1   0.39   1.03   0.52   0.65
  1jo7A   1ze2C   11    22   50.0    22     8    9.1   37.5   63.6   0.60   0.31   0.63   0.52
  1kpyA   2zh4B   16    33   48.5    28    11    7.1   45.5   46.4   0.55   0.55   0.45   0.51
  1kksA   3d5aA   21    24   87.5    24     8   20.8    0.0   37.5   1.08   0.07   0.21   0.45
  1ekzB   1yhq9   18    30   60.0    30    14   26.6   42.9   50.0   1.63   0.68   0.60   0.97
  28spA   2jymA   14    22   63.6    22    10   27.3   30.0   77.3   1.28   0.28   0.95   0.84
  387dA   3d5bA   21    26   80.8    26     6    7.7    0.0   26.9   0.56   0.09   0.10   0.25
  1e4pA   2rkjK   18    24   75.0    24    11    8.3   45.5   45.8   0.58   0.55   0.34   0.49
  1byjA   2b63R   16    27   59.3    27    11   18.5   36.4   63.0   1.06   0.40   0.85   0.77
  3dhsA   3ficA  173   268   64.6   215    88    5.6    9.1   14.0   1.83   0.74   0.99   1.19
  1mfkA   2ro2A   13    23   56.5    23    10   34.8   90.0   91.3   1.67   1.33   1.40   1.47
  1mnxA   1yhq9   28    42   66.7    42    20   35.7   30.0   50.0   3.17   0.62   1.08   1.62
  1kksA   1mzpB   16    24   66.7    24     8   25.0   87.5   70.8   1.26   0.94   0.91   1.04
  1hlxA   1i94A   16    20   80.0    20     9   10.0   77.8   90.0   0.62   0.93   1.10   0.88
  1wz2C   3dilA   63    88   71.6    88    31    6.8   19.4   18.2   0.88   0.54   0.21   0.55
  1ldzA   2pxeB   21    30   70.0    30    12   10.0   50.0   50.0   0.69   0.70   0.60   0.66
  1ylsB   2hgpB   15    38   41.7    36     9   16.7   33.3   47.2   1.18   0.30   0.71   0.73
  1f6zA   3cc70   24    27   88.9    27    12    7.4   58.3   63.0   0.56   0.90   0.85   0.77
  1txsA   3phpA   16    23   69.6    23     9   13.1   66.7   69.6   0.74   0.75   0.82   0.77
  2ckyA   2hw8B   25    36   69.4    36    15   11.1   33.3   44.4   0.81   0.50   0.61   0.64
  1b36A   1nc0A   15    24   62.5    24    10   12.5   50.0   50.0   0.73   0.56   0.42   0.57
  1g59B   2ahtA   16    27   59.3    27    12   22.2   58.3   63.0   1.25   0.90   0.85   1.00
  1vfgC   2ckyA   20    75   64.5    31    12    3.2   41.7   41.9   0.39   0.53   0.41   0.44
  1euyB   2zh1B   22    33   66.7    33    14    6.1   50.0   51.5   0.51   0.87   0.76   0.71
  1a60A   1jbrD   18    31   58.1    31    13   12.9   30.8   38.7   0.85   0.37   0.33   0.52
  1nbsA   3ccv0  119   155   76.8   120    47    7.5   14.9   17.5   1.41   0.66   0.44   0.83
  2om7H   3finB   26    42   61.9    42    16   16.7   25.0   52.4   1.35   0.34   1.21   0.96
  2om7H   3finA   42    42  100.0    42    16  100.0  100.0  100.0   9.71   3.06   4.04   5.60
  1jidB   1jurA   10    22   45.5    22     9    9.1   55.6   63.6   0.60   0.58   0.63   0.60
  2derC   2zjqY   47    76   61.8    74    25    8.1   20.0   25.7   0.96   0.41   0.54   0.63
  3bo0D   3culC   18    27   66.7    27     7   14.8   57.1   37.0   0.88   0.46   0.24   0.53
  1txsA   2rd2B   27    38   71.1    38    17   15.8   35.3   44.7   1.17   0.65   0.69   0.84
  1lc6A   2euyA   10    24   41.7    24    10   12.5   40.0   58.3   0.73   0.41   0.60   0.58
  2f4vA   3d5bA 1034  1511   68.4  1507   594    1.0    2.2    3.0   0.17   1.83   0.44   0.81
  2f4vA   3d5bB   85   124   68.5   119    47    7.6   17.0   25.2   1.42   0.88   1.53   1.28
  2gya0   3cpw0 1934  2740   70.6  2740   973   38.9   52.4   72.7  37.00  37.00  37.00  37.00
  1u0bA   3bwpA   44    74   59.5    74    31    5.4   22.6   29.7   0.58   0.74   0.85   0.73
  1xjrA   2pxdB   30    47   63.8    47    19   25.5   52.6   61.7   2.44   1.51   2.08   2.01
  1hc8C   2nufC   14    28   50.0    28    12   25.0   41.7   53.6   1.43   0.53   0.63   0.87
  1msyA   2pxuB   18    27   66.7    27    11   18.5   63.6   63.0   1.05   0.91   0.85   0.94
  1q96A   2i82E   13    21   61.9    21     8   33.4   75.0   81.0   1.48   0.76   0.97   1.07
  2pxlB   2pxpB   44    47   93.6    47    19   89.4  100.0   97.9   9.81   3.91   4.58   6.10
  1p6vB   3f2qX   30    68   44.1    45    16    4.4   56.2   42.2   0.43   1.29   0.81   0.84
  2dr7B   2fy1B    8    21   38.1    21     8   14.3  100.0   81.0   0.76   1.14   0.97   0.96
  1eiyC   1xshA   18    27   66.7    27    11    3.7   54.5   51.9   0.42   0.72   0.55   0.56
  1k9wA   1u0bA   11    23   47.8    23     5   21.8  100.0   78.3   1.09   0.66   1.04   0.93
  1ebqA   2b63R   13    29   44.8    29    11   17.2   45.5   48.3   1.04   0.55   0.52   0.70
  1d0uA   1h4sT   16    21   76.2    21     9    0.0   77.8   76.2   0.35   0.93   0.86   0.71
  1jurA   2nueC   10    22   45.5    22     9   22.7   55.6   59.1   1.09   0.58   0.54   0.74
  1jj29   2nqpF   47    87   69.1    68    22   11.8   27.3   33.8   1.42   0.61   1.03   1.02
  1c0aB   2a2eA   53    77   68.8    77    28   13.0   25.0   22.1   1.85   0.76   0.34   0.98
  2j01A   2uxdA 1020  1523   67.0  1484   589    1.3    2.0    2.6   1.23   1.30   0.04   0.85
  1a60A   2uxdA   30    44   68.2    44    16    6.8   25.0   34.1   0.59   0.34   0.43   0.45
  1p5nA   2qusA   24    34   70.6    34    13   17.6   46.2   41.2   1.19   0.69   0.46   0.78
  1fjgA   1jzxA 1020  1522   67.7  1507   606    0.9    1.0    2.9   0.01   0.01   0.30   0.11
  2euyA   3b4aB   26    34   76.5    34    15    8.8   53.3   55.9   0.65   1.07   0.96   0.90
  2ipyC   2zh1B   13    30   43.3    30    12   26.7   41.7   83.3   1.63   0.53   1.78   1.31
  2o33A   3ccm0   15    20   75.0    20     9   20.0    0.0   45.0   0.94   0.06   0.26   0.42
  1d6kB   2i82E    9    21   42.9    21     8   23.8   75.0   57.1   1.10   0.76   0.47   0.78
  1f84A   3fihA   20    29   69.0    29    12   37.9   66.7   79.3   2.27   1.10   1.54   1.64
  1ikdA   1nkw9   14    22   63.6    22     8    4.5   75.0   68.2   0.46   0.76   0.73   0.65
  1kpdA   2du5D   23    32   71.9    32    10    3.1   50.0   43.8   0.38   0.56   0.48   0.47
  1hc8C   2ro2A   13    23   56.5    23    10   13.0   60.0   65.2   0.74   0.73   0.71   0.73
  1kp7A   1mnxA   18    30   60.0    30    13    6.7   53.8   60.0   0.53   0.88   0.91   0.78
  1nybB   3finB   20    24   83.3    24    10   16.7   90.0   75.0   0.90   1.33   1.02   1.08
  2gdiX   3culC   42    80   52.5    80    31    5.0   12.9   22.5   0.55   0.23   0.40   0.39
  1nybB   3finA   21    24   87.5    24    10   33.3   90.0   83.3   1.66   1.33   1.25   1.42
  1rfrA   2j37Z   23    30   76.7    30    14    3.4   35.7   60.0   0.40   0.51   0.91   0.61
  1e8oE   2e5lA   36    50   72.0    50    21    6.0   38.1   44.0   0.55   1.03   1.10   0.89
  1exdB   1vsax   44    73   60.3    73    28    1.4   21.4   21.9   0.18   0.56   0.29   0.34
  1i6uC   2ihxB   26    37   70.3    37    17   24.3   47.1   45.9   1.80   1.06   0.70   1.19
  1kxkA   1q9aA   21    27   77.8    27    10   22.2   60.0   70.4   1.25   0.73   1.08   1.02
  1ooaC   2pcvA   14    29   48.3    29    10    3.5   40.0   37.9   0.40   0.41   0.28   0.36
  2k4cA   3fozC   44    74   59.5    74    30   45.9   66.7   85.1   8.06   4.33   6.94   6.44
  1t28A   2d1bA   23    34   67.6    34     9   14.7    0.0   52.9   1.00   0.06   0.85   0.64
  2k4cA   3fozD   43    69   62.3    69    27   50.7   55.6   84.1   8.29   2.85   6.21   5.78
  1d0uA   2hemA   12    21   57.1    21     9   23.8   77.8   76.2   1.10   0.93   0.86   0.96
  1k5iA   2ixyA   13    23   56.5    23    10   39.1  100.0   95.7   1.87   1.55   1.53   1.65
  1lc6A   1vsaw   20    24   83.3    24    10   20.8   40.0   45.8   1.08   0.41   0.34   0.61
  1c04F   3degI   21    29   72.4    29    12   41.4   66.7   89.7   2.50   1.10   1.94   1.84
  1c04F   3degG   14    29   48.3    29    12   13.8   50.0   65.5   0.86   0.70   1.04   0.87
  1nbkA   1yg3A   15    28   53.6    28     9   14.3   55.6   39.3   0.87   0.58   0.29   0.58
  1lc6A   1vsax   19    24   79.2    24    10   12.5   60.0   54.2   0.74   0.73   0.51   0.66
  1vc5B   361dA   14    20   70.0    20     7   10.0   85.7   80.0   0.62   0.78   0.88   0.76
  1nbsA   3b31A   19    29   65.5    29    11   13.8   63.6   62.1   0.86   0.91   0.93   0.90
  1t4lA   2qwyC   24    32   75.0    32    15   21.9   26.7   40.6   1.41   0.35   0.40   0.72
  2du5D   2kfcA   19    36   52.8    36     9   11.1   44.4   33.3   0.81   0.43   0.28   0.50
  1c04F   1lngB   22    29   75.9    29    12    3.5   58.3   51.7   0.41   0.90   0.61   0.64
  2j01A   2rpkA   15    20   75.0    20     8   10.0   62.5   65.0   0.62   0.59   0.57   0.60
  1t28A   361dA    7    20   35.0    20     7   25.0   42.9   75.0   1.11   0.33   0.77   0.74
  1vs6B   2zh5B   23    34   67.6    34    13   20.6   46.2   58.8   1.40   0.69   1.08   1.06
  1c04F   484dB   18    27   66.7    27    10   25.9   50.0   48.1   1.44   0.56   0.46   0.82
  1j1uB   1kxkA   44    70   62.9    70    28    8.6   25.0   34.3   0.98   0.76   1.14   0.96
  1k6gA   2ahtA   14    22   63.6    22    10   22.7   50.0   90.9   1.09   0.56   1.30   0.98
  2v47A   3dknF   24    32   75.0    32    10   75.0   90.0  100.0   5.26   1.33   2.72   3.11
  1f6zA   1oswA   17    23   77.3    22     9    9.1   55.6   59.1   0.60   0.58   0.54   0.57
  1gaxC   2hgpB   49    75   65.3    75    28   48.0   60.7   81.3   8.59   3.43   6.62   6.21
  2g9cA   2gy9A   56    67   83.6    67    29   13.5   17.2   28.4   1.66   0.38   0.59   0.88
  1mfyA   1qd3A   16    29   55.2    29    10   17.2   50.0   51.7   1.04   0.56   0.61   0.74
  1a60A   1jbtC   17    29   58.6    29    12   13.8   33.3   41.4   0.86   0.38   0.35   0.53
  1xpeA   3f4hX   19    23   82.6    23     7   21.7   57.1   43.5   1.08   0.46   0.29   0.61
  1xpeA   3f4hY   16    23   69.6    23     7   17.4   57.1   52.2   0.91   0.46   0.44   0.60
  1fg0A   2oihB   55    75   73.3    73    27    9.6   22.2   27.4   1.17   0.57   0.64   0.80
  1y27X   3dhsA   43    68   63.2    68    29   11.8   24.1   33.8   1.43   0.75   1.03   1.07
  1euyB   2pxbB   28    49   57.1    49    21    4.1   23.8   28.6   0.41   0.44   0.31   0.39
  1bgzA   1gidA   19    23   82.6    23     9    8.7   44.4   52.2   0.59   0.43   0.44   0.48
  1eorA   3ds7A   15    22   68.2    22    10   31.8   40.0   68.2   1.47   0.41   0.73   0.87
  2eevA   2zh1B   21    33   63.6    33    14   15.2   50.0   60.6   1.01   0.87   1.10   0.99
  1bgzA   2rpkA   15    20   75.0    20     8   40.0   50.0   55.0   1.68   0.44   0.40   0.84
  2nz4P   2qh3A   13    23   56.5    23     9   21.7   33.3   60.9   1.08   0.30   0.61   0.67
  1j1uB   2qusA   46    69   66.7    69    28    4.3   32.1   36.2   0.44   1.22   1.27   0.98
  1vorB   2bteB   55    83   70.5    78    29    7.7   20.7   25.6   0.93   0.55   0.60   0.70
  1l1cC   1nc0A   18    24   75.0    24    10   29.2   60.0   66.7   1.46   0.73   0.80   1.00
  1a60A   1e8oE   22    44   50.0    44    16    6.8   25.0   29.5   0.59   0.34   0.28   0.40
  1fmnA   2r8sR   26    35   74.3    35    15   20.0   40.0   42.9   1.39   0.67   0.53   0.86
  1c04F   2zh1B   16    29   55.2    29    12   20.7   58.3   62.1   1.23   0.90   0.93   1.02
  2du5D   3finB   41    71   57.7    71    26   14.1   30.8   28.2   1.87   1.00   0.66   1.18
  1msyA   2b63R   16    27   59.3    27    11    3.7   27.3   48.1   0.42   0.27   0.46   0.38
  1audB   2ez6C   16    28   57.1    28    10   10.7   50.0   53.6   0.70   0.56   0.63   0.63
  1hlxA   2zh8B   14    20   70.0    20     9   10.0   77.8   85.0   0.62   0.93   0.99   0.85
  1f1tA   2gcsB   23    38   60.5    38    15   10.5   46.7   36.8   0.79   0.86   0.41   0.69
  1r2pA   1yl3A   25    34   73.5    34    14   17.6   42.9   38.2   1.20   0.68   0.37   0.75
  2hgp1   2traA    1    50    2.0    50     5    0.0    0.0    4.0   0.18   0.11   0.00   0.10
  2hvyE   2qbzX   47    65   72.3    57    21   10.5   42.9   40.4   1.05   1.26   1.15   1.15
  1g59B   2ro2A   17    23   73.9    23    10   17.4   70.0   69.6   0.91   0.92   0.82   0.88
  1a1tB   2drbB   13    20   65.0    20     8   45.0   87.5   90.0   1.88   0.94   1.10   1.31
  2a43A   2pxtB   20    26   76.9    26     8   11.5   37.5   46.2   0.72   0.31   0.39   0.47
  1kogI   2du6D   28    37   75.7    37    16    2.7   31.2   48.6   0.35   0.48   0.81   0.55
  1u9sA   2zh5B   22    34   64.7    34    13   23.5   38.5   55.9   1.60   0.52   0.96   1.03
  1vspx   28spA   27    28   96.4    28    12   17.9   41.7   53.6   1.05   0.53   0.63   0.74
  1s2fA   1t4lA   13    23   56.5    23     9   21.8   77.8   78.3   1.09   0.93   1.04   1.02
  1qwbA   3degI   12    26   46.2    26    10   11.5   70.0   57.7   0.72   0.92   0.66   0.77
  2czjB   2pcvA   11    35   31.4    35    10    5.7   40.0   31.4   0.50   0.41   0.22   0.38
  1pnu0   2zh4B   26    34   76.5    34    13   17.6    0.0   29.4   1.19   0.04   0.18   0.47
  1s03A   1un6E   28    47   59.6    47    19   10.6   31.6   40.4   0.92   0.63   0.79   0.78
  1yfgA   3bbnA   55    75   73.3    75    30    9.3   23.3   36.0   1.16   0.75   1.48   1.13
  1euqB   3gcaA   17    33   51.5    33    10    0.0   50.0   30.3   0.26   0.56   0.18   0.34
  1nbkA   3dknD   15    20   75.0    20     4   10.0   75.0   45.0   0.62   0.41   0.26   0.43
  1nbkA   3dknF   18    32   56.2    32    10    6.2   50.0   46.9   0.52   0.56   0.57   0.55
  1l8vA   3f4hY   39    56   69.6    56    11    7.1   45.5   33.9   0.68   0.55   0.69   0.64
  1l8vA   3f4hX   37    54   68.5    53    10    9.4   30.0   32.1   0.88   0.28   0.52   0.56
  1yshB   2dlcY   46    76   60.5    69    20    7.2   40.0   30.4   0.78   1.03   0.78   0.87
  2ct8C   3culC   57    74   77.0    74    26    5.4   26.9   23.0   0.58   0.77   0.36   0.57
  1cx0B   1hlxA   12    20   60.0    20     9   20.0   55.6   65.0   0.94   0.58   0.57   0.70
  1b36A   1u6bB   33    38   86.8    38    16   18.4   43.8   42.1   1.37   0.86   0.59   0.94
  1aqoA   3d0uA   18    29   62.1    29    12   10.3   25.0   62.1   0.69   0.26   0.93   0.63
  2o33A   3fu2A   12    20   60.0    20     9   15.0   55.6   60.0   0.77   0.58   0.49   0.61
  1vfgC   2jxvA   24    33   72.7    31    12   16.1   33.3   61.3   1.02   0.38   1.01   0.81
  2go59   2jppC   16    20   80.0    20     8    5.0   62.5   70.0   0.48   0.59   0.67   0.58
  1ysvA   2hemA   14    24   58.3    24    11   20.8   63.6   70.8   1.08   0.91   0.91   0.96
  1kajA   2hguB   21    32   65.6    32    10    9.4   50.0   50.0   0.67   0.56   0.67   0.63
  1m5kB   1njp5    7    35   28.0    25    10   32.0  100.0   84.0   1.65   1.55   1.36   1.52
  1txsA   2k4cA   18    38   47.4    38    17    0.0   35.3   39.5   0.23   0.65   0.50   0.46
  1yshA   3ds7A   21    28   75.0    28    12   32.1   50.0   71.4   1.84   0.70   1.18   1.24
  1l9aB   2ct8C   52    74   70.3    74    26   13.5   30.8   29.7   1.86   1.00   0.85   1.24
  1xpfA   2pcvA   15    23   65.2    23     7    4.3   57.1   47.8   0.45   0.46   0.36   0.42
  1a60A   1p5nA   18    34   52.9    34    13   14.7   30.8   41.2   1.00   0.37   0.46   0.61
  1njp5   3cpw0   25    35   71.4    25    10   20.0   90.0   76.0   1.07   1.33   1.12   1.17
  3f4hY   3fozD   34    56   60.7    56    11    1.8   45.5   25.0   0.25   0.55   0.26   0.35
  1fjeA   2zhbB   15    22   68.2    22     7    9.1   71.4   50.0   0.60   0.61   0.37   0.53
  2du3D   3epkF   45    69   65.2    69    28   44.9   64.3   82.6   7.25   3.72   6.05   5.67
  1rlgC   2gipA    2    25    8.0    25    11   16.0   54.5   56.0   0.89   0.72   0.58   0.73
  1ylsB   2pxqB   24    38   63.2    38     9    7.9   22.2   28.9   0.63   0.19   0.20   0.34
  1ymoA   1ze2C    4    22   18.2    22     8   13.6   62.5   68.2   0.75   0.59   0.73   0.69
  1g59B   1nbkA   24    34   70.6    34    14   14.7   50.0   58.8   1.00   0.87   1.08   0.99
  1f84A   1jtjA   12    23   52.2    23     8   13.0   62.5   73.9   0.74   0.59   0.93   0.75
  3bbnA   3fozD   51    69   73.9    69    27    7.2   18.5   20.3   0.78   0.39   0.18   0.45
  1hvuC   1r2pA   16    30   53.3    30    11    6.7   45.5   40.0   0.53   0.55   0.34   0.47
  2pxeB   2zniC   31    49   63.3    49    21    8.2   28.6   40.8   0.72   0.61   0.88   0.74
  1eiyC   1ylsB   21    38   58.3    36     9   11.1   22.2   30.6   0.81   0.19   0.22   0.41
  1f84A   1yi20   26    29   89.7    29    12   34.5   75.0   69.0   2.06   1.32   1.16   1.51
  1ylgA   3b31A   20    29   69.0    29    11   27.6   45.5   58.6   1.63   0.55   0.82   1.00
  1exdB   1u9sA   47    73   64.4    73    28   11.0   21.4   28.8   1.40   0.56   0.75   0.90
  1l1cC   1qwaA   17    21   81.0    21     9    9.5   44.4   66.7   0.61   0.43   0.65   0.56
  2drbB   3degG   20    35   57.1    35    14   17.1   50.0   65.7   1.19   0.87   1.44   1.17
  3bbnA   3fozC   51    74   68.9    74    30    4.1   23.3   32.4   0.43   0.75   1.09   0.76
  1p5oA   1rfrA   19    30   63.3    30    14   13.3   71.4   73.3   0.85   1.53   1.39   1.26
  1jbrD   2hgrC   16    31   51.6    31    13   19.4   53.8   64.5   1.22   0.88   1.13   1.08
  1jbrD   2hgrD   12    31   38.7    31    13    6.5   53.8   58.1   0.53   0.88   0.90   0.77
  1nybB   1yfgA   16    24   66.7    24    10   33.3   50.0   66.7   1.66   0.56   0.80   1.01
  1kogI   2h2xA   13    21   61.9    21     8   28.6   62.5   57.1   1.28   0.59   0.47   0.78
  1gidA   2qex0  109   158   69.0   158    65    1.9    7.7   13.9   0.16   0.23   0.36   0.25
  1a9lA   1j1uB   28    38   73.7    38    14   21.1   42.9   34.2   1.59   0.68   0.33   0.87
  1xokA   1yl3A   23    30   85.2    27     7   18.5   85.7   63.0   1.06   0.78   0.85   0.90
  1u2aA   1xpeA    4    20   20.0    20     7   20.0  100.0   70.0   0.94   0.96   0.67   0.85
  1kh6A   1wsuE   13    23   59.1    22    10    4.5   60.0   54.5   0.46   0.73   0.45   0.55
  2quwB   2tobA   15    20   75.0    20     9   25.0   66.7   70.0   1.11   0.75   0.67   0.84
  1qwaA   1ylgA   11    21   52.4    21     9   14.3   33.3   76.2   0.76   0.30   0.86   0.64
  1k6hA   1y39C   14    22   63.6    22    10   13.6   60.0   68.2   0.75   0.73   0.73   0.74
  1n66A   2dlcY   13    22   59.1    22    10   13.6   30.0   54.5   0.75   0.28   0.45   0.49
  1kpdA   1kxkA   23    32   71.9    32    10   21.9   50.0   37.5   1.41   0.56   0.32   0.76
  1d6kB   2ozbC   22    33   66.7    33    12   12.2   33.3   45.5   0.83   0.38   0.56   0.59
  2pxkB   3ccs0   35    49   71.4    49    21   16.3   28.6   44.9   1.52   0.61   1.12   1.08
  1k2gA   2f4xA    9    22   40.9    22     7    9.1   57.1   40.9   0.60   0.46   0.24   0.43
  1ow9A   2zjqY   19    23   82.6    23    10   17.4   60.0   82.6   0.91   0.73   1.16   0.93
  1rlgC   1ykvB   13    25   52.0    25    11   20.0   36.4   44.0   1.07   0.40   0.33   0.60
  1k8wB   1voqA   17    22   77.3    22     8   13.7   87.5   86.4   0.75   0.94   1.18   0.96
  1ffyT   2ct8C   54    74   73.0    74    26   54.0   76.9   87.8   9.63   4.28   7.25   7.05
  1jbtC   1rnkA   14    29   48.3    29    11   13.8   45.5   37.9   0.86   0.55   0.28   0.56
  1ze2C   2csxC   15    22   68.2    22     8   45.5   87.5   95.5   2.08   0.94   1.42   1.48
  1qd3A   1qzwB   18    29   62.1    29    11   13.8   45.5   48.3   0.86   0.55   0.52   0.64
  1qd3A   2gioA   19    29   65.5    29    11   24.1   63.6   69.0   1.43   0.91   1.16   1.17
  1vorA   2eetA   46    67   68.7    67    28    9.0   10.7   17.9   1.00   0.14   0.10   0.41
  2akeB   359dB   14    25   56.0    25     4    8.0  100.0   40.0   0.57   0.54   0.26   0.46
  1mfkA   2zh4B   17    23   73.9    23    10   47.8  100.0   87.0   2.29   1.55   1.28   1.71
  1s1i4   2nueC   31    46   67.4    46    22   17.4   31.8   52.2   1.54   0.80   1.41   1.25
  1ullA   2il9A   26    35   74.3    35    15    5.7   26.7   34.3   0.50   0.35   0.29   0.38
  1lvjA   2jymA   17    22   77.3    22    10   27.3   50.0   68.2   1.28   0.56   0.73   0.86
  1ikdA   1nemA   12    22   54.5    22     8   22.7   87.5   77.3   1.09   0.94   0.95   0.99
  1xokA   2f4xA   14    24   58.3    24     7   29.2   71.4   75.0   1.46   0.61   1.02   1.03
  1r7wA   2hvyE   22    34   64.7    34    13    5.9   46.2   47.1   0.50   0.69   0.64   0.61
  1y39C   1yi20   42    58   72.4    58    22   70.7   90.9  100.0   9.72   4.23   6.29   6.75
  1lngB   2gdiX   52    80   65.0    80    31    3.8   16.1   22.5   0.40   0.37   0.40   0.39
  1yshB   2ez6C   18    28   64.3    28    12   21.4  100.0   96.4   1.24   2.02   2.09   1.78
  1nyiB   1yfgA   17    24   70.8    24     5   20.8  100.0   45.8   1.08   0.66   0.34   0.69
  1szyA   2qex0   18    21   85.7    21     9   33.3   88.9   90.5   1.48   1.13   1.20   1.27
  1u2aA   1un6E   14    20   70.0    20     9   25.0   88.9   90.0   1.11   1.13   1.10   1.11
  2j00V   2j01B   45    77   58.4    77    28   11.7   21.4   24.7   1.61   0.56   0.52   0.89
  2j00V   2j01A   58    77   75.3    77    28   13.0   25.0   31.2   1.85   0.76   1.07   1.23
  1hc8C   2azxC   38    58   65.5    58    23   10.3   17.4   17.2   1.04   0.28   0.06   0.46
  1mfyA   1yi20   22    31   71.0    31    10   25.8   80.0   71.0   1.62   1.12   1.38   1.37
  1pjyA   1vsaw   21    22   95.5    22    10   27.3   50.0   63.6   1.28   0.56   0.63   0.82
  1pjyA   1vsax   20    22   90.9    22    10   31.8   90.0   81.8   1.47   1.33   1.06   1.29
  1et4A   2adtA   21    35   60.0    35    10   14.3   30.0   37.1   1.00   0.28   0.36   0.55
  1ffk0   1lvjA   20    31   64.5    31    13    9.7   53.8   61.3   0.68   0.88   1.01   0.86
  1vc5B   2akeB   40    72   57.1    70    27    8.6   25.9   25.7   0.98   0.77   0.47   0.74
  1jo7A   2gioA   10    29   34.5    29    13   24.1   38.5   72.4   1.43   0.52   1.28   1.08
  2pxeB   3degI   18    29   62.1    29    13   24.1   46.2   55.2   1.43   0.69   0.71   0.94
  2pxeB   3degG   33    49   67.3    49    21   18.4   33.3   40.8   1.75   0.81   0.88   1.15
  17raA   3f4hY   13    21   61.9    21     9    4.8   55.6   57.1   0.47   0.58   0.47   0.51
  1fjeA   2i82E   10    21   47.6    21     7   19.1   71.4   52.4   0.93   0.61   0.39   0.64
  1vorA   3culC   55    92   59.8    92    34    6.5   11.8   19.6   0.86   0.21   0.33   0.47
  1ykvB   2zniC   25    38   65.8    38    11   13.2   36.4   36.8   0.98   0.40   0.41   0.59
  1k2gA   2f88A   16    22   72.7    22     8    4.5   37.5   54.5   0.46   0.31   0.45   0.41
  1pnsA   2j28A   89   117   76.1   117    45    6.0   17.8   23.9   0.96   0.90   1.26   1.04
  1euqB   1mt4A   17    24   70.8    24    10   41.6   70.0   70.8   2.07   0.92   0.91   1.30
  1l1cC   2oiuP   19    29   65.5    29    12   10.3   25.0   20.7   0.69   0.26   0.06   0.34
  1c2xC   1nbsA   71   120   59.2   120    40    4.2   17.5   17.5   0.55   0.69   0.44   0.56
  1aqoA   1p5mA   17    29   58.6    29    12   10.3   33.3   58.6   0.69   0.38   0.82   0.63
  1bvjA   1g59B   16    23   69.6    23    10    8.7   60.0   65.2   0.59   0.73   0.71   0.68
  1pnsA   2j288   55    74   74.3    74    32   12.1   21.9   37.8   1.61   0.74   1.62   1.32
  1yl41   2v47A   52    78   66.7    66    14    9.1    7.1   43.9   1.00   0.07   1.85   0.97
  1cx0B   1jbrD   18    31   58.1    31    13   12.9   38.5   58.1   0.85   0.52   0.90   0.76
  2annB   2bteB   19    25   82.6    23     6   21.7  100.0   69.6   1.08   0.80   0.82   0.90
  2hghB   3bbnA   36    55   65.5    55    24   20.0   25.0   36.4   2.18   0.59   0.81   1.19
  1jurA   2gipA    4    22   18.2    22     9    9.1   66.7   72.7   0.60   0.75   0.83   0.73
  1msyA   1voqA   20    27   74.1    27    11   11.2   63.6   59.3   0.71   0.91   0.75   0.79
  1j1uB   2qh3A   16    23   69.6    23     9   21.7   55.6   47.8   1.08   0.58   0.36   0.67
  1p5mA   361dA   16    20   80.0    20     7   35.0   57.1   70.0   1.48   0.46   0.67   0.87
  1aqoA   1u8dA   22    29   75.9    29    12    6.9   50.0   55.2   0.54   0.70   0.71   0.65
  1a1tB   1vorB   16    20   80.0    20     8   20.0   37.5   80.0   0.94   0.31   0.88   0.71
  1eiyC   2quxI   21    25   84.0    25     9   16.0   55.6   48.0   0.89   0.58   0.41   0.63
  2e5lA   2euyA   26    34   76.5    34    15   17.6   53.3   58.8   1.20   1.07   1.08   1.12
  1lngB   2a64A   63    97   64.9    97    42    9.3   23.8   32.0   1.51   1.42   1.85   1.59
  1s1hA   3cc70 1009  1507   67.0  1466   588    1.0    1.7    2.9   0.14   0.66   0.23   0.34
  1hq1B   2du6D   29    49   59.2    49    21    4.1   33.3   44.9   0.41   0.81   1.12   0.78
  1l8vA   2g9cA   40    67   59.7    67    29    8.9   24.1   35.8   0.99   0.75   1.16   0.97
  2a43A   486dA    6    26   23.1    26     8   11.5   50.0   42.3   0.72   0.44   0.32   0.49
  1c0aB   2hojA   40    77   51.9    77    28   10.4   25.0   28.6   1.38   0.76   0.83   0.99
  2a43A   486dC   20    26   76.9    26     8    3.8   50.0   42.3   0.43   0.44   0.32   0.40
  2a43A   486dE   17    26   65.4    26     8   15.4   50.0   42.3   0.89   0.44   0.32   0.55
  1serT   2nr0E   59    87   67.8    64    18   45.3   77.8   75.0   6.71   2.54   4.71   4.65
  1kogI   1qf6B   23    37   62.2    37    16   27.0   43.8   67.6   2.02   0.86   1.67   1.52
  1nbsA   1wz2C   55    88   62.5    88    31   12.5   19.4   19.3   2.04   0.54   0.28   0.95
  1jtjA   1urnQ   11    21   52.4    21     5   19.0  100.0   52.4   0.93   0.66   0.39   0.66
  1g70A   3ccm0   22    32   68.8    32    14    0.0   50.0   53.1   0.27   0.87   0.77   0.64
  1mjiC   2zh9B   19    33   57.6    33    12   27.3   41.7   57.6   1.82   0.53   0.98   1.11
  2grwA   3ccv0   18    22   81.8    22    10    9.1   60.0   63.6   0.60   0.73   0.63   0.65
  1xshA   1yshA    4    27   14.8    27    11   33.3   81.8   88.9   1.85   1.32   1.71   1.63
  1k9wA   1ow9A   11    23   47.8    23     5    8.7   80.0   52.2   0.59   0.51   0.44   0.51
  1mmsC   3finB   38    58   65.5    58    22    5.2   27.3   25.9   0.51   0.61   0.31   0.48
  3b4aB   3degI   21    29   72.4    29    13   17.2   46.2   55.2   1.04   0.69   0.71   0.81
  1xshA   1yshF   17    27   63.0    27    11    3.7   45.5   44.4   0.42   0.55   0.38   0.45
  1hwqA   2qh3A   14    23   60.9    23     9    8.7   55.6   69.6   0.59   0.58   0.82   0.66
  1vs6B   2zh4B   28    34   82.4    34    13   17.6   76.9   76.5   1.19   1.54   1.85   1.53
  1z2jA   2pcvA   23    35   65.7    35    10   20.0   40.0   45.7   1.39   0.41   0.63   0.81
  2zh5B   3epkF   25    34   73.5    34    13   11.8   53.8   47.1   0.83   0.88   0.64   0.78
  1nbsA   2draB   17    34   50.0    34    13    5.9   61.5   64.7   0.50   1.09   1.33   0.97
  1joxA   1oswA   13    21   61.9    21     7   23.8   57.1   52.4   1.10   0.46   0.39   0.65
  1f6zA   1yhq9   18    27   66.7    27    12   22.2   41.7   55.6   1.25   0.53   0.65   0.81
  1nemA   2gdiX   15    23   65.2    23    10   34.8   50.0   52.2   1.67   0.56   0.44   0.89
  1hvuC   1yg3A   11    28   39.3    28     9   17.9   44.4   42.9   1.05   0.43   0.37   0.61
  1qtqB   1qwbA   19    26   73.1    26    10   11.5   60.0   53.8   0.72   0.73   0.56   0.67
  2feyA   3finB   28    43   65.1    43    16    7.0   31.2   37.2   0.59   0.48   0.53   0.54
  2feyA   3finA   31    43   72.1    43    16    7.0   25.0   44.2   0.59   0.34   0.84   0.59
  1ylsB   2pxbB   14    38   36.8    38     9    5.3   22.2   28.9   0.48   0.19   0.20   0.29
  1eiyC   3gcaA   20    33   60.6    33    10   15.2   40.0   42.4   1.01   0.41   0.47   0.63
  1fyoA   2quwB   19    27   70.4    27    11   14.8   45.5   48.1   0.88   0.55   0.46   0.63
  1sj3R   2w2hR   13    22   59.1    22     8   31.8   75.0   81.8   1.47   0.76   1.06   1.10
  1ehzA   1tlrA   16    23   69.6    23     9    8.7   44.4   52.2   0.59   0.43   0.44   0.48
  1oswA   2rpkA    7    20   35.0    20     8   20.0   50.0   55.0   0.94   0.44   0.40   0.59
  1pnsA   2ap0A   19    28   67.9    28     9   10.7   44.4   35.7   0.70   0.43   0.23   0.45
  1mnxA   2nz4P   27    42   64.3    42    20    7.2   35.0   50.0   0.60   0.82   1.08   0.83
  2om7F   3finA   29    29  100.0    29    11   93.1  100.0   93.1   5.93   1.78   2.07   3.26
  2om7F   3finB   20    29   69.0    29    11   27.6   72.7   55.2   1.63   1.11   0.71   1.15
  2csxC   2pxdB   29    49   59.2    49    21   16.3   47.6   46.9   1.52   1.50   1.24   1.42
  1k9wA   3epkF   17    23   73.9    23     5   13.0  100.0   78.3   0.74   0.66   1.04   0.81
  1tlrA   3cce0   18    23   78.3    23     9   17.4   44.4   52.2   0.91   0.43   0.44   0.59
  1yshF   2zjpZ   25    34   73.5    33    12   18.2   50.0   54.5   1.20   0.70   0.86   0.92
  1jzxA   1ylsB   26    38   72.2    36     9    8.3   44.4   44.4   0.64   0.43   0.61   0.56
  2zh8B   3ccs0   27    34   79.4    34    14   26.5   78.6   76.5   1.82   1.77   1.85   1.82
  1qwbA   2nqpF   21    26   80.8    26    10    3.8   60.0   46.2   0.43   0.73   0.39   0.52
  1nc0A   3d0uA   17    24   70.8    24    10   16.7   60.0   62.5   0.90   0.73   0.69   0.78
  1cx0B   2hguB   46    72   63.9    72    26   12.5   23.1   25.0   1.63   0.58   0.46   0.89
  2oiuP   2quwB   36    57   63.2    57    17    5.3   23.5   22.8   0.51   0.33   0.19   0.34
  1ullA   1yhq9   26    35   74.3    35    15    5.7   20.0   40.0   0.50   0.22   0.44   0.39
  2ap0A   2om7J   18    28   64.3    28     9    7.1   55.6   42.9   0.55   0.58   0.37   0.50
  1ec6C   2hvyE    8    20   40.0    20     6   15.0   83.3   70.0   0.77   0.63   0.67   0.69
  1nbkA   2hojA   25    34   73.5    34    14   11.8   28.6   35.3   0.82   0.36   0.30   0.49
  1yi20   2zh7B   28    33   84.8    33    14   33.3   71.4   69.7   2.26   1.53   1.47   1.75
  1d6kB   1gidA   24    37   64.9    37    17    5.4   35.3   37.8   0.48   0.65   0.42   0.52
  1cx0B   1un6E   42    61   68.9    61    26   11.5   26.9   24.6   1.24   0.77   0.29   0.77
  1nyiB   2hguB   16    24   66.7    24     5   20.8   80.0   58.3   1.08   0.51   0.60   0.73
  1ehtA   2akeB   24    33   72.7    33    14   12.1   35.7   39.4   0.83   0.51   0.38   0.57
  1tobA   2j288   18    27   66.7    27    12   29.6   50.0   59.3   1.64   0.70   0.75   1.03
  1ysvA   2go59   15    27   55.6    27    12    7.4   91.7   96.3   0.56   1.78   1.97   1.44
  1exdB   1pjyA   18    22   81.8    22    10   18.2   80.0   86.4   0.92   1.12   1.18   1.07
  1bvjA   1u6bB   17    23   73.9    23    10   21.7   60.0   82.6   1.08   0.73   1.16   0.99
  1s1i4   1z2jA   28    45   62.2    45    20   11.1   35.0   42.2   0.93   0.82   0.81   0.85
  1u0bA   2v47A   53    74   71.6    74    31    9.5   22.6   32.4   1.17   0.74   1.09   1.00
  28spA   3ccm0   21    28   75.0    28    12   28.6   58.3   71.4   1.64   0.90   1.18   1.24
  1ysvA   2go5A   15    27   55.6    27    12   37.1   83.3   88.9   2.07   1.54   1.71   1.77
  1k5iA   1y27X   15    23   65.2    23    10   17.4   70.0   73.9   0.91   0.92   0.93   0.92
  1voqA   2zh7B   29    33   87.9    33    14   36.4   50.0   69.7   2.49   0.87   1.47   1.61
  1eiyC   1kajA   27    32   84.4    32    10   15.6   50.0   40.6   1.02   0.56   0.40   0.66
  1grzA   2il9A   96   142   71.1   135    40    4.5   17.5   17.8   0.68   0.69   0.66   0.68
  1kh6A   2jymA   14    22   63.6    22    10   27.3   50.0   68.2   1.28   0.56   0.73   0.86
  1h4sT   2grwA   15    22   68.2    22    10   18.2   50.0   45.5   0.92   0.56   0.30   0.59
  2au4A   2ow80   29    41   70.7    41    17   19.6   35.3   41.5   1.57   0.65   0.65   0.96
  1qd3A   2noqE   18    29   62.1    29    11   24.2   54.5   62.1   1.43   0.72   0.93   1.02
  1qd3A   2noqA   21    29   72.4    29    11    6.9   36.4   48.3   0.54   0.40   0.52   0.49
  1qd3A   2noqB   17    29   58.6    29    11   13.8   72.7   75.9   0.86   1.11   1.41   1.13
  1ullA   2ahtA   16    27   59.3    27    12   18.5    8.3   77.8   1.06   0.09   1.32   0.82
  1yshF   2fdtA   17    34   51.5    33    12    3.0   50.0   51.5   0.38   0.70   0.76   0.61
  1zhoB   2drbB   17    35   48.6    35    14   22.9   71.4   71.4   1.60   1.53   1.70   1.61
  1jurA   2rpkA   13    20   65.0    20     8    0.0   62.5   65.0   0.36   0.59   0.57   0.51
  1xjrA   3ccj0   34    47   72.3    47    19    4.3   31.6   34.0   0.42   0.63   0.49   0.51
  1mt4A   2rd2B   17    24   70.8    24    10   16.7   70.0   62.5   0.90   0.92   0.69   0.84
  1yfgA   2ihxB   30    75   40.0    75    27    6.7   25.9   24.0   0.76   0.77   0.44   0.65
  1g70A   3d5aA   24    32   75.0    32    14   12.5   35.7   53.1   0.84   0.51   0.77   0.71
  2eewA   3cc70   47    67   70.1    67    29    9.0   24.1   32.8   1.00   0.75   0.92   0.89
  2nz4P   2o33A   16    20   80.0    20     9   10.0  100.0   95.0   0.62   1.34   1.22   1.06
  1tjzA   3d0uA   18    22   81.8    22    10   31.8   90.0   90.9   1.47   1.33   1.30   1.37
  1tlrA   2hgrC   22    23   95.7    23     9   17.4   44.4   52.2   0.91   0.43   0.44   0.59
  1xokA   1y39C   21    30   77.8    27     7   18.5   71.4   51.9   1.06   0.61   0.55   0.74
  2zh4B   3gcaA    8    33   24.2    33    10    6.1   40.0   39.4   0.51   0.41   0.38   0.43
  1kxkA   2r8sR   36    70   51.4    70    28    8.6   39.3   34.3   0.98   1.74   1.14   1.29
  1bauA   1y0qA   17    23   73.9    23     7   39.1  100.0   78.3   1.87   0.96   1.04   1.29
  1kajA   2zh3B   17    32   53.1    32    10   28.1   60.0   43.8   1.83   0.73   0.48   1.01
  1aqoA   2gya0   21    29   72.4    29    12    6.9   41.7   65.5   0.54   0.53   1.04   0.71
  3bbnA   3d0uA  117   161   72.7   161    73    3.1   15.1   18.6   0.40   1.63   1.25   1.09
  1aqoA   2gya9   18    29   62.1    29    12   10.3   33.3   58.6   0.69   0.38   0.82   0.63
  1tobA   2jxvA   18    27   66.7    27    12   40.7   41.7   81.5   2.28   0.53   1.45   1.42
  1gidA   2pxtB   32    49   65.3    49    21   10.2   28.6   46.9   0.90   0.61   1.24   0.92
  1h4sT   2hojA   38    77   56.7    67    25   13.5   20.0   29.9   1.66   0.41   0.70   0.92
  1ffk0   2huaA   29    40   72.5    40    18    5.0   33.3   35.0   0.46   0.64   0.39   0.50
  1fjgA   2du6D   51    71   71.8    71    26    7.0   23.1   19.7   0.78   0.58   0.17   0.51
  1nbkA   1p6vB   27    34   79.4    34    14   17.6   50.0   50.0   1.20   0.87   0.74   0.94
  1p6vB   1vsax   28    68   62.2    45    16   11.1   50.0   42.2   0.93   1.06   0.81   0.94
  1efwC   1sj3R   36    73   49.3    73    27    8.2   25.9   23.3   0.96   0.77   0.37   0.70
  1mfkA   1yl41   13    23   56.5    23    10   21.7   60.0   65.2   1.08   0.73   0.71   0.84
  1grzA   2gy9A  177   247   71.7   247   101    4.8    9.9   11.7   1.69   1.26   0.71   1.22
  1p6vB   1vsaw   32    68   71.1    45    16   15.6   18.8   40.0   1.33   0.22   0.71   0.75
  1s1hA   2d1bA   28    39   71.8    39    15   20.5   20.0   51.3   1.58   0.22   1.01   0.94
  1msyA   3d5bA   22    27   81.5    27    11   74.1   72.7   88.9   4.30   1.11   1.71   2.37
  1a51A   1exyA   19    33   57.6    33    13    3.0   38.5   33.3   0.38   0.52   0.24   0.38
  1kpyA   2eewA   23    33   69.7    28    11   14.3   45.5   53.6   0.87   0.55   0.63   0.68
  1nbsA   2ckyA   49    77   63.6    77    29    5.2   24.1   20.8   0.57   0.75   0.27   0.53
  1zc5A   2b63R   14    31   45.2    31    11    0.0   54.5   54.8   0.27   0.72   0.79   0.59
  2draB   2f88A   19    34   55.9    34    13   23.5   61.5   52.9   1.60   1.09   0.85   1.18
  1foqA   1qf6B   44    76   57.9    76    28    7.9   35.7   30.3   0.95   1.47   0.96   1.13
  1fjeA   1hr2A   15    22   68.2    22     7   13.7   85.7   59.1   0.75   0.78   0.54   0.69
  1i6uC   2dr5B   24    32   75.0    32    13   46.9   38.5   78.1   3.17   0.52   1.75   1.81
  1nbkA   2ixyA   10    27   37.0    27    11   29.6   45.5   74.1   1.64   0.55   1.20   1.13
  1ullA   2uxdA   24    35   68.6    35    15   11.4   53.3   60.0   0.81   1.07   1.19   1.02
  1tlrA   2jwvA   13    23   56.5    23     9   30.4   55.6   73.9   1.46   0.58   0.93   0.99
  1firA   1hr2A   58    76   76.3    76    28    7.9   25.0   28.9   0.95   0.76   0.83   0.85
  1p5nA   2hnsA   14    22   63.6    22     9   22.7   44.4   90.9   1.09   0.43   1.30   0.94
  1rlgC   1yl41   14    25   56.0    25    11    4.0   54.5   56.0   0.43   0.72   0.58   0.58
  1nc0A   1t28A   15    24   62.5    24     9   20.9    0.0   41.7   1.08   0.06   0.28   0.47
  1jtjA   1yi20   17    23   73.9    23     8    4.3   50.0   60.9   0.45   0.44   0.61   0.50
  1c2xC   2g9cA   44    67   65.7    67    29    4.5   24.1   26.9   0.46   0.75   0.50   0.57
  1lngB   2gya9   55    97   56.7    97    40    4.1   12.5   17.5   0.47   0.32   0.23   0.34
  2euyA   2hojA   25    34   73.5    34    15   14.7   40.0   41.2   1.00   0.67   0.46   0.71
  2anrB   3cc70   20    25   80.0    25     8   28.0   87.5   72.0   1.45   0.94   1.00   1.13
  1r2pA   2ihxB   24    34   70.6    34    14    8.8   42.9   41.2   0.66   0.68   0.46   0.60
  1d6kB   1jo7A   11    31   35.5    31    13   16.1   38.5   51.6   1.02   0.52   0.68   0.74
  1lc6A   3dknD   13    20   65.0    20     4    5.0   75.0   40.0   0.48   0.41   0.20   0.36
  1n66A   1oswA   15    22   68.2    22     9   27.2   44.4   50.0   1.28   0.43   0.37   0.69
  1jj29   2qwyC   30    52   57.7    52    17   13.5   29.4   40.4   1.29   0.48   0.96   0.91
  1euqB   2v47A   51    72   70.8    72    28   12.5   17.9   29.2   1.63   0.39   0.76   0.93
  1bivA   2jtpA   14    28   50.0    28    11   25.0   63.6   67.9   1.43   0.91   1.06   1.13
  2il9A   2tobA   18    20   90.0    20     9   20.0   22.2   50.0   0.94   0.19   0.33   0.48
  1s1i3   2ixyA   23    27   85.2    27    11   33.3   81.8   81.5   1.85   1.32   1.45   1.54
  1ei2A   2jwvA   12    25   48.0    25     9    8.0   55.6   64.0   0.57   0.58   0.78   0.64
  2f4vA   2tpkA   26    36   72.2    36    12    5.6   50.0   58.3   0.49   0.70   1.17   0.79
  1yl3A   2ow80   48    76   63.2    76    29    7.9   24.1   26.3   0.95   0.75   0.62   0.77
  1bauA   359dB   14    23   60.9    23     4    8.7  100.0   43.5   0.59   0.54   0.29   0.47
  1jtjA   2jymA   10    22   45.5    22     8   13.6   87.5   77.3   0.75   0.94   0.95   0.88
  1efwC   2jxvA   27    33   81.8    33    15    9.1   40.0   57.6   0.66   0.67   0.98   0.77
  1a9nQ   1et4A   16    24   66.7    24     6   20.9   50.0   37.5   1.08   0.35   0.21   0.55
  1foqA   1na2A   21    30   70.0    30    12   26.7   75.0   73.3   1.63   1.32   1.39   1.45
  1vorA   1yg3A   16    28   57.1    28     9    0.0   44.4   35.7   0.29   0.43   0.23   0.32
  1k6gA   1n8xA    9    22   40.9    22    10   13.7   70.0   81.8   0.75   0.92   1.06   0.91
  1l1cC   1u8dA   23    29   79.3    29    12   20.7   41.7   55.2   1.23   0.53   0.71   0.83
  1rmnA   2jl6A   36    49   73.5    49    19    0.0   21.1   22.4   0.18   0.31   0.13   0.21
  1wz2C   2zh3B   24    34   70.6    34    14   11.8   42.9   47.1   0.83   0.68   0.64   0.72
  1lc6A   1un6E   15    24   62.5    24    10   16.7   30.0   54.2   0.90   0.28   0.51   0.56
  2qusA   3bo0E   15    27   55.6    27     9   18.5   55.6   40.7   1.05   0.58   0.30   0.65
  2drbB   2fy1B    9    21   42.9    21     8   14.3  100.0   81.0   0.76   1.14   0.97   0.96
  2qusA   3bo0G   24    32   75.0    32     9   28.1   66.7   53.1   1.83   0.75   0.77   1.11
  2b63R   3cpw0   24    31   77.4    31    11    6.5   36.4   35.5   0.53   0.40   0.26   0.40
  1fjeA   1kpyA   12    22   54.5    22     7   18.1   71.4   54.5   0.92   0.61   0.45   0.66
  1nemA   1rawA   16    23   69.6    23    10   30.4   70.0   65.2   1.46   0.92   0.71   1.03
  1exdB   2qh3A   16    23   69.6    23     9   21.7   55.6   52.2   1.08   0.58   0.44   0.70
  1yi20   2hgrC   62    76   81.6    76    30   10.5   16.7   39.5   1.37   0.38   1.89   1.21
  1ebrA   1hc8C   18    30   60.0    30    13   10.0   30.8   36.7   0.69   0.37   0.27   0.44
  1yl3A   2ow8y 1025  1522   68.2  1502   594    1.1    1.2    3.6   0.53   0.07   1.72   0.77
  2ow80   2ozbC   25    33   75.8    33    12    3.0   41.7   48.5   0.38   0.53   0.65   0.52
  1a51A   2pxpB   25    41   61.0    41    19   14.6   36.8   61.0   1.15   0.83   1.61   1.20
  1hq1B   1kp7A   21    30   70.0    30    13   10.0   30.8   43.3   0.69   0.37   0.42   0.49
  1s1i3   2ihxB   61    75   81.3    75    27    4.0   22.2   18.7   0.42   0.57   0.16   0.38
  1ffk0   1pnsA 1063  1527   69.6  1527   619    0.6    1.9    2.9   0.00   1.27   0.33   0.54
  2hgp1   2zh7B    0    33    0.0    33     5    0.0    0.0   12.1   0.26   0.11   0.01   0.13
  1lvjA   1nemA   12    23   52.2    23    10   34.8   70.0   65.2   1.66   0.92   0.71   1.10
  1nc0A   1xsgA    7    24   29.2    24    10   29.2   60.0   54.2   1.46   0.73   0.51   0.90
  1ebqA   2zniC   17    29   58.6    29    13    3.4   38.5   44.8   0.40   0.52   0.43   0.45
  1ikdA   1u0bA   17    22   77.3    22     8   18.2   87.5   72.7   0.92   0.94   0.83   0.90
  1l1cC   1nemA    8    23   34.8    23    10   13.1   40.0   69.6   0.74   0.41   0.82   0.66
  1a1tB   2euyA   13    20   65.0    20     8   45.0  100.0   90.0   1.88   1.14   1.10   1.37
  1k5iA   1ze2C   15    22   68.2    22     8   22.7   87.5   77.3   1.09   0.94   0.95   0.99
  1a9lA   2pxdB   27    38   71.1    38    14    5.3   42.9   36.8   0.48   0.68   0.41   0.52
  1nemA   3b4aB   18    23   78.3    23    10   30.4   90.0   82.6   1.46   1.33   1.16   1.32
  1f1tA   1rfrA   14    30   46.7    30    14   23.3   50.0   83.3   1.42   0.87   1.78   1.36
  2hemA   2noqB    8    24   33.3    24    11   20.8   36.4   45.8   1.08   0.40   0.34   0.61
  2hemA   2noqA   14    24   58.3    24    11    8.3   81.8   83.3   0.58   1.32   1.25   1.05
  1n8xA   2hw8B   17    36   47.2    36    15   13.9   40.0   50.0   0.99   0.67   0.82   0.83
  1euqB   2hojA   43    72   59.7    72    28    9.7   21.4   25.0   1.18   0.56   0.46   0.73
  2d6fE   2quxI   17    25   68.0    25     9   16.0   55.6   52.0   0.89   0.58   0.49   0.65
  2go59   2qbzX   67    90   74.4    90    36    6.7   11.1   17.8   0.88   0.20   0.20   0.43
  1kksA   2fk6R   17    24   70.8    24     8   16.7   87.5   66.7   0.90   0.94   0.80   0.88
  1ykvB   2hguB   25    38   65.8    38    11   10.6   54.5   39.5   0.80   0.72   0.50   0.67
  1yfgA   2jwvA   19    29   65.5    29    12   24.1   50.0   58.6   1.43   0.70   0.82   0.98
  1t4lA   1xjrA   18    32   56.2    32    15   21.9   53.3   62.5   1.41   1.07   1.11   1.20
  2dr7B   2ixyA   18    27   66.7    27    11   18.5  100.0   92.6   1.06   1.78   1.84   1.56
  2f4vA   3dknF   24    32   75.0    32    10   18.8   60.0   53.1   1.21   0.73   0.77   0.91
  1b36A   1pnxA   26    38   68.4    38    16   13.1   43.8   44.7   0.97   0.86   0.69   0.84
  1qwaA   2quwB   16    21   76.2    21     9    4.8   55.6   57.1   0.47   0.58   0.47   0.51
  1firA   1szyA   16    21   76.2    21     9   28.6   77.8   81.0   1.29   0.93   0.97   1.06
  2es5A   2huaA   13    23   56.5    23    10   13.1   50.0   56.5   0.74   0.56   0.52   0.61
  2pxeB   2traA   31    49   63.3    49    21   14.3   28.6   40.8   1.31   0.61   0.88   0.93
  1ysvA   1z31A   10    27   37.0    27    12   11.1   83.3   88.9   0.71   1.54   1.71   1.32
  1f84A   2frlA   15    23   65.2    23     9   13.0   44.4   65.2   0.74   0.43   0.71   0.63
  2hemA   2jl6A   19    24   79.2    24    11   33.3   63.6   70.8   1.66   0.91   0.91   1.16
  1a9nQ   1z43A   17    24   70.8    24     6    8.3   66.7   58.3   0.58   0.48   0.60   0.55
  1a51A   3e5eA   17    41   41.5    41    19   19.5   26.3   31.7   1.56   0.46   0.30   0.78
  1bj2A   1ehtA   14    21   66.7    21     7   14.3   57.1   61.9   0.76   0.46   0.56   0.59
  1g1xD   1pnxA   36    41   90.0    40     4   17.5  100.0   35.0   1.36   0.54   0.39   0.76
  1i94A   1zc5A   34    41   82.9    41    19   24.4   63.2   68.3   2.01   2.02   2.02   2.02
  1u6bB   2qbzX  103   161   64.0   153    63    0.0   11.1    9.8   0.01   0.59   0.03   0.21
  2du5D   3b4aB   48    71   67.6    71    26   15.5   19.2   22.5   2.11   0.40   0.30   0.94
  1ow9A   2ro2A   14    23   60.9    23    10   39.1   50.0   82.6   1.87   0.56   1.16   1.20
  1gtrB   1u2aA   15    20   75.0    20     9   15.0   88.9   90.0   0.77   1.13   1.10   1.00
  1euqB   1ffk0   53    72   73.6    72    28    6.9   17.9   43.1   0.77   0.39   2.08   1.08
  2tpkA   2vplB   23    36   63.9    36    12   16.7   41.7   44.4   1.19   0.53   0.61   0.78
  1eiyC   2derC   44    76   59.5    74    25   20.3   40.0   68.9   3.10   1.49   5.08   3.22
  2nueC   2quwB   16    46   34.8    46    17    6.5   35.3   34.8   0.57   0.65   0.50   0.57
  1m5kB   2dr5B   22    32   68.8    32    13   25.0   38.5   68.8   1.62   0.52   1.36   1.17
  2ct8C   2hgrD   58    74   78.4    74    26   58.2   76.9   89.2  10.43   4.28   7.41   7.37
  1mfyA   1s1hA   23    31   74.2    31    10    9.6   20.0   54.8   0.68   0.18   0.79   0.55
  1pnxA   1yneA   22    31   71.0    31    11    6.5   54.5   54.8   0.53   0.72   0.79   0.68
  1f84A   3egzB   19    29   65.5    29    12   13.8   33.3   55.2   0.86   0.38   0.71   0.65
  2frlA   3cpw0   16    23   69.6    23     9   17.4   77.8   65.2   0.91   0.93   0.71   0.85
  1c2xC   359dB   18    25   72.0    25     4    4.0  100.0   44.0   0.43   0.54   0.33   0.43
  1ffyT   2g1wA   18    22   81.8    22     7    9.1   57.1   45.5   0.60   0.46   0.30   0.45
  2bh2C   2gya9   27    37   73.0    30     6    3.3   83.3   50.0   0.40   0.63   0.60   0.54
  1p6vB   1vorB   33    68   73.3    45    16   13.3   43.8   42.2   1.12   0.86   0.81   0.93
  1p6vB   1vorA   27    68   60.0    45    16    4.4   25.0   42.2   0.43   0.34   0.81   0.53
  2bh2C   2gya0   36    37   97.3    30     6   16.7   83.3   53.3   1.03   0.63   0.70   0.79
  1m82A   2ct8C   16    25   64.0    25    11   28.0   45.5   56.0   1.45   0.55   0.58   0.86
  1txsA   1z2jA   25    38   65.8    38    17   15.8   58.8   73.7   1.17   1.52   2.06   1.58
  2eesA   2zjpZ   43    67   64.2    67    28    9.0   17.9   37.3   1.00   0.39   1.29   0.89
  1jbrD   2gv4A   15    22   68.2    22    10   41.0   80.0   86.4   1.88   1.12   1.18   1.39
  1lc6A   1y0qA   19    24   79.2    24    10   29.1   50.0   58.3   1.46   0.56   0.60   0.87
  1vs6B   359dB   20    25   80.0    25     4   20.0  100.0   56.0   1.07   0.54   0.58   0.73
  1n66A   2quwB   11    22   50.0    22    10    0.0   50.0   59.1   0.34   0.56   0.54   0.48
  1euyB   2k95A   18    48   37.5    48    16    6.2   50.0   43.8   0.56   1.06   1.01   0.88
  1e4pA   1tlrA   12    23   52.2    23     9    4.3   22.2   30.4   0.45   0.19   0.12   0.26
  1qtqB   1xpfA   14    23   60.9    23     7   13.1  100.0   69.6   0.74   0.96   0.82   0.84
  1nbkA   1nbsA   20    34   58.8    34    14    2.9   42.9   41.2   0.37   0.68   0.46   0.50
  28spA   2j28A   23    28   82.1    28    12   10.7   50.0   46.4   0.70   0.70   0.45   0.62
  2om7I   3bo0G   16    32   50.0    32     9    3.1   11.1   21.9   0.38   0.11   0.07   0.19
  2om7I   3bo0D   15    27   55.6    27     7   25.9   42.9   33.3   1.44   0.33   0.18   0.65
  2om7I   3bo0E   13    27   48.1    27     9    0.0    0.0   18.5   0.30   0.06   0.04   0.13
  17raA   1ffyT   15    21   71.4    21     9   14.3   55.6   81.0   0.76   0.58   0.97   0.77
  1mfjA   1ullA   15    20   75.0    20     9   25.0   55.6   75.0   1.11   0.58   0.77   0.82
  1s9sA   2o33A   13    20   65.0    20     9   20.1  100.0   95.0   0.94   1.34   1.22   1.17
  1fmnA   3fu2A   11    34   32.4    31    11   12.9   45.5   41.9   0.85   0.55   0.41   0.60
  2hw8B   2kfcA   16    36   44.4    36     9   13.9   55.6   41.7   0.99   0.58   0.52   0.70
  2pxuB   3b4aB   32    49   65.3    49    21    8.2   33.3   44.9   0.72   0.81   1.12   0.88
  1rawA   3dhsA   23    36   63.9    36    14   30.6   42.9   44.4   2.26   0.68   0.61   1.18
  2b57A   2ipyC   18    30   60.0    30    12   10.0   41.7   40.0   0.69   0.53   0.34   0.52
  1msyA   2ckyA   21    27   77.8    27    11   22.2   45.5   55.6   1.25   0.55   0.65   0.81
  2k95A   2pxlB   28    47   59.6    47    16    8.5   43.8   38.3   0.73   0.86   0.68   0.76
  2d6fE   2g1wA   16    22   72.7    22     7   18.2   42.9   36.4   0.92   0.33   0.18   0.48
  1kogI   2pxtB   21    37   56.8    37    16   27.0   37.5   51.4   2.02   0.66   0.92   1.20
  1tjzA   2pxpB   18    22   81.8    22    10    4.5   60.0   72.7   0.46   0.73   0.83   0.68
  1d6kB   2tobA   14    20   70.0    20     9   25.0   22.2   60.0   1.11   0.19   0.49   0.60
  2eevA   3fozC   33    67   49.3    67    29   14.9   24.1   31.3   1.89   0.75   0.80   1.15
  2traA   3fu2A   17    34   50.0    31    11   19.4   45.5   48.4   1.22   0.55   0.58   0.78
  2eevA   3fozD   32    67   47.8    67    27    9.0   18.5   26.9   1.00   0.39   0.50   0.63
  1rfrA   2ro2A   12    23   52.2    23    10   17.4   90.0   91.3   0.91   1.33   1.40   1.21
  1u9sA   1z43A   63   101   62.4   101    43   10.9   11.6   26.7   1.98   0.30   1.25   1.18
  1k8wB   2hojA    9    22   40.9    22     8   36.4   87.5   72.7   1.67   0.94   0.83   1.15
  2jseA   2nqpF   17    22   77.3    22     8    9.1   50.0   54.5   0.60   0.44   0.45   0.50
  1s03A   486dC   28    47   59.6    47    19    2.1   15.8   31.9   0.29   0.19   0.40   0.29
  28spA   2j288   23    28   82.1    28    12   28.6   50.0   75.0   1.64   0.70   1.30   1.22
  1i6uC   361dA   10    20   50.0    20     7   45.0  100.0   85.0   1.88   0.96   0.99   1.27
  1e4pA   1mfkA   15    23   65.2    23    10   17.4   60.0   60.9   0.91   0.73   0.61   0.75
  2om7F   3bbnA   19    29   65.5    29    11   10.3   54.5   48.3   0.69   0.72   0.52   0.64
  1ymoA   2vplB   25    47   53.2    47    16   10.6   31.2   27.7   0.91   0.48   0.26   0.55
  1y0qA   3bbnA  148   229   64.6   229    85    2.2    5.9    9.6   0.24   0.18   0.16   0.19
  2dlcY   2go59   52    76   68.4    69    20    2.9   25.0   21.7   0.31   0.45   0.24   0.33
  1lc6A   2b57A   17    24   70.8    24    10   12.5   40.0   58.3   0.73   0.41   0.60   0.58
  1m5kB   1pnu0   66    92   71.7    92    28    7.6   35.7   33.7   1.08   1.47   1.89   1.48
  1a1tB   2w2hR    7    20   35.0    20     8   25.0   62.5   90.0   1.11   0.59   1.10   0.94
  1u63B   2qusA   38    49   77.6    49    19   14.3   52.6   51.0   1.31   1.51   1.50   1.44
  1u2aA   2j00V   15    20   75.0    20     9   20.0   77.8   75.0   0.94   0.93   0.77   0.88
  1ikdA   1k6gA   15    22   68.2    22     8   36.4  100.0   77.3   1.67   1.14   0.95   1.25
  1m5kB   1pnu9   49    92   53.3    92    28    7.6   25.0   21.7   1.07   0.76   0.50   0.78
  2gisA   3f2qX   55    94   58.5    94    37    9.6   21.6   24.5   1.53   0.93   0.81   1.09
  1mnxA   2anrB   11    25   44.0    25     8   20.0   87.5   68.0   1.07   0.94   0.89   0.97
  28spA   2b63R   11    28   39.3    28    11    3.6   45.5   46.4   0.41   0.55   0.45   0.47
  1x8wA   486dE   46    72   63.9    72    28    2.8   17.9   27.8   0.30   0.39   0.65   0.45
  1xp7A   2zh5B   10    23   43.5    23     7   17.4  100.0   78.3   0.91   0.96   1.04   0.97
  1x8wA   486dA   54    74   73.0    74    27    2.7   22.2   20.3   0.29   0.57   0.22   0.36
  1vfgC   2j37Z   21    75   67.7    31    12    0.0   50.0   48.4   0.27   0.70   0.58   0.52
  1x8wA   486dC   45    72   62.5    72    28    5.6   21.4   23.6   0.60   0.56   0.37   0.51
  1t28A   2i82E    6    21   28.6    21     8   23.8   50.0   85.7   1.10   0.44   1.08   0.88
  2jseA   3dhsA   16    22   72.7    22     8    9.1   50.0   50.0   0.60   0.44   0.37   0.47
  1mfjA   2du5D   13    20   65.0    20     9   25.0   44.4   80.0   1.11   0.43   0.88   0.80
  1szyA   1t4lA   11    21   52.4    21     9    9.5   55.6   57.1   0.61   0.58   0.47   0.55
  2dr5B   2go59   24    32   75.0    32    13   21.9   38.5   53.1   1.41   0.52   0.77   0.90
  2om7F   3cce0   22    29   75.9    29    11   51.7  100.0   96.6   3.17   1.78   2.21   2.39
  1yg3A   2nqpF   21    28   75.0    28     9   17.9   55.6   42.9   1.05   0.58   0.37   0.67
  1jidB   1yneA    5    29   17.2    29    11    6.9   54.5   51.7   0.54   0.72   0.61   0.62
  1oswA   3dilA   19    23   82.6    22     9    9.1   55.6   63.6   0.60   0.58   0.63   0.60
  1xp7A   2ixyA   11    23   47.8    23     7   13.0  100.0   73.9   0.74   0.96   0.93   0.88
  1oswA   1vspx   16    23   69.6    22     9    4.5   44.4   50.0   0.46   0.43   0.37   0.42
  1h3eB   3finB   48    86   55.8    83    27    6.0   33.3   24.1   0.71   1.23   0.57   0.83
  1h3eB   3finA   69    86   80.2    83    27    6.0   25.9   20.5   0.71   0.77   0.31   0.59
  3bo0G   3fihA   25    32   78.1    32     9   21.9   55.6   62.5   1.41   0.58   1.11   1.03
  1g70A   3ccv0   22    32   68.8    32    14   12.5   35.7   46.9   0.84   0.51   0.57   0.64
  2du5D   2ow80   40    71   56.3    71    26   39.4   65.4   80.3   6.48   3.42   6.04   5.31
  2i82E   2traA   16    21   76.2    21     8   19.0   87.5   71.4   0.93   0.94   0.75   0.87
  1u9sA   2zh2B   23    34   67.6    34    14   23.5   42.9   52.9   1.60   0.68   0.85   1.04
  1jidB   2gy9A   21    29   72.4    29    12   24.1  100.0   93.1   1.43   2.02   2.07   1.84
  1h3eB   2tobA   13    20   65.0    20     9   15.0   55.6   70.0   0.77   0.58   0.67   0.67
  1fjgA   1vs5A 1192  1522   79.1  1507   606   67.0   74.3   86.8  37.00  37.00  37.00  37.00
  1bauA   2b63R   16    23   69.6    23     7   21.7   85.7   60.9   1.09   0.78   0.61   0.83
  2go5A   2uxdA   88   127   69.3   127    52    6.3   19.2   21.3   1.14   1.39   1.07   1.20
  1ylgA   2fdtA   19    31   61.3    31    12   12.9   50.0   54.8   0.84   0.70   0.79   0.78
  1ajuA   2ro2A   18    23   78.3    23    10   21.7   60.0   78.3   1.08   0.73   1.04   0.95
  1cq5A   1s9sA   30    43   69.8    43    17   14.0   29.4   34.9   1.14   0.48   0.44   0.69
  1serT   2fmtC   54    77   70.1    64    18   42.2   88.9   71.9   6.20   3.08   4.41   4.56
  1q93A   1ylsB   19    27   70.4    27     9   18.5   33.3   51.9   1.06   0.30   0.55   0.63
  1cx0B   2b57A   20    65   30.8    65    26    7.7   23.1   27.7   0.81   0.58   0.51   0.63
  1mfjA   2bteB   14    20   70.0    20     9   20.0   66.7   65.0   0.94   0.75   0.57   0.75
  1nybB   2adtA   12    24   50.0    24    10   12.5   70.0   66.7   0.74   0.92   0.80   0.82
  1ec6C   1fjeA   12    20   60.0    20     6   10.0   83.3   50.0   0.62   0.63   0.33   0.53
  1bvjA   1ldzA   16    23   69.6    23    10    8.7   50.0   60.9   0.59   0.56   0.61   0.59
  2ct8C   2nr0E   43    74   58.1    74    25   27.1   36.0   62.2   4.41   1.24   4.32   3.32
  1yl3A   2adtA   34    43   79.1    43    19    9.3   21.1   48.8   0.76   0.31   1.07   0.71
  1d6kB   2derC   17    37   45.9    37    17    8.1   29.4   37.8   0.63   0.48   0.42   0.51
  2j28A   2pxbB   37    49   75.5    49    21    8.2   47.6   42.9   0.72   1.50   1.00   1.07
  1hvuC   2f4vA   20    30   66.7    30    11   10.0   45.5   40.0   0.69   0.55   0.34   0.53
  1u9sA   2gioA   18    29   62.1    29    13    6.9   38.5   55.2   0.54   0.52   0.71   0.59
  1xpfA   3dilA   14    23   60.9    23     7   17.4  100.0   73.9   0.91   0.96   0.93   0.93
  2adtA   2pxfB   22    43   51.2    43    19   14.0   47.4   48.8   1.14   1.27   1.07   1.16
  1ec6C   1z2jA   13    20   65.0    20     6   10.0   83.3   60.0   0.62   0.63   0.49   0.58
  1g1xD   3dilA   30    41   73.2    40     4   17.5  100.0   37.5   1.36   0.54   0.47   0.79
  1urnQ   2feyA   17    21   81.0    21     5   19.0  100.0   66.7   0.93   0.66   0.65   0.74
  1l2xA   3ccm0   23    28   82.1    28     8   17.9   62.5   50.0   1.05   0.59   0.53   0.73
  1kpyA   2hnsA    9    22   40.9    22     9   18.1   55.6   54.5   0.92   0.58   0.45   0.65
  1n66A   2ahtA   12    22   54.5    22    10   27.3   60.0   86.4   1.28   0.73   1.18   1.06
  1n8xA   1rlgC   16    25   64.0    25    11   12.0   36.4   56.0   0.73   0.40   0.58   0.57
  1anrA   2ixyA   19    27   70.4    27     8    7.4   50.0   48.1   0.56   0.44   0.46   0.49
  2fmtC   2noqA   48    77   62.3    77    28    3.9   25.0   29.9   0.41   0.76   0.95   0.71
  2fmtC   2noqB   26    46   56.5    46    18   10.9   38.9   45.7   0.93   0.84   1.03   0.93
  1d6kB   1k8wB   14    22   63.6    22     8   36.4   37.5   54.5   1.67   0.31   0.45   0.81
  1xpeA   2ckyA   16    23   69.6    23     7    0.0   71.4   56.5   0.33   0.61   0.52   0.49
  1z2jA   3bboB   28    45   62.2    45    20   13.3   35.0   44.4   1.12   0.82   0.93   0.95
  1z2jA   3bboC   30    45   66.7    45    20   11.1   30.0   37.8   0.93   0.62   0.60   0.72
  1z2jA   3bboA   35    45   77.8    45    20   15.6   35.0   40.0   1.33   0.82   0.71   0.95
  1nc0A   1qwaA   12    21   57.1    21     9   47.6   88.9   85.7   2.08   1.13   1.08   1.43
  1c2xC   1qwaA   13    21   61.9    21     9    9.5   55.6   57.1   0.61   0.58   0.47   0.55
  1ebqA   1rmnA   23    29   79.3    29    13    6.9   53.8   65.5   0.54   0.88   1.04   0.82
  1l8vA   1szyA   17    21   81.0    21     9   14.3   88.9   90.5   0.76   1.13   1.20   1.03
  2b63R   2g1wA    6    22   27.3    22     7    9.1   57.1   45.5   0.60   0.46   0.30   0.45
  1kp7A   1pjyA   13    22   59.1    22    10   22.7   80.0   77.3   1.09   1.12   0.95   1.05
  1r7wA   3ficA   28    34   82.4    34    13    8.8   46.2   44.1   0.65   0.69   0.54   0.63
  1l2xA   1wz2C   19    28   67.9    28     8   25.0   62.5   57.1   1.44   0.59   0.73   0.92
  1m5kB   1wz2C   36    88   40.9    88    28    5.7   21.4   17.0   0.69   0.56   0.15   0.47
  1jurA   1qwaA   12    21   57.1    21     9    0.0   55.6   71.4   0.35   0.58   0.75   0.56
  1pnxA   2feyA   27    43   62.8    43    16    9.3   25.0   51.2   0.76   0.34   1.20   0.77
  1s03A   1yl3A   34    47   72.3    47    19    6.4   31.6   36.2   0.57   0.63   0.58   0.59
  2j288   2nz4P   49    74   66.2    74    32    8.1   21.9   31.1   0.96   0.74   0.98   0.89
  1yi20   2jppC   16    20   80.0    20     8   10.0   87.5   70.0   0.62   0.94   0.67   0.74
  1r7wA   3ficY   21    34   61.8    34    13    8.8   53.8   47.1   0.65   0.88   0.64   0.73
  1ze2C   3f4hX   17    22   77.3    22     8   36.4   62.5   72.7   1.67   0.59   0.83   1.03
  1ze2C   3f4hY    9    22   40.9    22     8    4.5   62.5   59.1   0.46   0.59   0.54   0.53
  1fkaA   2fmtC   56    77   72.7    77    28    3.9   10.7   33.8   0.41   0.14   1.33   0.63
  1jtjA   2au4A   14    23   60.9    23     8   17.4   75.0   73.9   0.91   0.76   0.93   0.86
  1mnxA   3ccm0   31    42   73.8    42    20   28.6   55.0   66.7   2.46   1.76   2.01   2.08
  2gdiX   2pxuB   27    49   55.1    49    21   10.2   42.9   40.8   0.90   1.26   0.88   1.01
  1y27X   3ccm0   50    68   73.5    68    29    8.8   20.7   27.9   0.99   0.55   0.58   0.71
  1szyA   2gya9   18    21   85.7    21     9   38.1   88.9   81.0   1.68   1.13   0.97   1.26
  2k4cA   2tpkA   25    36   69.4    36    12    8.3   50.0   47.2   0.64   0.70   0.71   0.69
  1szyA   2gya0   19    21   90.5    21     9   42.9   77.8   85.7   1.88   0.93   1.08   1.30
  2nufC   2r8sR   22    28   78.6    28    12   39.3   91.7   96.4   2.28   1.78   2.09   2.05
  1rlgC   2go5A   15    25   60.0    25    11   12.0   54.5   56.0   0.73   0.72   0.58   0.68
  1bauA   2ap0A   12    23   52.2    23     7    8.7   57.1   39.1   0.59   0.46   0.22   0.42
  1anrA   1pjyA   12    22   54.5    22     8   31.8   37.5   68.2   1.47   0.31   0.73   0.84
  2noqA   2qex0  134   190   70.5   190    65    2.1   13.8   15.3   0.19   1.06   0.98   0.74
  1p5nA   2eevA   25    34   73.5    34    13    0.0   46.2   47.1   0.26   0.69   0.64   0.53
  1nemA   1urnQ   11    21   52.4    21     5    9.5  100.0   61.9   0.61   0.66   0.56   0.61
  2j00V   2om7G   30    54   55.6    54    23   14.8   26.1   33.3   1.49   0.60   0.61   0.90
  2j00V   2om7F   23    29   79.3    29    11   20.7   54.5   55.2   1.23   0.72   0.71   0.89
  1c0aB   1nbkA   19    34   55.9    34    14   17.6   50.0   58.8   1.19   0.87   1.08   1.05
  1vc5B   2om7C   49    76   64.5    70    27    4.3   33.3   28.6   0.44   1.23   0.67   0.78
  2j00V   2om7C   47    77   61.0    77    28    6.5   25.0   31.2   0.75   0.76   1.07   0.86
  1k6hA   2es5A    8    22   36.4    22    10   27.3  100.0   95.5   1.28   1.55   1.42   1.42
  1vc5B   2om7F   17    29   58.6    29    11   27.6   45.5   65.5   1.63   0.55   1.04   1.07
  1mfkA   1y27X   15    23   65.2    23    10   21.7   70.0   82.6   1.08   0.92   1.16   1.05
  1vc5B   2om7H   28    42   66.7    42    16   19.0   37.5   45.2   1.56   0.66   0.85   1.02
  1vc5B   2om7I   35    58   60.3    58    18    6.9    5.6   20.7   0.67   0.05   0.13   0.28
  1vc5B   2om7J   48    76   63.2    70    27   14.3   33.3   28.6   1.88   1.23   0.67   1.26
  1kp7A   1l9aB   24    30   80.0    30    13   16.7   69.2   66.7   1.03   1.31   1.15   1.16
  1d6kB   2dlcY   24    37   64.9    37    17   13.5   35.3   35.1   0.98   0.65   0.34   0.66
  2j00V   2om7J   49    77   63.6    73    28   11.0   25.0   27.4   1.40   0.76   0.64   0.94
  2j00V   2om7I   36    58   62.1    58    18    6.9   16.7   19.0   0.67   0.20   0.09   0.32
  2j00V   2om7H   21    42   50.0    42    16   16.7   31.2   45.2   1.35   0.48   0.85   0.90
  1mnxA   1p6vB   21    42   50.0    42    16   16.7   18.8   38.1   1.35   0.22   0.54   0.70
  1c0aB   1cx0B   37    72   51.4    72    26   11.1   26.9   26.4   1.40   0.77   0.55   0.91
  1yg3A   2zh9B   11    28   39.3    28     9    7.1   55.6   39.3   0.55   0.58   0.29   0.47
  1u0bA   1u63B   31    49   63.3    49    19    8.2   31.6   40.8   0.72   0.63   0.88   0.74
  1xsgA   2go59   20    27   74.1    27    12   33.3   75.0   81.5   1.85   1.32   1.45   1.54
  1xp7A   1yshF   16    23   69.6    23     7   21.7  100.0   65.2   1.08   0.96   0.71   0.92
  1jj29   1serT   53    94   56.4    64    18    6.2   27.8   26.6   0.63   0.47   0.43   0.51
  1xp7A   1yshB   16    23   69.6    23     7   34.8  100.0   69.6   1.67   0.96   0.82   1.15
  1xp7A   1yshA   15    23   65.2    23     7   13.1  100.0   69.6   0.74   0.96   0.82   0.84
  1e4pA   3d5aA   21    24   87.5    24    11   20.8   72.7   70.8   1.08   1.11   0.91   1.03
  1bj2A   1ylgA   11    21   52.4    21     7    9.5   57.1   57.1   0.61   0.46   0.47   0.51
  1t4lA   2b57A   17    32   53.1    32    15   34.4   40.0   46.9   2.27   0.67   0.57   1.17
  1bauA   3ccm0   17    23   73.9    23     7   13.0  100.0   78.3   0.74   0.96   1.04   0.91
  2qbzX   2vplB   34    48   70.8    48    19   14.6   26.3   37.5   1.31   0.46   0.67   0.81
  1jurA   1yshB   14    22   63.6    22     9   22.7   55.6   72.7   1.09   0.58   0.83   0.83
  1bgzA   1eiyC   15    23   65.2    23     9    8.7   44.4   39.1   0.59   0.43   0.22   0.41
  1jurA   1yshA    8    22   36.4    22     9   22.7   66.7   68.2   1.09   0.75   0.73   0.86
  1jurA   1yshF   11    22   50.0    22     9    9.1   33.3   50.0   0.60   0.30   0.37   0.42
  2jymA   2nr0E   17    22   77.3    22    10    9.1   50.0   63.6   0.60   0.56   0.63   0.60
  2eeuA   2eevA   65    67   97.0    67    29   97.0  100.0  100.0  16.04   6.98   7.60  10.21
  1xhpA   3cce0   27    32   84.4    32    14   21.9   64.3   68.8   1.41   1.30   1.36   1.36
  1bj2A   2pxbB    9    21   42.9    21     7    9.5  100.0   71.4   0.61   0.96   0.75   0.77
  3f2qX   3fozC   42    74   56.8    74    30    4.1   23.3   25.7   0.43   0.75   0.54   0.57
  2hnsA   2pcvA   15    22   68.2    22     9   18.2   44.4   50.0   0.92   0.43   0.37   0.57
  1fkaA   1vfgC   22    75   71.0    31    12   25.8   16.7   58.1   1.62   0.16   0.90   0.89
  1p5mA   2gy9A   35    55   63.6    55    24    9.1   45.8   52.7   0.86   1.75   1.97   1.53
  1ajuA   1m82A   12    25   48.0    25    11   32.0   72.7   84.0   1.65   1.11   1.36   1.37
  1cq5A   1mt4A   16    24   66.7    24    10   20.9   30.0   75.0   1.08   0.28   1.02   0.79
  1hc8C   1i94A   38    58   65.5    58    23    6.9   17.4   27.6   0.67   0.28   0.39   0.45
  2czjB   2ozbC   22    33   66.7    33    12   12.1   50.0   51.5   0.83   0.70   0.76   0.76
  387dA   3bo0G   17    26   65.4    26     6    3.8   50.0   38.5   0.43   0.35   0.25   0.34
  1f6xA   1wsuE   16    23   72.7    22    10   18.1  100.0   95.5   0.92   1.55   1.42   1.30
  1rlgC   2go59   18    25   72.0    25    11   28.0   63.6   60.0   1.45   0.91   0.68   1.01
  1gidA   1x8wA  151   158   95.6   158    65   77.2   60.0   84.8  33.79  10.89  17.95  20.88
  2czjB   2eevA   35    63   55.6    62    23   16.1   30.4   33.9   1.91   0.79   0.85   1.19
  1vs6B   2quxI   19    25   76.0    25     9   12.0  100.0   84.0   0.73   1.34   1.36   1.14
  2akeB   2zh5B   24    34   70.6    34    13   11.8   53.8   50.0   0.83   0.88   0.74   0.82
  1bgzA   3d5bA   18    23   78.3    23     9   13.0   22.2   65.2   0.74   0.19   0.71   0.55
  2pxtB   3b4aB   35    49   71.4    49    21    6.1   33.3   44.9   0.55   0.81   1.12   0.83
  1bgzA   3d5bB   15    23   65.2    23     9   21.7   44.4   47.8   1.08   0.43   0.36   0.62
  1j2bC   2zh7B   22    33   66.7    33    14   54.5   64.3   84.8   3.86   1.30   2.14   2.44
  1euyB   3degI   20    29   69.0    29    13   10.3   53.8   58.6   0.69   0.88   0.82   0.80
  1lc6A   2qex0   18    24   75.0    24    10   20.8   70.0   62.5   1.08   0.92   0.69   0.90
  2jseA   2qusA   17    22   77.3    22     8    9.1   50.0   50.0   0.60   0.44   0.37   0.47
  1wsuE   2gisA   16    23   72.7    22    10   18.2   70.0   81.8   0.92   0.92   1.06   0.96
  1f1tA   3b4aB   28    38   73.7    38    15    0.0   40.0   34.2   0.23   0.67   0.33   0.41
  1rmnA   1yshF   23    34   67.6    33    12   12.1   41.7   39.4   0.83   0.53   0.38   0.58
  1fyoA   1mfkA   17    23   73.9    23    10   13.1   50.0   52.2   0.74   0.56   0.44   0.58
  1s9sA   2pxpB   34    49   69.4    49    21   16.3   42.9   44.9   1.52   1.26   1.12   1.30
  1euyB   3degG   38    70   54.3    70    26    4.3   15.4   30.0   0.44   0.26   0.78   0.49
  1c0aB   1voqA   53    77   68.8    77    28    6.5   25.0   23.4   0.75   0.76   0.42   0.64
  1rmnA   1yshA   19    28   67.9    28    12   39.3   58.3   64.3   2.28   0.90   0.95   1.37
  1xhpA   1z43A   23    32   71.9    32    14   25.0   42.9   78.1   1.61   0.68   1.75   1.35
  1tjzA   2czjB   18    22   81.8    22    10   18.2   50.0   77.3   0.92   0.56   0.95   0.81
  1rlgC   2traA   15    25   60.0    25    11   28.0   45.5   52.0   1.45   0.55   0.49   0.83
  1euyB   1zc5A   27    41   65.9    41    19   19.5   42.1   56.1   1.57   1.04   1.35   1.32
  2ct8C   2v47A   47    74   63.5    74    26    9.5   11.5   25.7   1.17   0.15   0.54   0.62
  1s1i3   2f4vA 1038  1511   68.7  1507   594    0.9    1.3    3.8   0.03   0.13   2.26   0.81
  2ap0A   2jwvA   14    28   50.0    28     9   10.7   44.4   39.3   0.70   0.43   0.29   0.47
  1e95A   1ebqA   18    29   62.1    29    12    0.0   50.0   48.3   0.29   0.70   0.52   0.50
  1kogI   1qtqB   27    37   73.0    37    16    8.1   43.8   56.8   0.64   0.86   1.16   0.88
  2g9cA   486dC   34    67   50.7    67    28   10.4   25.0   32.8   1.20   0.76   0.92   0.96
  1ehzA   2r8sR   56    76   73.7    76    30    6.6   23.3   26.3   0.75   0.75   0.62   0.71
  3e5eA   3fozD   23    53   43.4    53    21    7.5   33.3   32.1   0.69   0.81   0.52   0.68
  2ct8C   2zh9B   25    33   75.8    33    13   60.6   61.5   90.9   4.33   1.09   2.42   2.62
  1e8oE   1ffk0   38    50   76.0    50    21    4.0   38.1   40.0   0.40   1.03   0.87   0.77
  3e5eA   3fozC   37    53   69.8    53    21    5.7   28.6   32.1   0.54   0.61   0.52   0.56
  1lc6A   2pxvB   16    24   66.7    24    10   12.5   40.0   50.0   0.73   0.41   0.42   0.52
  2gya9   3bo0D   16    27   59.3    27     7   11.1   57.1   37.0   0.71   0.46   0.24   0.47
  2gya9   3bo0E   20    27   74.1    27     9   11.1   55.6   63.0   0.71   0.58   0.85   0.71
  2gya9   3bo0G   19    32   59.4    32     9   12.5   77.8   65.6   0.84   0.93   1.23   1.00
  2jseA   2qbzX   17    22   77.3    22     8    4.5   50.0   59.1   0.46   0.44   0.54   0.48
  1k2gA   2zh7B   13    22   59.1    22     8   18.2   50.0   54.5   0.92   0.44   0.45   0.60
  1ec6C   2pxvB   13    20   65.0    20     6    0.0   83.3   65.0   0.36   0.63   0.57   0.52
  1gidA   1lc6A   18    24   75.0    24    10   20.8   50.0   62.5   1.08   0.56   0.69   0.78
  2dlcY   2ro2A    8    23   34.8    23    10    8.7   80.0   87.0   0.59   1.12   1.28   1.00
  17raA   3gcaA   12    21   57.1    21     9    4.8   55.6   61.9   0.47   0.58   0.56   0.54
  1eiyC   2draB   27    34   79.4    34    13    8.8   46.2   41.2   0.66   0.69   0.46   0.60
  1l1cC   2dr7B   15    29   51.7    29    12   13.8   50.0   58.6   0.86   0.70   0.82   0.79
  1mnxA   2qbzX   32    42   76.2    42    20   16.7   40.0   52.4   1.35   1.03   1.21   1.20
  2k4cA   2k95A   31    48   64.6    48    16   16.7   37.5   35.4   1.53   0.66   0.57   0.92
  1c0aB   3cce0   58    77   75.3    77    28    3.9   25.0   27.3   0.41   0.76   0.72   0.63
  1rawA   2ez6C   14    28   50.0    28    12   17.9   41.7   50.0   1.05   0.53   0.53   0.71
  1nbsA   2pxeB   32    49   65.3    49    21   14.3   28.6   34.7   1.31   0.61   0.56   0.83
  361dA   3degG    7    20   35.0    20     7   25.0  100.0   80.0   1.11   0.96   0.88   0.98
  1p5oA   3cc70   63    77   81.8    77    31    9.1   22.6   40.3   1.15   0.74   2.03   1.31
  2adtA   2qh3A   13    23   56.5    23     9   13.0   55.6   52.2   0.74   0.58   0.44   0.58
  1njp5   1ullA    8    35   32.0    25    10   20.0   50.0   56.0   1.07   0.56   0.58   0.74
  1ebrA   2f88A   20    30   66.7    30    13    6.7   30.8   36.7   0.53   0.37   0.27   0.39
  1tjzA   2ahtA   14    22   63.6    22    10   45.5   80.0   95.5   2.08   1.12   1.42   1.54
  1a51A   1i94A   34    41   82.9    41    19    9.8   31.6   39.0   0.78   0.63   0.55   0.65
  1a60A   3e5eA   18    44   40.9    44    16    9.1   25.0   27.3   0.76   0.34   0.21   0.44
  1rlgC   2gy9A   18    25   72.0    25    11   28.0   54.5   96.0   1.45   0.72   1.75   1.30
  1kh6A   2uxdA   39    53   73.6    48    20   10.4   20.0   33.3   0.91   0.30   0.48   0.56
  1h4sT   1nkw9   28    77   41.8    67    25    4.5   12.0   26.9   0.46   0.15   0.50   0.37
  1jurA   2a43A   13    22   59.1    22     8   13.7   25.0   50.0   0.75   0.21   0.37   0.44
  2ow8y   3ficA 1503  1504   99.9  1502   589   96.1   87.8   97.9  37.00  37.00  37.00  37.00
  1h4sT   2f88A   20    34   58.8    34    14   11.8   50.0   47.1   0.82   0.87   0.64   0.78
  1mmsC   2tobA   17    20   85.0    20     9   20.0   55.6   70.0   0.94   0.58   0.67   0.73
  1eiyC   1urnQ   15    21   71.4    21     5    0.0  100.0   57.1   0.35   0.66   0.47   0.49
  2ow8y   3ficY   52    72   72.2    71    20    5.6   35.0   26.8   0.59   0.82   0.56   0.66
  1g1xE   1mfyA   18    31   58.1    31     4    3.2   75.0   32.3   0.39   0.41   0.20   0.33
  1foqA   2noqA   79   120   72.5   109    44    8.2   25.0   22.0   1.45   1.70   0.82   1.32
  1foqA   2noqB   22    46   47.8    46    18   10.9   22.2   45.7   0.92   0.32   1.03   0.76
  1bivA   2pxtB   22    28   78.6    28    11   10.7   54.5   71.4   0.70   0.72   1.18   0.87
  1foqA   2noqE   30    53   56.6    53    22   15.1   31.8   34.0   1.50   0.80   0.62   0.97
  2ihxB   3ccj0   56    75   74.7    75    27    4.0   22.2   18.7   0.42   0.57   0.16   0.38
  1bauA   1u9sA   18    23   78.3    23     7   30.4  100.0   60.9   1.47   0.96   0.61   1.01
  2f88A   2hguB   23    34   67.6    34    14   11.8   57.1   58.8   0.82   1.08   1.08   0.99
  1ebrA   2drbB   21    30   70.0    30    13   20.0   30.8   56.7   1.22   0.37   0.80   0.80
  2ct8C   2jymA   19    22   86.4    22    10   18.2   50.0   68.2   0.92   0.56   0.73   0.74
  1oswA   1u9sA   18    23   81.8    22     9    9.1   55.6   63.6   0.60   0.58   0.63   0.60
  2annB   2jxvA   11    25   44.0    23     6   21.7  100.0   69.6   1.08   0.80   0.82   0.90
  1ikdA   1l9aB   17    22   77.3    22     8   13.6  100.0   86.4   0.75   1.14   1.18   1.02
  1eorA   1vs6B   18    22   81.8    22    10   22.7   50.0   72.7   1.09   0.56   0.83   0.83
  1yg3A   1ykvB   20    28   71.4    28     9    7.2   44.4   46.4   0.55   0.43   0.45   0.47
  1yl3A   2eevA   46    67   68.7    67    29   13.4   20.7   32.8   1.65   0.55   0.92   1.04
  1bivA   1fjeA   14    22   63.6    22     7   18.2   57.1   40.9   0.92   0.46   0.24   0.54
  1firA   1gaxC   53    75   70.7    75    28   32.0   64.3   80.0   5.45   3.72   6.47   5.21
  1c0aB   2oiuP   39    71   54.9    71    28    5.6   14.3   19.7   0.59   0.25   0.17   0.34
  1m5kB   2es5A   12    23   52.2    23    10   30.4  100.0   91.3   1.46   1.55   1.40   1.47
  1eorA   3ficY   16    22   72.7    22    10    9.1   30.0   54.5   0.60   0.28   0.45   0.44
  1ehtA   1g59B   25    33   75.8    33    14   24.2   35.7   45.5   1.61   0.51   0.56   0.89
  1jbtC   1msyA   23    27   85.2    27    11   37.1   72.7   88.9   2.07   1.11   1.71   1.63
  2h2xA   3dilA   13    21   61.9    21     8   28.6   75.0   61.9   1.29   0.76   0.56   0.87
  1m82A   3d5bB   16    25   64.0    25    11   12.0   36.4   80.0   0.73   0.40   1.24   0.79
  1m82A   3d5bA   21    25   84.0    25    11   12.0   36.4   72.0   0.73   0.40   1.00   0.71
  2gioA   2ro2A   11    23   47.8    23    10   34.8   80.0   87.0   1.67   1.12   1.28   1.35
  1a51A   2zh1B   23    33   69.7    33    14   18.2   35.7   51.5   1.20   0.51   0.76   0.82
  1njp5   2b63R    9    31   36.0    25    10   24.0   60.0   68.0   1.26   0.73   0.89   0.96
  1g70A   1u2aA   12    20   60.0    20     9   45.0   66.7   70.0   1.88   0.75   0.67   1.10
  1l8vA   1u9sA   71   157   45.8   155    61    3.2   13.1   15.5   0.42   0.83   0.56   0.60
  1a1tB   2zh5B   13    20   65.0    20     8   45.0   87.5   90.0   1.88   0.94   1.10   1.31
  1qtqB   2b57A   43    65   66.2    65    28    9.2   17.9   30.8   1.01   0.39   0.71   0.70
  1nc0A   2euyA   10    24   41.7    24    10   16.7   60.0   62.5   0.90   0.73   0.69   0.78
  1mfkA   2jtpA   14    23   60.9    23    10   43.5   90.0   87.0   2.08   1.33   1.28   1.56
  2ow8y   3finB   82   119   68.9   119    48   11.8   20.8   31.1   2.71   1.40   2.56   2.23
  1fg0A   1vc5B   45    76   64.3    70    27    5.7   22.2   30.0   0.60   0.57   0.78   0.65
  2eetA   2qh3A   15    23   65.2    23     9    4.3   77.8   69.6   0.45   0.93   0.82   0.73
  1bauA   3d5bA   21    23   91.3    23     7   17.4   85.7   69.6   0.91   0.78   0.82   0.83
  1b36A   2pxtB   18    38   47.4    38    16    5.3   43.8   42.1   0.48   0.86   0.59   0.64
  2anrB   2h2xA    4    21   19.0    21     8   23.8   62.5   57.1   1.10   0.59   0.47   0.72
  1bvjA   3d0uA   17    23   73.9    23    10   21.7   70.0   82.6   1.08   0.92   1.16   1.05
  1e4pA   1ffyT   15    24   62.5    24    11   29.2   45.5   54.2   1.46   0.55   0.51   0.84
  1ei2A   1k2gA    6    22   27.3    22     8    9.1   37.5   40.9   0.60   0.31   0.24   0.38
  1vsaw   28spA   24    28   85.7    28    12   28.6   16.7   78.6   1.64   0.16   1.43   1.08
  2d1bA   2eesA   28    39   71.8    39    15   12.8   46.7   43.6   0.97   0.86   0.68   0.84
  1fjeA   1mzpB   17    22   77.3    22     7   18.2   85.7   59.1   0.92   0.78   0.54   0.74
  1jtjA   1k8wB    6    22   27.3    22     8   18.2   62.5   72.7   0.92   0.59   0.83   0.78
  2k95A   2ozbC   14    33   42.4    33    12    6.1   41.7   39.4   0.51   0.53   0.38   0.48
  1tobA   2jymA   14    22   63.6    22    10    9.1   30.0   54.5   0.60   0.28   0.45   0.44
  1gaxC   1yl41   21    75   31.8    66    14    9.1   42.9   27.3   1.00   0.68   0.51   0.73
  1r7zA   2gcsB   24    34   70.6    34    13    5.9   46.2   41.2   0.50   0.69   0.46   0.55
  1h4sT   1mfkA   16    23   69.6    23    10   17.4   50.0   52.2   0.91   0.56   0.44   0.64
  1msyA   2pxdB   16    27   59.3    27    11   14.8   54.5   66.7   0.88   0.72   0.96   0.85
  1q96A   2eevA   20    27   74.1    27    12   18.5   58.3   59.3   1.05   0.90   0.75   0.90
  2hghB   2zhbB   26    34   76.5    34    13    5.9   76.9   70.6   0.50   1.54   1.58   1.21
  2gisA   2pxbB   27    49   55.1    49    21   14.3   33.3   42.9   1.31   0.81   1.00   1.04
  1ekzB   2gioA   20    29   69.0    29    13   24.1   76.9   75.9   1.43   1.54   1.41   1.46
  1s1hA   2tpkA   27    36   75.0    36    12   16.7   58.3   55.6   1.18   0.90   1.05   1.04
  1g1xE   2noqB   27    44   61.4    44     4    9.1    0.0   11.4   0.76   0.13   0.01   0.30
  2eevA   2qex0   53    67   79.1    67    29    9.0   24.1   29.9   1.00   0.75   0.70   0.82
  1g1xE   2noqA   34    44   77.3    44     4    2.3    0.0   15.9   0.31   0.13   0.03   0.16
  1g1xE   2noqE   29    44   65.9    44     4    2.3    0.0    9.1   0.31   0.13   0.00   0.15
  1aqoA   2grwA    8    22   36.4    22    10   18.2   30.0   54.5   0.92   0.28   0.45   0.55
  2ap0A   2kfcA   16    28   57.1    28     9   42.9   55.6   71.4   2.50   0.58   1.18   1.42
  3bo0G   3dilA   22    32   68.8    32     9    0.0   66.7   50.0   0.27   0.75   0.67   0.56
  1vs5A   1y26X   52    71   73.2    71    30    7.0   26.7   28.2   0.78   0.97   0.66   0.81
  2h2xA   2pxvB   10    21   47.6    21     8    9.5   62.5   52.4   0.61   0.59   0.39   0.53
  1nbsA   1nyiB   17    24   70.8    24     5   29.1  100.0   58.3   1.46   0.66   0.60   0.90
  1yl41   2o33A   12    20   60.0    20     9   15.0   66.7   80.0   0.77   0.75   0.88   0.80
  2ow8y   2qusA   54    69   78.3    69    28   18.8   28.6   36.2   2.61   0.98   1.27   1.62
  1vsax   2om7H   27    42   64.3    42    16   23.8   31.2   42.9   2.00   0.48   0.74   1.08
  1ysvA   2gipA    8    27   29.6    27    12   44.5  100.0   96.3   2.50   2.02   1.97   2.16
  1lvjA   2tobA   10    20   50.0    20     9    5.0   44.4   60.0   0.48   0.43   0.49   0.46
  2frlA   2qusA   14    23   60.9    23     9   17.4   66.7   60.9   0.91   0.75   0.61   0.76
  2hgpB   3dknD   16    20   80.0    20     4    5.0    0.0   30.0   0.48   0.13   0.11   0.24
  1audB   1ldzA   15    30   50.0    30    10    6.7   40.0   46.7   0.53   0.41   0.51   0.48
  1x8wA   3f4hX   39    54   72.2    53    10    1.9   30.0   32.1   0.26   0.28   0.52   0.36
  1x8wA   3f4hY   40    56   71.4    56    11    3.6   36.4   30.4   0.37   0.40   0.50   0.42
  1wsuE   1z43A   17    23   77.3    22    10   18.2   60.0   81.8   0.92   0.73   1.06   0.90
  1p5oA   2eewA   41    67   61.2    67    29    1.5   13.8   20.9   0.21   0.24   0.19   0.21
  1gaxC   2pxtB   31    49   63.3    49    21    8.2   47.6   53.1   0.72   1.50   1.64   1.29
  2a43A   2rkjK   16    26   61.5    26     8    7.7   37.5   30.8   0.56   0.31   0.14   0.34
  1wz2C   1ymoA   21    47   44.7    47    16    6.4   43.8   40.4   0.57   0.86   0.79   0.74
  1l2xA   2es5A   11    23   47.8    23     8    8.7   62.5   56.5   0.59   0.59   0.52   0.57
  1bvjA   486dE   18    23   78.3    23    10    8.7   50.0   56.5   0.59   0.56   0.52   0.56
  1etfA   1jbtC   17    29   58.6    29    12   13.8   50.0   58.6   0.86   0.70   0.82   0.79
  1ldzA   1yfgA   20    30   66.7    30    12   13.3   50.0   46.7   0.85   0.70   0.51   0.69
  3d0uA   3e5eA   34    53   64.2    53    21   15.1   33.3   41.5   1.50   0.81   1.07   1.13
  1j2bC   2il9A   43    77   55.8    77    23    2.6   26.1   23.4   0.28   0.60   0.42   0.43
  2jwvA   2ow8y   20    29   69.0    29    12   13.8   50.0   62.1   0.86   0.70   0.93   0.83
  1exyA   1urnQ   11    21   52.4    21     5   14.3  100.0   52.4   0.76   0.66   0.39   0.60
  1pnu0   2qbzX  121   161   75.2   153    63    6.5   14.3   20.3   1.50   1.08   1.45   1.34
  2gdiX   387dA   19    26   73.1    26     6    3.8   50.0   34.6   0.43   0.35   0.19   0.32
  1mmsC   1s03A   32    47   68.1    47    19   10.6   31.6   34.0   0.92   0.63   0.49   0.68
  1ec6C   2rd2B   15    20   75.0    20     6   30.0   83.3   70.0   1.29   0.63   0.67   0.86
  1ysvA   2hw8B   17    27   63.0    27    12   25.9   75.0   74.1   1.44   1.32   1.20   1.32
  1voqA   3fozD   51    69   73.9    69    27    7.2   18.5   20.3   0.78   0.39   0.18   0.45
  1i6uC   1mfyA   13    31   41.9    31    10   25.8   50.0   61.3   1.62   0.56   1.01   1.06
  2anrB   2w2hR   11    22   50.0    22     8    4.5   75.0   72.7   0.46   0.76   0.83   0.69
  1voqA   3fozC   48    74   64.9    74    30    6.8   16.7   20.3   0.77   0.38   0.22   0.45
  1bvjA   2feyA    7    23   30.4    23    10   13.0   50.0   60.9   0.74   0.56   0.61   0.64
  1l1cC   1yneA   18    29   62.1    29    11   31.0   36.4   55.2   1.84   0.40   0.71   0.98
  1anrA   3d0uA   18    29   62.1    29     8   17.2   50.0   48.3   1.04   0.44   0.52   0.67
  1c0aB   3d5bB   35    77   45.5    77    28    5.2   21.4   29.9   0.57   0.56   0.95   0.69
  1c0aB   3d5bA   51    77   66.2    77    28    9.1   28.6   27.3   1.15   0.98   0.72   0.95
  1a60A   1ylgA   10    31   32.3    31    12   12.9   41.7   41.9   0.85   0.53   0.41   0.60
  1eorA   1kh6A   17    22   77.3    22    10   18.2   50.0   50.0   0.92   0.56   0.37   0.62
  1vspx   2ckyA   49    77   63.6    77    29   10.4   27.6   29.9   1.38   0.98   0.95   1.10
  1hr2A   2f88A   22    34   64.7    34    14    8.8   42.9   50.0   0.65   0.68   0.74   0.69
  1lc6A   2k4cA   15    24   62.5    24    10   33.3   50.0   62.5   1.66   0.56   0.69   0.97
  1u0bA   3dhsA   51    74   68.9    74    31    2.7   22.6   29.7   0.29   0.74   0.85   0.63
  2jwvA   2ow80   24    29   82.8    29    12    0.0   41.7   41.4   0.29   0.53   0.35   0.39
  1k6gA   2ct8C   16    22   72.7    22    10   31.8   50.0   54.5   1.47   0.56   0.45   0.83
  2annB   2dr7B   14    25   60.9    23     6   21.8   83.3   87.0   1.09   0.63   1.28   1.00
  1d6kB   1euyB   24    37   64.9    37    17    8.1   29.4   37.8   0.63   0.48   0.42   0.51
  2ct8C   2pxbB   27    49   55.1    49    21    6.1   33.3   28.6   0.55   0.81   0.31   0.56
  2dr5B   2draB   32    32  100.0    32    13   37.5   53.8   68.8   2.49   0.88   1.36   1.58
  17raA   2jtpA   15    21   71.4    21     9   38.1   55.6   66.7   1.68   0.58   0.65   0.97
  1l9aB   3gcaA   20    33   60.6    33    10    0.0   50.0   39.4   0.26   0.56   0.38   0.40
  1audB   1n66A   15    22   68.2    22    10    9.1   50.0   63.6   0.60   0.56   0.63   0.60
  2nr0E   2ozbC   23    33   69.7    33    12   12.1   33.3   36.4   0.83   0.38   0.31   0.51
  2f4vA   3bwpA  279   412   67.7   356   145    2.8    7.6   11.2   0.83   1.49   1.83   1.38
  2au4A   3e5eA   18    41   43.9    41    17    4.9   29.4   31.7   0.46   0.48   0.30   0.41
  3bo0D   3degG   17    27   63.0    27     7    7.4   42.9   33.3   0.56   0.33   0.18   0.36
  1gidA   1xhpA   23    32   71.9    32    14   15.6   50.0   68.8   1.02   0.87   1.36   1.08
  1l2xA   3ccv0   23    28   82.1    28     8   21.4   62.5   53.6   1.24   0.59   0.63   0.82
  1jzxA   3cpw0 1941  2880   67.4  2754  1020   49.1   74.6   82.8  37.00  37.00  37.00  37.00
  2draB   2es5A   13    23   56.5    23    10   13.1   80.0   91.3   0.74   1.12   1.40   1.09
  1r2pA   2tpkA   19    34   55.9    34    12    2.9   41.7   38.2   0.37   0.53   0.37   0.42
  1f6xA   1y39C   16    27   59.3    27    11   22.2   45.5   59.3   1.25   0.55   0.75   0.85
  359dB   3f4hX   18    25   72.0    25     4    0.0  100.0   44.0   0.32   0.54   0.33   0.39
  359dB   3f4hY   15    25   60.0    25     4   12.0  100.0   40.0   0.73   0.54   0.26   0.51
  2nqpF   2quwB   29    57   50.9    57    17    8.8   23.5   31.6   0.86   0.33   0.58   0.59
  1vsax   1vspx  120   120  100.0   120    49  100.0   98.0  100.0  32.28  13.45  15.74  20.49
  1q96A   3bboA   24    27   88.9    27    12   37.0   83.3   96.3   2.06   1.54   1.97   1.86
  1q96A   3bboB   21    27   77.8    27    12   14.8   58.3   55.6   0.88   0.90   0.65   0.81
  1q96A   3bboC   21    27   77.8    27    12   11.1   33.3   59.3   0.71   0.38   0.75   0.61
  2go5A   2zh3B   24    34   70.6    34    14   26.5   85.7   82.4   1.82   2.02   2.13   1.99
  1ooaC   1r7zA   15    29   51.7    29    12    6.9   50.0   51.7   0.54   0.70   0.61   0.62
  1i6uC   3phpA   15    23   65.2    23     9   34.8   88.9   78.3   1.66   1.13   1.04   1.28
  2annB   2gy9A   19    25   82.6    23     6   26.1   83.3   82.6   1.27   0.63   1.16   1.02
  1a60A   1jidB   21    29   72.4    29    12   17.2   25.0   41.4   1.04   0.26   0.35   0.55
  1gaxC   2zjqY   45    75   60.0    75    28    5.3   25.0   26.7   0.57   0.76   0.63   0.66
  1lvjA   2gcsB   23    31   74.2    31    13    9.7   38.5   48.4   0.68   0.52   0.58   0.59
  1sj3R   2azxC   41    75   56.9    72    27    8.3   25.9   25.0   0.97   0.77   0.46   0.73
  1s2fA   1u8dA   14    23   60.9    23     9   13.0   55.6   73.9   0.74   0.58   0.93   0.75
  1jbtC   2eevA   16    29   55.2    29    12   17.2   58.3   65.5   1.04   0.90   1.04   0.99
  1hwqA   2zh8B   23    30   76.7    30    13   26.7   53.8   53.3   1.63   0.88   0.70   1.07
  1hq1B   3fozC   19    49   38.8    49    21   14.3   47.6   49.0   1.31   1.50   1.37   1.39
  1rnkA   2czjB   18    34   52.9    34    11   11.8   45.5   38.2   0.83   0.55   0.37   0.58
  1mjiC   1ykvB   21    34   61.8    34    11   14.7   45.5   41.2   1.00   0.55   0.46   0.67
  1bj2A   2h2xA   13    21   61.9    21     7   33.3   85.7   61.9   1.48   0.78   0.56   0.94
  2qex0   3finB   87   119   73.1   119    48   10.1   20.8   21.8   2.18   1.40   0.99   1.52
  1t4lA   486dA   25    32   78.1    32    15    9.4   33.3   37.5   0.67   0.50   0.32   0.50
  1l1wA   3b4aB   21    29   72.4    29    13    6.9   53.8   69.0   0.54   0.88   1.16   0.86
  1mnxA   2fy1B   13    21   61.9    21     8   28.6  100.0   90.5   1.29   1.14   1.20   1.21
  1wsuE   1ymoA   15    23   68.2    22    10   18.2   80.0   81.8   0.92   1.12   1.06   1.03
  1a9lA   1lc6A   16    24   66.7    24    10   41.7   50.0   58.3   2.08   0.56   0.60   1.08
  1f6xA   1mmsC   17    27   63.0    27    11   18.5   45.5   59.3   1.05   0.55   0.75   0.78
  1u63B   3b4aB   38    49   77.6    49    19   14.3   31.6   36.7   1.31   0.63   0.66   0.87
  1ymoA   2huaA   21    40   52.5    40    16   12.5   43.8   52.5   0.96   0.86   1.11   0.98
  2hojA   361dA   12    20   60.0    20     7   25.0   71.4   75.0   1.11   0.61   0.77   0.83
  1hr2A   2zh5B   21    34   61.8    34    13   14.7   69.2   64.7   1.00   1.31   1.33   1.21
  1jo7A   2v47A   22    31   71.0    31    13    9.7    0.0   29.0   0.68   0.04   0.15   0.29
  1jzxA   2kfcA   24    36   66.7    36     9   11.1   55.6   36.1   0.81   0.58   0.35   0.58
  1voqA   3cc70 1038  1526   68.0  1526   552    1.3    0.9    4.1   1.34   0.00   3.17   1.50
  1qf6B   2pxkB   31    49   63.3    49    21    0.0   23.8   36.7   0.18   0.44   0.66   0.43
  1lngB   1rhtA   15    24   62.5    24     8   20.8   50.0   54.2   1.08   0.44   0.51   0.68
  1l2xA   2zh1B   18    28   64.3    28     8   14.3   62.5   42.9   0.87   0.59   0.37   0.61
  1qf6B   3d5aA   48    76   63.2    76    28    9.2   21.4   31.6   1.16   0.56   1.08   0.93
  1f6xA   1kp7A   18    27   66.7    27    11   14.8   54.5   59.3   0.88   0.72   0.75   0.78
  1mmsC   2uxdA   38    58   65.5    58    22    8.6   22.7   29.3   0.85   0.43   0.48   0.58
  1y39C   2du3D   40    58   69.0    58    22   20.7   40.9   43.1   2.41   1.25   1.39   1.68
  1a9nQ   1mzpB   14    24   58.3    24     6    4.1  100.0   66.7   0.44   0.80   0.80   0.68
  1u9sA   3culC   59    92   64.1    92    34    7.6   20.6   27.2   1.07   0.72   1.07   0.96
  1m5kB   2j00V   35    77   45.5    77    28   10.4   25.0   27.3   1.38   0.76   0.72   0.95
  1a60A   1c2xC   26    44   59.1    44    16   11.4   37.5   38.6   0.94   0.66   0.61   0.74
  2j00V   3egzB   34    65   52.3    65    24    9.2   29.2   32.3   1.00   0.79   0.82   0.87
  1k8wB   1lc6A   10    22   45.5    22     8    9.1   25.0   50.0   0.60   0.21   0.37   0.39
  1bgzA   486dE   13    23   56.5    23     9   13.0   44.4   60.9   0.74   0.43   0.61   0.59
  1vs5A   2jl6A 1032  1542   66.9  1530   619    1.2    1.8    6.3   0.86   1.04   9.41   3.77
  1ow9A   2ixyA    4    23   17.4    23    10   21.8   50.0   56.5   1.09   0.56   0.52   0.72
  1euyB   2hemA   18    24   75.0    24    11   20.8   36.4   45.8   1.08   0.40   0.34   0.61
  1bgzA   486dA   15    23   65.2    23     9   13.0   44.4   60.9   0.74   0.43   0.61   0.59
  1g70A   2nqpF   22    32   68.8    32    14    6.2   35.7   40.6   0.52   0.51   0.40   0.47
  1e4pA   2jtpA   15    24   62.5    24    11   20.8   36.4   75.0   1.08   0.40   1.02   0.83
  1pjyA   2eetA   15    22   68.2    22    10   31.8   60.0   72.7   1.47   0.73   0.83   1.01
  1fmnA   1h4sT   22    35   62.9    35    15    8.6   33.3   37.1   0.65   0.50   0.36   0.50
  1byjA   1l1wA    9    27   33.3    27    12   25.9   58.3   70.4   1.44   0.90   1.08   1.14
  1ullA   2gy9A   25    35   71.4    35    15   14.3   26.7   42.9   1.00   0.35   0.53   0.63
  1jtjA   1sj3R   15    23   65.2    23     8   13.1   50.0   52.2   0.74   0.44   0.44   0.54
  1rfrA   2rpkA   12    20   60.0    20     8   10.0   87.5   75.0   0.62   0.94   0.77   0.78
  1kpdA   1yg3A   21    28   75.0    28     9   21.4   55.6   53.6   1.24   0.58   0.63   0.81
  2hghB   3e5eA   21    53   39.6    53    21   18.9   38.1   39.6   1.96   1.03   0.95   1.31
  2hemA   484dB   17    24   70.8    24    10   12.5   80.0   75.0   0.74   1.12   1.02   0.96
  1j1uB   2huaA   24    40   60.0    40    18   17.5   27.8   30.0   1.36   0.47   0.24   0.69
  1a9lA   1vs6B   30    38   78.9    38    14    0.0   42.9   36.8   0.23   0.68   0.41   0.44
  1hq1B   1kpyA   21    33   75.0    28    11   10.7   45.5   46.4   0.70   0.55   0.45   0.56
  1aqoA   1l1wA    9    29   31.0    29    12   17.2   41.7   65.5   1.04   0.53   1.04   0.87
  1cx0B   2ez6C   18    28   64.3    28    12   17.9   50.0   60.7   1.05   0.70   0.83   0.86
  1anrA   1p5mA   26    29   89.7    29     8    6.9   50.0   41.4   0.54   0.44   0.35   0.45
  1r7wA   2draB   17    34   50.0    34    13    8.8   53.8   50.0   0.65   0.88   0.74   0.76
  1ffyT   2zh1B   21    33   63.6    33    14   15.2   50.0   54.5   1.01   0.87   0.86   0.92
  1vs6B   1vsax   92   121   76.7   120    50    7.5   20.0   20.8   1.40   1.40   0.86   1.22
  2ihxB   2nz4P   34    75   45.3    75    27    5.3   18.5   22.7   0.58   0.39   0.35   0.44
  1eiyC   1ykvB   22    38   57.9    38    11    2.6   45.5   39.5   0.34   0.55   0.50   0.46
  1j2bC   1u63B   33    49   67.3    49    19   12.3   36.8   38.8   1.10   0.83   0.77   0.90
  1vsax   2ct8C   40    74   54.1    74    26    6.8   30.8   25.7   0.76   1.00   0.54   0.77
  1s1i4   1xpeA   14    23   60.9    23     7   13.0   85.7   78.3   0.74   0.78   1.04   0.85
  2ckyA   2qex0   52    77   67.5    77    29    1.3   17.2   15.6   0.17   0.38   0.07   0.21
  1exyA   1yi20   28    33   84.8    33    13   18.2   30.8   45.5   1.20   0.37   0.56   0.71
  1ow9A   2ihxB   20    23   87.0    23    10    0.0   40.0   43.5   0.33   0.41   0.29   0.34
  1firA   1g59B   51    75   68.0    75    28   40.0   60.7   89.3   7.02   3.43   7.55   6.00
  1cx0B   1nemA   16    23   69.6    23    10    8.7   50.0   56.5   0.59   0.56   0.52   0.56
  1b36A   1xokA   17    30   63.0    27     7    7.4   71.4   44.4   0.56   0.61   0.38   0.52
  2om7C   3dilA   71    96   74.0    96    43    8.3   16.3   26.0   1.27   0.68   1.03   0.99
  1u2aA   1vsaw   14    20   70.0    20     9   15.0   88.9   85.0   0.77   1.13   0.99   0.96
  1anrA   1u8dA   18    29   62.1    29     8   10.3   37.5   51.7   0.69   0.31   0.61   0.54
  1ze2C   359dB   12    22   54.5    22     4    9.1  100.0   50.0   0.60   0.54   0.37   0.50
  1yshF   2i82E    6    21   28.6    21     8   14.3   75.0   71.4   0.76   0.76   0.75   0.76
  1euyB   2ahtA   18    27   66.7    27    12   18.5   58.3   66.7   1.06   0.90   0.96   0.97
  1yg3A   2eeuA   14    28   50.0    28     9   10.7   55.6   46.4   0.70   0.58   0.45   0.57
  1et4A   1rfrA   20    30   66.7    30    10   10.0   30.0   33.3   0.69   0.28   0.21   0.39
  1vs6B   2o33A   16    20   80.0    20     9    5.0    0.0   50.0   0.48   0.06   0.33   0.29
  1vsax   1y27X   45    68   66.2    68    29    1.5   24.1   25.0   0.20   0.75   0.40   0.45
  1x8wA   2qh2A   17    24   70.8    24     9    0.0   66.7   62.5   0.32   0.75   0.69   0.59
  1r7wA   2v3cM   25    34   73.5    34    13   20.6   46.2   47.1   1.40   0.69   0.64   0.91
  1pnu0   3b31A   21    29   72.4    29    11   17.2   63.6   69.0   1.04   0.91   1.16   1.04
  2f4vA   2g9cA   48    67   71.6    67    29   10.4   27.6   44.8   1.20   0.98   1.98   1.39
  1f6zA   1nyiB   13    24   54.2    24     5   20.8  100.0   62.5   1.08   0.66   0.69   0.81
  1bgzA   1jbtC   10    23   43.5    23     9   13.0   44.4   43.5   0.74   0.43   0.29   0.48
  1etfA   1kksA    8    24   33.3    24     8   20.8   87.5   62.5   1.08   0.94   0.69   0.91
  1tlrA   2quxI   17    23   73.9    23     9   26.1   44.4   47.8   1.27   0.43   0.36   0.69
  1x8wA   2au4A   29    41   70.7    41    17    7.3   23.5   41.5   0.61   0.33   0.65   0.53
  1xp7A   1xshA    4    23   17.4    23     7   26.1  100.0   82.6   1.27   0.96   1.16   1.13
  1a9nQ   2zh3B    8    24   33.3    24     6    4.2  100.0   66.7   0.45   0.80   0.80   0.68
  1y26X   3bbnA   48    71   67.6    71    30    4.2   30.0   26.8   0.43   1.21   0.56   0.74
  1yl3A   2jppC   18    20   90.0    20     8   10.0   75.0   70.0   0.62   0.76   0.67   0.68
  2j28A   3bwpA   75   117   64.1   117    45    3.4   17.8   27.4   0.39   0.90   1.84   1.04
  1yi20   3finB   78   119   65.5   119    48   10.9   22.9   22.7   2.43   1.68   1.12   1.74
  1f1tA   3bo0E   19    27   70.4    27     9   14.8   55.6   51.9   0.88   0.58   0.55   0.67
  1c04F   1tlrA   15    23   65.2    23     9   13.0   44.4   52.2   0.74   0.43   0.44   0.54
  1msyA   3f2qX   20    27   74.1    27    11   33.3   54.5   66.7   1.85   0.72   0.96   1.18
  1mmsC   2ez6C   20    28   71.4    28    12   14.3   50.0   53.6   0.87   0.70   0.63   0.73
  1bvjA   2derC   17    23   73.9    23    10   34.8   50.0   73.9   1.67   0.56   0.93   1.05
  1exdB   2akeB   46    72   63.9    72    27   22.2   59.3   72.2   3.37   3.14   5.25   3.92
  1hr2A   1mfyA   22    31   71.0    31    10   12.9   60.0   74.2   0.85   0.73   1.50   1.03
  1rfrA   1vorB   23    30   76.7    30    14   13.3    0.0   40.0   0.85   0.03   0.34   0.41
  1fmnA   2a2eA   26    35   74.3    35    15   17.1   33.3   40.0   1.19   0.50   0.44   0.71
  1a9lA   2gisA   27    38   71.1    38    14    7.9   42.9   42.1   0.63   0.68   0.59   0.63
  1cx0B   2qex0   52    72   72.2    72    26    0.0   23.1   23.6   0.11   0.58   0.37   0.35
  1pnsA   2rpkA   15    20   75.0    20     8   10.0   87.5   85.0   0.62   0.94   0.99   0.85
  1rfrA   1vorA   21    30   70.0    30    14    3.4   35.7   70.0   0.40   0.51   1.27   0.72
  1e95A   2zh3B   21    34   61.8    34    12   11.8   50.0   50.0   0.83   0.70   0.74   0.76
  2pxbB   3f4hY   27    49   55.1    49    11    8.2   45.5   26.5   0.72   0.55   0.24   0.50
  2pxbB   3f4hX   22    49   44.9    49    10    4.1   40.0   22.4   0.41   0.41   0.13   0.32
  1byjA   2rkjK   23    27   85.2    27    12   29.6   83.3   96.3   1.64   1.54   1.97   1.72
  1rmnA   2uxdA   37    49   75.5    49    19   10.2   36.8   32.7   0.90   0.83   0.47   0.73
  1rhtA   3f4hY   14    24   58.3    24     8    4.2   37.5   50.0   0.45   0.31   0.42   0.39
  1rhtA   3f4hX   16    24   66.7    24     8   12.5   50.0   41.7   0.73   0.44   0.28   0.48
  1n66A   1qzwB   15    22   68.2    22    10    9.1   50.0   54.5   0.60   0.56   0.45   0.54
  1pjyA   1u6bB   16    22   72.7    22    10    9.1   90.0   86.4   0.60   1.33   1.18   1.03
  1eorA   2pxdB   16    22   72.7    22    10   13.6   70.0   77.3   0.75   0.92   0.95   0.87
  2bh2C   2h2xA   12    21   57.1    21     6   28.6   83.3   47.6   1.29   0.63   0.31   0.74
  1rmnA   1xshA   10    27   37.0    27    11   25.9   36.4   55.6   1.44   0.40   0.65   0.83
  1kksA   2hgp1   10    24   41.7    24     5    0.0    0.0   20.8   0.32   0.11   0.05   0.16
  1ehzA   1yneA   13    31   68.4    31    11   16.1   54.5   48.4   1.02   0.72   0.58   0.78
  3cce0   3ds7A   53    67   79.1    67    28    0.0   25.0   26.9   0.12   0.76   0.50   0.46
  1ffyT   1serT   48    75   64.0    64    18   34.4   94.4   76.6   4.92   3.35   4.87   4.38
  1ffyT   2k4cA   56    75   74.7    75    30   54.7   83.3   85.3   9.91   5.81   7.08   7.60
  1j1uB   2ct8C   56    74   75.7    74    26   52.6   76.9   82.4   9.37   4.28   6.63   6.76
  2gya9   2ow8y   81   108   75.0   108    40    6.5   17.5   25.9   1.00   0.69   1.33   1.01
  1l8vA   2fy1B   19    21   90.5    21     8   19.0  100.0   85.7   0.93   1.14   1.08   1.05
  1rmnA   1voqA   37    49   75.5    49    19   16.3   31.6   40.8   1.52   0.63   0.88   1.01
  1ebqA   2hgp1    0    29    0.0    29     5    0.0    0.0   13.8   0.29   0.11   0.02   0.14
  1i6uC   1qzwB   22    37   59.5    37    17   18.9   41.2   64.9   1.38   0.85   1.54   1.25
  1vsaw   2jseA   19    22   86.4    22     8   22.7   50.0   59.1   1.09   0.44   0.54   0.69
  1jo7A   2qwyC   12    31   38.7    31    13    0.0   30.8   45.2   0.27   0.37   0.49   0.38
  2gdiX   2zhbB   21    34   61.8    34    13   26.5   69.2   55.9   1.82   1.31   0.96   1.36
  2pxeB   2pxqB   48    49   98.0    49    21   98.0  100.0  100.0  11.34   4.50   5.01   6.95
  1ekzB   2f88A   16    30   53.3    30    14   26.7   57.1   66.7   1.63   1.08   1.15   1.28
  2a2eA   2drbB   24    35   68.6    35    14   28.6   50.0   65.7   2.03   0.87   1.44   1.45
  1c0aB   1u9sA   47    77   61.0    77    28   15.6   25.0   27.3   2.34   0.76   0.72   1.27
  1l2xA   3bo0G   19    28   67.9    28     8    7.1   50.0   39.3   0.55   0.44   0.29   0.43
  1ymoA   2ixyA   17    27   63.0    27    11   11.1   63.6   74.1   0.71   0.91   1.20   0.94
  1l2xA   3bo0E   14    27   51.9    27     8    7.4   37.5   37.0   0.56   0.31   0.24   0.37
  1b36A   1ylsB   21    38   58.3    36     9   16.7   33.3   38.9   1.19   0.30   0.43   0.64
  1k8wB   2ez6C   13    22   59.1    22     8   13.6   87.5   90.9   0.75   0.94   1.30   1.00
  1txsA   2f88A   10    34   29.4    34    14   14.7   50.0   67.6   1.00   0.87   1.45   1.11
  1bvjA   1qwaA    7    21   33.3    21     9    9.5   55.6   57.1   0.61   0.58   0.47   0.55
  1p5nA   2nufC   17    28   60.7    28    12    3.6   33.3   46.4   0.41   0.38   0.45   0.41
  2gya9   2ow80   47    76   61.8    76    29    4.0   13.8   21.1   0.42   0.24   0.27   0.31
  1ebqA   2hgpB   17    29   58.6    29    13   13.8   46.2   58.6   0.86   0.69   0.82   0.79
  1cq5A   2fk6R   28    43   65.1    43    17   13.9   35.3   37.2   1.14   0.65   0.53   0.77
  2noqA   2nufC   19    28   67.9    28    12    0.0   66.7   71.4   0.29   1.10   1.18   0.86
  1dk1B   2gipA   19    28   67.9    28    13   28.5   84.6   96.4   1.64   1.77   2.09   1.83
  2fmtC   3degI   18    29   62.1    29    13   10.3   53.8   58.6   0.69   0.88   0.82   0.80
  2fmtC   3degG   25    70   35.7    70    26    5.7   15.4   27.1   0.60   0.26   0.56   0.47
  2f4vA   2nueC   35    46   76.1    46    22   17.4   77.3   89.1   1.54   3.39   3.84   2.92
  1xp7A   1ykvB   13    23   56.5    23     7    8.7   57.1   60.9   0.59   0.46   0.61   0.56
  1f6xA   2g1wA    8    22   36.4    22     7   18.2   57.1   40.9   0.92   0.46   0.24   0.54
  2gipA   2zniC    4    28   14.3    28    13   21.4   61.5   60.7   1.24   1.09   0.83   1.05
  2bh2C   2huaA   21    37   56.8    30     6   16.7   83.3   43.3   1.03   0.63   0.42   0.70
  1i6uC   1tobA   20    27   74.1    27    12   14.8   50.0   55.6   0.88   0.70   0.65   0.74
  1dk1B   2drbB   28    35   80.0    35    14   28.6   92.9   82.9   2.04   2.27   2.25   2.19
  1kksA   2hgpB   20    24   83.3    24     8   25.0   75.0   62.5   1.26   0.76   0.69   0.91
  1nybB   2frlA   14    23   60.9    23     9   13.0   77.8   65.2   0.74   0.93   0.71   0.80
  2ct8C   2oihB   43    74   58.1    73    26    9.6   23.1   26.0   1.17   0.58   0.54   0.76
  1anrA   2gya0   21    29   72.4    29     8    0.0   50.0   41.4   0.29   0.44   0.35   0.36
  2pcvA   3fihA   26    35   74.3    35    10    8.6   40.0   37.1   0.65   0.41   0.36   0.47
  1anrA   2gya9   19    29   65.5    29     8   13.8   50.0   44.8   0.86   0.44   0.43   0.58
  1h4sT   2r8sR   58    77   75.3    67    25   10.4   24.0   26.9   1.20   0.58   0.50   0.76
  1exdB   3dhsA   50    73   68.5    73    28    4.1   21.4   26.0   0.43   0.56   0.54   0.51
  1exyA   1joxA   15    21   71.4    21     7    9.5   71.4   66.7   0.61   0.61   0.65   0.62
  1ikdA   2zh8B   15    22   68.2    22     8   36.4  100.0   90.9   1.67   1.14   1.30   1.37
  2ct8C   2jwvA   17    29   58.6    29    12   20.7   50.0   48.3   1.23   0.70   0.52   0.82
  2o33A   3bbnA   13    20   65.0    20     9   25.0   77.8   90.0   1.11   0.93   1.10   1.05
  1nemA   3fu2A   11    23   47.8    23    10   17.4   50.0   52.2   0.91   0.56   0.44   0.64
  2du3D   2noqA   46    71   64.8    71    28    8.5   28.6   29.6   0.98   0.98   0.77   0.91
  2du3D   2noqB   31    46   67.4    46    18    6.5   27.8   39.1   0.57   0.47   0.69   0.58
  2hw8B   2i82E   15    21   71.4    21     8   28.5  100.0   85.7   1.28   1.14   1.08   1.17
  2du3D   2noqE   32    53   60.4    53    22    5.6   36.4   41.5   0.53   1.02   1.07   0.87
  1et4A   2hghB   12    35   34.3    35    10   14.3   30.0   22.9   1.00   0.28   0.09   0.46
  1joxA   486dE   14    21   66.7    21     7   28.6   57.1   57.1   1.29   0.46   0.47   0.74
  1e95A   1jj29   25    36   69.4    36    12    0.0   41.7   41.7   0.24   0.53   0.52   0.43
  1joxA   486dA   15    21   71.4    21     7   14.3   57.1   61.9   0.76   0.46   0.56   0.59
  1joxA   486dC   14    21   66.7    21     7   23.8   71.4   61.9   1.10   0.61   0.56   0.76
  1q9aA   2adtA   10    27   37.0    27    10   14.8   60.0   77.8   0.88   0.73   1.32   0.98
  1hvuC   1m82A   11    25   44.0    25    11    0.0   45.5   44.0   0.32   0.55   0.33   0.40
  1d6kB   2zh2B   20    34   58.8    34    14   20.6   35.7   32.4   1.40   0.51   0.23   0.71
  1eorA   2h2xA   14    21   66.7    21     8   47.6   87.5   71.4   2.08   0.94   0.75   1.26
  1qzwB   3finA   35    47   74.5    47    18   21.3   22.2   48.9   1.98   0.32   1.26   1.19
  2w2hR   3d5bA   16    22   72.7    22     8   45.5   75.0   81.8   2.08   0.76   1.06   1.30
  2w2hR   3d5bB   17    22   77.3    22     8   36.4   50.0   77.3   1.67   0.44   0.95   1.02
  1y26X   2pxtB   30    49   61.2    49    21    6.1   42.9   51.0   0.55   1.26   1.50   1.10
  1a1tB   2a64A   14    20   70.0    20     8   10.0   37.5   35.0   0.62   0.31   0.15   0.36
  2zjpZ   3ficY   43    72   59.7    71    20    5.6   45.0   31.0   0.59   1.26   0.88   0.91
  1ec6C   1nbkA   14    20   70.0    20     6   30.0   83.3   80.0   1.29   0.63   0.88   0.93
  1kp7A   1r7wA   19    30   63.3    30    13   30.0   46.2   46.7   1.84   0.69   0.51   1.01
  2fy1B   2jymA   15    21   71.4    21     8   14.3   87.5   71.4   0.76   0.94   0.75   0.82
  2adtA   3f2qX   29    43   67.4    43    19    9.3   26.3   30.2   0.76   0.46   0.28   0.50
  2f4vA   3ccm0 1019  1511   67.4  1507   594    0.5    1.5    2.3   0.00   0.36   0.00   0.12
  1nbkA   2j01A   25    34   73.5    34    14   11.8   42.9   55.9   0.82   0.68   0.96   0.82
  1nbkA   2j01B   22    34   64.7    34    14   29.4   35.7   50.0   2.04   0.51   0.74   1.09
  1vs5A   2dr7B   27    33   81.8    33    13   21.2   92.3   87.9   1.40   2.02   2.28   1.90
  2zjpZ   3ficA   83   123   67.5   122    48    7.4   12.5   20.5   1.40   0.45   0.85   0.90
  2bh2C   2gv4A    8    22   36.4    22     6   22.7   83.3   63.6   1.09   0.63   0.63   0.79
  1cx0B   3culC   44    72   61.1    72    26   12.5   19.2   20.8   1.63   0.40   0.23   0.75
  1u63B   2om7H   20    42   47.6    42    16   23.8   31.2   40.5   2.00   0.48   0.64   1.04
  1u63B   2om7I   24    49   49.0    49    18   16.3   16.7   30.6   1.52   0.20   0.38   0.70
  1tjzA   2j00V   12    22   54.5    22    10   13.6   50.0   59.1   0.75   0.56   0.54   0.62
  1r7wA   3b4aB   24    34   70.6    34    13   32.4   46.2   44.1   2.26   0.69   0.54   1.17
  1ec6C   2g1wA   11    20   55.0    20     6   30.0   66.7   45.0   1.29   0.48   0.26   0.68
  1u63B   2om7C   28    49   57.1    49    19   12.2   47.4   46.9   1.10   1.27   1.24   1.20
  1vc5B   2au4A   27    41   65.9    41    17    2.4   23.5   26.8   0.33   0.33   0.18   0.28
  1u63B   2om7F   11    29   37.9    29    11   17.2   54.5   58.6   1.04   0.72   0.82   0.86
  17raA   2pxqB   15    21   71.4    21     9   33.3   77.8   85.7   1.48   0.93   1.08   1.16
  2d1bA   2ez6C   17    28   60.7    28    12   21.4   16.7   85.7   1.24   0.16   1.69   1.03
  1xshA   2k4cA   21    27   77.8    27    11    3.7   36.4   44.4   0.42   0.40   0.38   0.40
  2gv4A   2pxfB   15    22   68.2    22    10   36.4   90.0   86.4   1.67   1.33   1.18   1.39
  1k8wB   2jxvA   16    22   72.7    22     8   18.2   87.5   77.3   0.92   0.94   0.95   0.94
  1ow9A   2jwvA   18    23   78.3    23    10   21.7   50.0   52.2   1.08   0.56   0.44   0.69
  1g1xD   2gv4A   15    22   68.2    22     4   31.8  100.0   59.1   1.47   0.54   0.54   0.85
  1gaxC   3ficA   54    75   72.0    75    28    4.0   25.0   25.3   0.42   0.76   0.53   0.57
  1yfgA   2pxtB   30    49   61.2    49    21    8.2   33.3   34.7   0.72   0.81   0.56   0.70
  1jzxA   2i82E   16    21   76.2    21     8   14.3   87.5   76.2   0.76   0.94   0.86   0.85
  1q96A   1ze2C   10    22   45.5    22     8   31.9   87.5   77.3   1.47   0.94   0.95   1.12
  1kajA   1kksA   14    24   58.3    24     8   16.7   62.5   62.5   0.90   0.59   0.69   0.73
  2jl6A   3bbnA 1035  1491   69.4  1478   576    0.9    1.7    3.4   0.03   0.61   1.14   0.59
  1t28A   2jseA    8    22   36.4    22     8    9.1   25.0   54.5   0.60   0.21   0.45   0.42
  1byjA   2r8sR   21    27   77.8    27    12    3.7   66.7   85.2   0.42   1.10   1.58   1.03
  1mfkA   2f4vA   20    23   87.0    23    10   13.0    0.0   43.5   0.74   0.05   0.29   0.36
  2hgrD   2tpkA   28    36   77.8    36    12   22.2   41.7   36.1   1.59   0.53   0.35   0.83
  1z31A   2tpkA   18    32   56.2    32    12    3.1   41.7   46.9   0.38   0.53   0.57   0.50
  1gaxC   3ficY   52    72   72.2    71    20   19.7   45.0   60.6   2.86   1.26   3.88   2.67
  1h4sT   2zh7B   24    33   72.7    33    14   18.2   50.0   51.5   1.20   0.87   0.76   0.94
  2gya0   2nufC   21    28   75.0    28    12   14.3  100.0   89.3   0.87   2.02   1.82   1.57
  1gidA   1tjzA   18    22   81.8    22    10   31.8   90.0   95.5   1.47   1.33   1.42   1.41
  1zc5A   2zjpZ   29    41   70.7    41    19   14.6   36.8   51.2   1.15   0.83   1.10   1.02
  1yl3A   2traA   52    75   69.3    73    28    6.8   25.0   23.3   0.76   0.76   0.37   0.63
  1rfrA   1yshA    9    28   32.1    28    12   17.8   83.3   78.6   1.05   1.54   1.43   1.34
  1rfrA   1yshB   17    30   56.7    30    14   36.6   78.6   83.3   2.27   1.77   1.78   1.94
  1a51A   1nyiB   16    24   66.7    24     5    4.2  100.0   50.0   0.45   0.66   0.42   0.51
  1rfrA   1yshF   16    30   53.3    30    12   10.0   58.3   56.7   0.69   0.90   0.80   0.80
  1ffyT   1kp7A   21    30   70.0    30    13   10.0   53.8   50.0   0.69   0.88   0.60   0.72
  1k5iA   2nr0E   17    23   73.9    23    10   26.1   70.0   65.2   1.27   0.92   0.71   0.97
  1l8vA   3cpw0  119   157   75.8   157    63    1.9   11.1   14.0   0.16   0.59   0.36   0.37
  1z2jA   2k95A   26    45   57.8    45    16   28.9   50.0   51.1   2.69   1.06   1.29   1.68
  2gya0   3d0uA  114   161   70.8   161    73    5.0   13.7   18.6   1.01   1.33   1.25   1.20
  2a64A   2pxqB   34    49   69.4    49    21    6.1   42.9   46.9   0.55   1.26   1.24   1.02
  1jidB   1l1cC   15    29   51.7    29    12   13.8   41.7   62.1   0.86   0.53   0.93   0.78
  1ffyT   1wz2C   51    75   68.0    75    30   29.3   26.7   64.0   4.92   0.97   4.61   3.50
  1ylgA   2qwyC   15    31   48.4    31    12    9.7   50.0   51.6   0.68   0.70   0.68   0.69
  1xpeA   2gv4A    9    22   40.9    22     7    4.6  100.0   77.3   0.46   0.96   0.95   0.79
  1nbsA   1tlrA   18    23   78.3    23     9   17.4   44.4   47.8   0.91   0.43   0.36   0.56
  1ffyT   2zniC   46    72   63.9    72    28   18.1   21.4   65.3   2.61   0.56   4.49   2.55
  1cx0B   2eevA   22    67   32.8    67    26   10.4   19.2   28.4   1.20   0.40   0.59   0.73
  2eewA   2gv4A   14    22   63.6    22    10   40.9   70.0   81.8   1.87   0.92   1.06   1.28
  1nc0A   1p6vB   10    24   41.7    24    10   20.8   50.0   45.8   1.08   0.56   0.34   0.66
  1f6zA   1wsuE   16    23   72.7    22    10   22.7  100.0   95.5   1.09   1.55   1.42   1.36
  1fyoA   1qwaA   14    21   66.7    21     9   14.3   55.6   57.1   0.76   0.58   0.47   0.60
  1s1hA   2ipyC   24    30   80.0    30    12   10.0   33.3   66.7   0.69   0.38   1.15   0.74
  1ebrA   3bboC   22    30   73.3    30    13   16.7   30.8   46.7   1.03   0.37   0.51   0.64
  1ebrA   3bboB   20    30   66.7    30    13   16.7   38.5   60.0   1.03   0.52   0.91   0.82
  1ebrA   3bboA   21    30   70.0    30    13   20.0   23.1   53.3   1.22   0.24   0.70   0.72
  2eetA   2kfcA   23    36   63.9    36     9    8.3   55.6   38.9   0.64   0.58   0.43   0.55
  1kpyA   2jl6A   24    33   72.7    28    11   14.3   27.3   35.7   0.87   0.27   0.23   0.46
  1audB   1k6hA   15    22   68.2    22    10   27.3   50.0   63.6   1.28   0.56   0.63   0.82
  1z2jA   2qwyC   16    45   35.6    45    17    8.9   35.3   44.4   0.75   0.65   0.93   0.77
  1mmsC   2derC   37    58   63.8    58    22    0.0   18.2   17.2   0.15   0.28   0.06   0.17
  1et4A   2nueC   19    35   54.3    35    10   11.4   30.0   28.6   0.81   0.28   0.17   0.42
  1h3eB   2pxuB   23    49   46.9    49    21   12.2   23.8   40.8   1.10   0.44   0.88   0.80
  1ldzA   1nbkA   21    30   70.0    30    12   23.3   41.7   36.7   1.42   0.53   0.27   0.74
  1mt4A   1vs5A   19    24   79.2    24    10   25.0   90.0   91.7   1.27   1.33   1.51   1.37
  1e8oE   1s1hA   36    50   72.0    50    21    6.0   38.1   42.0   0.55   1.03   0.98   0.85
  2gdiX   2qh3A   19    23   82.6    23     9   17.4   88.9   82.6   0.91   1.13   1.16   1.06
  1vspx   2hgp1    1    50    2.0    50     5    6.0    0.0    8.0   0.55   0.11   0.00   0.22
  1bvjA   1mfyA   13    23   56.5    23    10   21.7   50.0   91.3   1.09   0.56   1.40   1.02
  2nueC   2pxfB   30    46   65.2    46    21   17.4   47.6   67.4   1.54   1.50   2.37   1.80
  1rnkA   1vfgC   25    34   73.5    31    11   19.4   45.5   35.5   1.22   0.55   0.26   0.68
  1p6vB   1zhoB   28    38   73.7    38    16   15.8   50.0   47.4   1.17   1.06   0.80   1.01
  2j28A   2uxdA   89   117   76.1   117    45    3.4   15.6   20.5   0.39   0.67   0.77   0.61
  1c2xC   2ez6C   20    28   71.4    28    12   17.8   58.3   57.1   1.05   0.90   0.73   0.89
  1yneA   28spA    8    28   28.6    28    11   21.4   54.5   75.0   1.24   0.72   1.30   1.09
  1hlxA   2grwA   14    20   70.0    20     9   20.0   77.8   75.0   0.94   0.93   0.77   0.88
  1vorB   1y27X   44    68   64.7    68    29    8.8   20.7   25.0   0.99   0.55   0.40   0.65
  2jtpA   3ficY   20    34   58.8    34    14    8.8   42.9   52.9   0.65   0.68   0.85   0.73
  1vspx   1xjrA   34    47   72.3    47    19    2.1   42.1   46.8   0.29   1.04   1.14   0.82
  2fk6R   2v3cM   45    79   57.0    53    21   15.1   38.1   43.4   1.50   1.03   1.19   1.24
  1j1uB   1yfgA   52    75   69.3    74    29   35.1   72.4   79.7   5.96   4.61   6.32   5.63
  1jbtC   1nemA    9    23   39.1    23    10   26.1   90.0   82.6   1.27   1.33   1.16   1.25
  1foqA   1u6bB   62   120   56.9   109    44    6.4   15.9   22.9   0.99   0.67   0.93   0.86
  1ffk0   1u63B   35    49   71.4    49    19   22.4   68.4   79.6   2.20   2.28   3.51   2.66
  2b57A   2eesA   62    65   95.4    65    28   95.4  100.0  100.0  15.22   6.66   7.31   9.73
  1yi20   2zh9B   24    33   72.7    33    13   45.5   69.2   78.8   3.17   1.31   1.87   2.12
  1aqoA   1exdB   20    29   69.0    29    12   17.2   50.0   48.3   1.04   0.70   0.52   0.76
  2go59   3gcaA   23    33   69.7    33    10   27.3   50.0   45.5   1.82   0.56   0.56   0.98
  1h3eB   1hq1B   23    49   46.9    49    21   12.2   23.8   38.8   1.10   0.44   0.77   0.77
  2ez6C   2hemA   15    24   62.5    24    11   20.8   45.5   58.3   1.08   0.55   0.60   0.74
  1gidA   2zh7B   19    33   57.6    33    14   18.2   78.6   69.7   1.20   1.77   1.47   1.48
  1s9sA   2f4xA   21    24   87.5    24     7   16.7  100.0   79.2   0.90   0.96   1.14   1.00
  1c2xC   1xjrA   29    47   61.7    47    19    8.5   42.1   46.8   0.73   1.04   1.14   0.97
  1ffk0   1s1i4   92   125   73.6   122    49   11.5   22.4   22.1   2.70   1.68   1.10   1.82
  1rawA   359dB   15    25   60.0    25     4   16.0  100.0   60.0   0.89   0.54   0.68   0.70
  2d1bA   2hnsA   15    22   68.2    22     9   13.7   77.8   86.4   0.75   0.93   1.18   0.95
  1ffk0   1s1i3 2883  2922   98.7  2706  1091   85.0   80.5   87.8  37.00  37.00  37.00  37.00
  1m5kB   2gisA   56    92   60.9    92    28   13.1   21.4   26.1   2.28   0.56   0.94   1.26
  1k5iA   2azxC   18    23   78.3    23    10    4.4   70.0   73.9   0.45   0.92   0.93   0.77
  1fmnA   1ullA   26    35   74.3    35    15   25.7   40.0   48.6   1.81   0.67   0.73   1.07
  2f88A   2g1wA    5    22   22.7    22     7   18.2   57.1   40.9   0.92   0.46   0.24   0.54
  1jtjA   2hgpB   16    23   69.6    23     8   13.0   62.5   65.2   0.74   0.59   0.71   0.68
  1audB   1f1tA   18    30   60.0    30    10   13.3   50.0   40.0   0.85   0.56   0.34   0.58
  1wsuE   1yhq9   15    23   68.2    22    10   40.9   70.0   77.3   1.87   0.92   0.95   1.25
  1fmnA   3b4aB   22    35   62.9    35    15    5.7   26.7   31.4   0.50   0.35   0.22   0.36
  2i82E   2nz4P   16    21   76.2    21     8   33.4   75.0   76.2   1.48   0.76   0.86   1.03
  1exyA   2au4A   21    33   63.6    33    13   24.2   38.5   42.4   1.61   0.52   0.47   0.86
  1i94A   2hvyE   43    65   75.4    57    21   21.1   42.9   40.4   2.42   1.26   1.15   1.61
  2fy1B   2r8sR   20    21   95.2    21     8    9.5  100.0   85.7   0.61   1.14   1.08   0.94
  1vspx   2hgpB   50    76   65.8    76    28   10.5   39.3   31.6   1.37   1.74   1.08   1.40
  1nemA   1q96A   13    23   56.5    23    10   17.4   60.0   65.2   0.91   0.73   0.71   0.79
  1l2xA   3egzB   18    28   64.3    28     8   14.3   62.5   50.0   0.87   0.59   0.53   0.67
  1qd3A   1u2aA   13    20   65.0    20     9   25.0   77.8   80.0   1.11   0.93   0.88   0.97
  1ebqA   1pjyA   14    22   63.6    22    10   18.2   70.0   72.7   0.92   0.92   0.83   0.89
  1y0qA   2jtpA   24    34   70.6    34    14   17.6   71.4   58.8   1.19   1.53   1.08   1.27
  1ehtA   3ficA   24    33   72.7    33    14    6.1   28.6   39.4   0.51   0.36   0.38   0.42
  1jo7A   2b57A   19    31   61.3    31    13   12.9   23.1   38.7   0.84   0.24   0.33   0.47
  1k6hA   2ct8C   16    22   72.7    22    10   36.3   50.0   63.6   1.67   0.56   0.63   0.95
  1qd3A   2ixyA   17    27   63.0    27    11   22.2   63.6   74.1   1.24   0.91   1.20   1.12
  1euqB   1yi20   53    72   73.6    72    28    6.9   14.3   26.4   0.77   0.25   0.55   0.52
  1dk1B   1txsA   26    38   68.4    38    17   10.5   52.9   73.7   0.80   1.28   2.06   1.38
  1bj2A   2kfcA   13    21   61.9    21     7   14.3   71.4   71.4   0.76   0.61   0.75   0.71
  1mfyA   2euyA   19    31   61.3    31    10   25.8   60.0   61.3   1.62   0.73   1.01   1.12
  2gv3A   2qex0   17    22   77.3    22     8   22.7   87.5   77.3   1.09   0.94   0.95   0.99
  2om7G   2pxpB   30    49   61.2    49    21   16.3   47.6   61.2   1.52   1.50   2.19   1.74
  1d6kB   2hguB   29    37   78.4    37    17    5.4   35.3   35.1   0.48   0.65   0.34   0.49
  1ehtA   3ficY   21    33   63.6    33    14   18.2   28.6   39.4   1.20   0.36   0.38   0.65
  1yl41   2om7I   22    58   37.9    58    14    3.4    0.0   15.5   0.36   0.03   0.04   0.14
  1rhtA   1wz2C   17    24   70.8    24     8   16.7   50.0   50.0   0.90   0.44   0.42   0.59
  1euqB   2eeuA   43    67   64.2    67    28    7.5   21.4   23.9   0.80   0.56   0.33   0.56
  1u8dA   2zniC   42    68   61.8    67    28   11.9   21.4   25.4   1.42   0.56   0.41   0.80
  1efwC   2ipyC   16    30   53.3    30    12   13.3   50.0   66.7   0.85   0.70   1.15   0.90
  1fkaA   1jidB   22    29   75.9    29    12   37.9  100.0   93.1   2.27   2.02   2.07   2.12
  1ylsB   2hojA   22    38   61.1    36     9   13.9   33.3   27.8   0.99   0.30   0.16   0.48
  2hguB   2qh2A   18    24   75.0    24     9    8.3   44.4   75.0   0.58   0.43   1.02   0.68
  2nr0E   2zh8B   27    34   79.4    34    14    8.8   50.0   47.1   0.65   0.87   0.64   0.72
  1yhq9   359dB   18    25   72.0    25     4   12.0  100.0   64.0   0.73   0.54   0.78   0.68
  1rnkA   2qh2A   16    24   66.7    24     9   29.2   55.6   50.0   1.46   0.58   0.42   0.82
  1nc0A   2derC   20    24   83.3    24    10   12.5   50.0   54.2   0.74   0.56   0.51   0.60
  1u8dA   1yneA   27    31   87.1    31    11   16.1   45.5   41.9   1.03   0.55   0.41   0.66
  1u2aA   1ykvB   13    20   65.0    20     9   20.0   44.4   60.0   0.94   0.43   0.49   0.62
  1hlxA   3epkF   15    20   75.0    20     9   20.0   44.4   70.0   0.94   0.43   0.67   0.68
  1l2xA   2jtpA   12    28   42.9    28     8   17.9   62.5   46.4   1.05   0.59   0.45   0.70
  17raA   3finB   14    21   66.7    21     9    9.5   55.6   71.4   0.61   0.58   0.75   0.65
  1a60A   3culC   32    44   72.7    44    16    6.8   37.5   31.8   0.59   0.66   0.35   0.53
  1vfgC   1xhpA   13    32   41.9    31    12    3.2   58.3   45.2   0.39   0.90   0.49   0.59
  1mt4A   1yl3A   20    24   83.3    24    10   25.0   80.0   75.0   1.26   1.12   1.02   1.13
  1gidA   2om7F   17    29   58.6    29    11    3.4   63.6   48.3   0.40   0.91   0.52   0.61
  1a60A   2zh7B   19    33   57.6    33    14   15.2   35.7   36.4   1.01   0.51   0.31   0.61
  1bj2A   2f4vA   16    21   76.2    21     7   19.0    0.0   38.1   0.93   0.08   0.19   0.40
  1kpyA   28spA   17    28   60.7    28    11    3.6   36.4   42.9   0.41   0.40   0.37   0.39
  1efwC   1mfkA   17    23   73.9    23    10    8.7   50.0   56.5   0.59   0.56   0.52   0.56
  1e8oE   1x8wA   33    50   66.0    50    21   14.0   33.3   42.0   1.30   0.81   0.98   1.03
  1ebqA   2euyA   18    29   62.1    29    13   17.2   53.8   58.6   1.04   0.88   0.82   0.91
  1hq1B   1mnxA   24    42   57.1    42    20   19.1   30.0   50.0   1.56   0.62   1.08   1.09
  2d6fE   2tpkA   23    36   63.9    36    12   19.5   41.7   41.7   1.39   0.53   0.52   0.81
  1e8oE   1yhq9   36    50   72.0    50    21   14.0   33.3   38.0   1.30   0.81   0.76   0.95
  1dk1B   1qwaA   15    21   71.4    21     9   19.0   77.8   85.7   0.93   0.93   1.08   0.98
  1m82A   2dr7B   13    25   52.0    25    11   24.0   45.5   72.0   1.26   0.55   1.00   0.94
  2qh3A   3d0uA   17    23   73.9    23     9   17.4   66.7   69.6   0.91   0.75   0.82   0.82
  1vfgC   2euyA   19    34   61.3    31    12   12.9   25.0   45.2   0.85   0.26   0.49   0.53
  1serT   3ccv0   67    94   71.3    64    18   14.1   27.8   31.2   1.67   0.47   0.72   0.95
  2f4xA   2hgp1    2    24    8.3    24     5    0.0    0.0   16.7   0.32   0.11   0.03   0.15
  1vsaw   3ccv0 1977  2889   68.4  2754  1107   51.8   70.4   84.2  37.00  37.00  37.00  37.00
  1jo7A   1s1i3   22    31   71.0    31    13   19.4   46.2   61.3   1.22   0.69   1.01   0.97
  1pjyA   2feyA   16    22   72.7    22    10   18.2   50.0   59.1   0.92   0.56   0.54   0.67
  1ehzA   2qh2A   18    24   75.0    24     9   20.8   77.8   70.8   1.08   0.93   0.91   0.97
  1mt4A   1p5nA   14    24   58.3    24    10   41.7   70.0   62.5   2.08   0.92   0.69   1.23
  1fqzA   2pcvA   15    27   55.6    27    10   18.5   40.0   48.1   1.06   0.41   0.46   0.64
  1m5lA   1sj3R   25    38   65.8    38    16    7.9   37.5   39.5   0.63   0.66   0.50   0.59
  1p5nA   2rpkA   15    20   75.0    20     8   10.0   50.0   65.0   0.62   0.44   0.57   0.55
  1hvuC   1serT   21    30   70.0    30    11   16.7   36.4   40.0   1.03   0.40   0.34   0.59
  1pnxA   2pxdB   38    49   77.6    49    21   14.3   38.1   55.1   1.31   1.03   1.77   1.37
  1ze2C   2eewA   16    22   72.7    22     8    9.1   75.0   68.2   0.60   0.76   0.73   0.70
  2ahtA   3b4aB   22    27   81.5    27    12   11.1   41.7   74.1   0.71   0.53   1.20   0.81
  3bo0G   3ficA   23    32   71.9    32     9   31.2   44.4   53.1   2.04   0.43   0.77   1.08
  1euqB   2zhbB   22    34   64.7    34    13    2.9   53.8   50.0   0.37   0.88   0.74   0.66
  1firA   1s2fA   17    23   73.9    23     9    4.3   66.7   69.6   0.45   0.75   0.82   0.67
  1fjgA   1jbrD   22    31   71.0    31    13   32.3   69.2   83.9   2.05   1.31   1.90   1.75
  1efwC   2ez6C   18    28   64.3    28    12   17.9   58.3   60.7   1.05   0.90   0.83   0.93
  2bh2C   2jl6A   36    37   97.3    30     6   50.0   83.3   53.3   3.17   0.63   0.70   1.50
  1u0bA   2pxuB   32    49   65.3    49    21    8.2   28.6   36.7   0.72   0.61   0.66   0.67
  1g59B   2w2hR   16    22   72.7    22     8   13.6   75.0   72.7   0.75   0.76   0.83   0.78
  2b63R   2pxtB   21    31   67.7    31    11    6.5   54.5   51.6   0.53   0.72   0.68   0.64
  1ze2C   2pxvB   14    22   63.6    22     8    9.1   87.5   77.3   0.60   0.94   0.95   0.83
  1r7zA   3finB   22    34   64.7    34    13   20.6   53.8   58.8   1.40   0.88   1.08   1.12
  1r7zA   3finA   25    34   73.5    34    13   20.6   46.2   47.1   1.40   0.69   0.64   0.91
  1euqB   2f88A   25    34   73.5    34    14    5.9   57.1   50.0   0.50   1.08   0.74   0.78
  1nemA   2k95A   15    23   65.2    23    10   30.4   80.0   73.9   1.46   1.12   0.93   1.17
  1h4sT   2eeuA   37    67   55.2    67    25    3.0   24.0   26.9   0.32   0.58   0.50   0.47
  1fyoA   2azxC   19    27   70.4    27    11    0.0   36.4   37.0   0.30   0.40   0.24   0.31
  1d6kB   2nqpF   26    37   70.3    37    17    8.1   23.5   32.4   0.63   0.33   0.27   0.41
  2drbB   3dknF   17    32   53.1    32    10    9.4   50.0   56.2   0.67   0.56   0.88   0.70
  1txsA   2jppC   16    20   80.0    20     8   25.0   75.0   75.0   1.11   0.76   0.77   0.88
  1s1i3   2pxbB   36    49   73.5    49    21   14.3   38.1   49.0   1.31   1.03   1.37   1.24
  1bj2A   2rkjK   15    21   71.4    21     7    9.5   85.7   57.1   0.61   0.78   0.47   0.62
  1e4pA   1joxA   11    21   52.4    21     7    4.8   57.1   47.6   0.47   0.46   0.31   0.41
  1vspx   2azxC   39    75   52.0    72    28    5.6   28.6   23.6   0.60   0.98   0.37   0.65
  2gya0   2jymA   17    22   77.3    22    10    9.1   60.0   63.6   0.60   0.73   0.63   0.65
  1ooaC   1r2pA   18    29   62.1    29    12    3.5   33.3   34.5   0.40   0.38   0.22   0.34
  1h4sT   1j1uB   43    77   64.2    67    25   50.8   96.0   89.6   8.03   5.42   6.53   6.66
  2f4xA   2hgpB   17    24   70.8    24     7   16.7  100.0   91.7   0.90   0.96   1.51   1.12
  1sj3R   2ez6C   18    28   64.3    28    12   17.9   50.0   60.7   1.05   0.70   0.83   0.86
  1f1tA   2czjB   22    38   57.9    38    15   13.1   46.7   60.5   0.97   0.86   1.39   1.08
  1u8dA   2pxtB   29    49   59.2    49    21   10.2   28.6   34.7   0.90   0.61   0.56   0.69
  1qf6B   2bh2C   29    37   78.4    30     6   30.0   83.3   56.7   1.84   0.63   0.80   1.09
  1ebrA   1qwaA   15    21   71.4    21     9   23.8   33.3   52.4   1.10   0.30   0.39   0.60
  1msyA   387dA    7    26   26.9    26     6   26.9   50.0   42.3   1.45   0.35   0.32   0.70
  2g1wA   2huaA   11    22   50.0    22     7    9.1   57.1   45.5   0.60   0.46   0.30   0.45
  1ffk0   1z2jA   37    45   82.2    45    20   15.6   25.0   55.6   1.33   0.45   1.56   1.11
  1ow9A   2a64A   18    23   78.3    23    10    8.7   50.0   47.8   0.59   0.56   0.36   0.50
  2euyA   2hghB   25    34   73.5    34    15   23.6   46.7   47.1   1.61   0.86   0.64   1.04
  1d6kB   1t28A   20    34   58.8    34     9    3.0   22.2   32.4   0.37   0.19   0.23   0.27
  1t4lA   2fk6R   23    32   71.9    32    15   12.5   46.7   56.2   0.84   0.86   0.88   0.86
  2gdiX   3gcaA   20    33   60.6    33    10    0.0   50.0   39.4   0.26   0.56   0.38   0.40
  1eiyC   2nz4P   47    76   61.8    76    29    4.0   20.7   17.1   0.41   0.55   0.11   0.36
  1kajA   2go59   22    32   68.8    32    10   12.5   60.0   43.8   0.84   0.73   0.48   0.68
  1lngB   2go5A   62    97   63.9    97    42   27.8   33.3   50.5   6.28   2.58   4.59   4.48
  2pxfB   2pxkB   47    49   95.9    49    21   95.9  100.0  100.0  11.08   4.50   5.01   6.86
  1hr2A   3degG   48    70   68.6    70    26   11.4   26.9   27.1   1.41   0.77   0.56   0.91
  1firA   1u2aA   16    20   80.0    20     9   20.0   77.8   80.0   0.94   0.93   0.88   0.92
  1k9wA   2d1bA   19    23   82.6    23     5   78.2  100.0   91.3   3.82   0.66   1.40   1.96
  2gv4A   2hvyE   13    22   59.1    22    10   18.2   90.0   86.4   0.92   1.33   1.18   1.14
  1hr2A   3degI   20    29   69.0    29    13   17.2   53.8   58.6   1.04   0.88   0.82   0.91
  1jidB   1nybB   14    24   58.3    24    10   29.2   80.0   75.0   1.46   1.12   1.02   1.20
  1rfrA   3bbnA   23    30   76.7    30    14   26.7   71.4   86.7   1.63   1.53   1.92   1.69
  2ow80   2zh2B   19    34   55.9    34    14    2.9   42.9   47.1   0.37   0.68   0.64   0.56
  17raA   3dilA   16    21   76.2    21     9   28.6   66.7   76.2   1.29   0.75   0.86   0.96
  2b63R   2eesA   18    31   58.1    31    11    6.5   54.5   61.3   0.53   0.72   1.01   0.75
  2frlA   2om7J   14    23   60.9    23     9    8.7   77.8   65.2   0.59   0.93   0.71   0.74
  2frlA   2om7H   12    23   52.2    23     9    4.3   77.8   69.6   0.45   0.93   0.82   0.73
  2frlA   2om7I   16    23   69.6    23     9   26.1    0.0   56.5   1.27   0.06   0.52   0.62
  1cq5A   1joxA   17    21   81.0    21     7    9.5   85.7   71.4   0.61   0.78   0.75   0.71
  1g70A   1tlrA   19    23   82.6    23     9    0.0   44.4   43.5   0.33   0.43   0.29   0.35
  1fqzA   1r2pA   19    27   70.4    27    11    7.4   36.4   33.3   0.56   0.40   0.18   0.38
  2frlA   2om7C   11    23   47.8    23     9    8.7   77.8   65.2   0.59   0.93   0.71   0.74
  1vsax   3ccv0   80   121   66.1   120    50   10.0   18.0   20.8   2.17   1.12   0.86   1.38
  2frlA   2om7F   12    23   52.2    23     9    4.3   77.8   60.9   0.45   0.93   0.61   0.67
  1jj29   2gv3A   15    22   68.2    22     8   22.7   87.5   86.4   1.09   0.94   1.18   1.07
  1f84A   1msyA   10    27   37.0    27    11   14.8   45.5   59.3   0.88   0.55   0.75   0.72
  3bo0D   3d5bA   19    27   70.4    27     7   37.0   85.7   81.5   2.06   0.78   1.45   1.43
  3bo0D   3d5bB   18    27   66.7    27     7   11.1   42.9   37.0   0.71   0.33   0.24   0.43
  1ldzA   3dknF   19    30   63.3    30    10   13.3   30.0   43.3   0.85   0.28   0.42   0.52
  2zh4B   3f4hX   29    34   85.3    34    10   26.5   50.0   47.1   1.82   0.56   0.64   1.01
  1pnu0   2eesA   52    67   77.6    67    28    6.0   21.4   28.4   0.62   0.56   0.59   0.59
  1m82A   1szyA   13    21   61.9    21     9   23.8   55.6   95.2   1.10   0.58   1.32   1.00
  1lngB   2go59   42    90   46.7    90    36    6.7   19.4   17.8   0.88   0.71   0.20   0.60
  1aqoA   2w2hR   14    22   63.6    22     8   31.8   37.5   63.6   1.47   0.31   0.63   0.81
  1serT   1yi20   67    94   71.3    64    18   14.1   27.8   31.2   1.67   0.47   0.72   0.95
  1ykvB   2g9cA   12    38   31.6    38    11    7.9   36.4   36.8   0.63   0.40   0.41   0.48
  1mfkA   2au4A   17    23   73.9    23    10   17.4   40.0   56.5   0.91   0.41   0.52   0.61
  1rnkA   2il9A   23    34   67.6    34    11    8.8   36.4   32.4   0.65   0.40   0.23   0.43
  1k8wB   1m5kB   14    22   63.6    22     8   40.9   87.5   77.3   1.87   0.94   0.95   1.25
  1kajA   2go5A   23    32   71.9    32    10    9.4   60.0   50.0   0.67   0.73   0.67   0.69
  1c2xC   3ccj0   94   120   78.3   120    40    6.7   20.0   20.0   1.18   0.92   0.75   0.95
  1pnxA   1ullA   25    35   71.4    35    15   20.0   26.7   42.9   1.39   0.35   0.53   0.76
  1et4A   2bh2C   23    35   65.7    30     6   16.7   50.0   40.0   1.03   0.35   0.34   0.58
  1c2xC   1l9aB   54   120   45.0   120    40    5.0   25.0   20.0   0.74   1.43   0.75   0.97
  1e4pA   2pxbB   18    24   75.0    24    11   37.5   45.5   83.3   1.86   0.55   1.25   1.22
  1ylgA   3f4hY   21    31   67.7    31    11    3.2   45.5   41.9   0.39   0.55   0.41   0.45
  1dk1B   2k4cA   38    57   66.7    57    24    1.8   25.0   38.6   0.25   0.59   1.02   0.62
  2ipyC   2j01A   19    30   63.3    30    12   10.0   58.3   66.7   0.69   0.90   1.15   0.91
  1fmnA   1xshA   17    27   63.0    27    11   22.2   45.5   51.9   1.24   0.55   0.55   0.78
  1pjyA   2hgp1   10    22   45.5    22     5    0.0    0.0   18.2   0.34   0.11   0.04   0.16
  1f1tA   2e5lA   25    38   65.8    38    15   13.2   60.0   65.8   0.98   1.30   1.66   1.31
  1f6zA   2b63R    6    27   22.2    27    11   14.8   45.5   66.7   0.88   0.55   0.96   0.80
  2nz4P   2zniC   42    72   58.3    72    28   12.5   21.4   29.2   1.63   0.56   0.76   0.98
  2grwA   2ow80   18    22   81.8    22    10   27.3   50.0   59.1   1.28   0.56   0.54   0.79
  2hghB   2zh8B   27    34   79.4    34    14    8.8   71.4   73.5   0.65   1.53   1.72   1.30
  1l9aB   1qzwB   39    47   83.0    47    18    8.5   38.9   40.4   0.73   0.84   0.79   0.79
  1exyA   1k8wB   12    22   54.5    22     8    9.1   62.5   54.5   0.60   0.59   0.45   0.55
  1tobA   3bboA   20    27   74.1    27    12   18.5   50.0   51.9   1.05   0.70   0.55   0.77
  1rawA   2qh3A   18    23   78.3    23     9   30.4   55.6   52.2   1.46   0.58   0.44   0.83
  1tobA   3bboC   22    27   81.5    27    12    7.4   41.7   51.9   0.56   0.53   0.55   0.55
  1r7zA   1zc5A   24    34   70.6    34    13   20.6   46.2   52.9   1.40   0.69   0.85   0.98
  1j1uB   3fu2A   21    34   61.8    31    11   25.8   45.5   48.4   1.62   0.55   0.58   0.92
  1jurA   2dlcY   11    22   50.0    22     9   13.6   44.4   54.5   0.75   0.43   0.45   0.54
  1b36A   1u9sA   25    38   65.8    38    16   10.5   37.5   42.1   0.80   0.66   0.59   0.68
  1grzA   2v47A  153   247   61.9   247   101    2.8    5.9   13.4   0.48   0.28   1.26   0.67
  1f84A   2czjB   17    29   58.6    29    12   17.2   33.3   48.3   1.04   0.38   0.52   0.65
  1xhpA   2oiuP   13    32   40.6    32    14   25.0   64.3   62.5   1.62   1.30   1.11   1.34
  2kfcA   3ccv0   29    36   80.6    36     9    2.8   55.6   33.3   0.36   0.58   0.28   0.40
  1a1tB   1j2bC   14    20   70.0    20     8   25.0   62.5   85.0   1.11   0.59   0.99   0.90
  1mmsC   2ckyA   37    58   63.8    58    22   12.1   31.8   43.1   1.25   0.80   1.39   1.15
  1bgzA   1p6vB   17    23   73.9    23     9   39.1   44.4   52.2   1.87   0.43   0.44   0.91
  1joxA   1nbkA   13    21   61.9    21     7   19.1   71.4   66.7   0.93   0.61   0.65   0.73
  1mfjA   2vplB   14    20   70.0    20     9    5.0   88.9   95.0   0.48   1.13   1.22   0.94
  1jidB   2akeB   20    29   69.0    29    12   13.8   58.3   55.2   0.86   0.90   0.71   0.82
  1l9aB   2csxC   52    75   69.3    75    27   14.7   44.4   37.3   2.09   2.01   1.61   1.91
  1k8wB   1r2pA   10    22   45.5    22     8    4.6   62.5   68.2   0.46   0.59   0.73   0.60
  2go59   2j00V   48    77   62.3    77    28    2.6   21.4   24.7   0.28   0.56   0.52   0.45
  1xsgA   2ow80   18    27   66.7    27    12   11.1   50.0   51.9   0.71   0.70   0.55   0.66
  1gaxC   2zh4B   21    34   61.8    34    13   20.6   46.2   50.0   1.40   0.69   0.74   0.94
  1qtqB   1xp7A   15    23   65.2    23     7   13.1  100.0   69.6   0.74   0.96   0.82   0.84
  1g70A   3bo0G   20    32   62.5    32     9   12.5   55.6   50.0   0.84   0.58   0.67   0.69
  1g70A   3bo0D   13    27   48.1    27     7    0.0   57.1   40.7   0.30   0.46   0.30   0.36
  1ei2A   2zh5B   13    25   52.0    25     9   16.0   66.7   64.0   0.89   0.75   0.78   0.81
  1fg0A   2pxtB   36    49   73.5    49    21    4.1   47.6   51.0   0.41   1.50   1.50   1.14
  2go5A   3ds7A   48    67   71.6    67    28   10.4   25.0   29.9   1.20   0.76   0.70   0.89
  1urnQ   2d6fE   14    21   66.7    21     5   38.1  100.0   66.7   1.68   0.66   0.65   0.99
  1wsuE   3dilA   18    23   78.3    22    10   45.5  100.0   95.5   2.08   1.55   1.42   1.69
  1eorA   1jidB   13    22   59.1    22    10   18.2   80.0   81.8   0.92   1.12   1.06   1.03
  2eesA   2pxtB   29    49   59.2    49    21   14.3   28.6   36.7   1.31   0.61   0.66   0.86
  1nybB   2eesA   18    24   75.0    24    10    8.3   70.0   70.8   0.58   0.92   0.91   0.80
  1dk1B   3gcaA   14    33   42.4    33    10    0.0   40.0   27.3   0.26   0.41   0.14   0.27
  1qtqB   1s03A   38    47   80.9    47    19   17.0   42.1   42.6   1.53   1.04   0.91   1.16
  1xokA   2gioA   17    29   63.0    27     7    7.4   85.7   59.3   0.56   0.78   0.75   0.69
  1ldzA   1p5nA   17    30   56.7    30    12   13.3   50.0   43.3   0.85   0.70   0.42   0.66
  1pnxA   2ro2A   17    23   73.9    23    10    8.7   90.0   95.7   0.59   1.33   1.53   1.15
  2du5D   2nqpF   31    71   45.6    68    22   38.2   50.0   69.1   5.95   1.75   4.52   4.07
  1msyA   1vsax   17    27   63.0    27    11   33.4   63.6   66.7   1.85   0.91   0.96   1.24
  1t4lA   2eesA   19    32   59.4    32    15   28.1   40.0   46.9   1.83   0.67   0.57   1.02
  2o33A   2zh1B   13    20   65.0    20     9   25.0  100.0   95.0   1.11   1.34   1.22   1.22
  1a51A   1hvuC    6    30   20.0    30    11    6.7   45.5   36.7   0.53   0.55   0.27   0.45
  1yg3A   2czjB   16    28   57.1    28     9   10.7   55.6   39.3   0.70   0.58   0.29   0.52
  2b63R   3b4aB   20    31   64.5    31    11    9.7   54.5   48.4   0.68   0.72   0.58   0.66
  1rawA   3bo0D   17    27   63.0    27     7    3.7   42.9   33.3   0.42   0.33   0.18   0.31
  1c2xC   1nc0A   20    24   83.3    24    10    8.3   50.0   70.8   0.58   0.56   0.91   0.68
  1j2bC   2k95A   19    48   39.6    48    16   16.7   37.5   33.3   1.53   0.66   0.48   0.89
  1m5lA   2hw8B   20    36   55.6    36    15    2.8   33.3   36.1   0.36   0.50   0.35   0.40
  2d6fE   2gya0   59    74   81.9    72    31    8.3   29.0   29.2   0.97   1.20   0.76   0.98
  1exdB   2om7F   18    29   62.1    29    11   10.3   63.6   51.7   0.69   0.91   0.61   0.74
  1nemA   1voqA   19    23   82.6    23    10    8.7   50.0   65.2   0.59   0.56   0.71   0.62
  1l2xA   1tjzA    7    22   31.8    22     8   27.2   62.5   54.5   1.28   0.59   0.45   0.77
  1mmsC   2ow8y   38    58   65.5    58    22   10.3   22.7   29.3   1.05   0.43   0.48   0.65
  1g70A   2gv4A   14    22   63.6    22    10   36.4   60.0   86.4   1.67   0.73   1.18   1.19
  1l1cC   2gv3A    7    22   31.8    22     8    9.1   37.5   63.6   0.60   0.31   0.63   0.52
  1lngB   2ozbC   21    33   63.6    33    12    6.0   66.7   57.6   0.51   1.10   0.98   0.86
  1cx0B   1h3eB   47    72   65.3    72    26   11.1   26.9   22.2   1.40   0.77   0.29   0.82
  1xp7A   2draB   10    23   43.5    23     7   17.4  100.0   78.3   0.91   0.96   1.04   0.97
  2tobA   361dA    4    20   20.0    20     7   10.0  100.0   85.0   0.62   0.96   0.99   0.85
  1u6bB   2hgrD   51    76   67.1    76    28    5.3   25.0   28.9   0.57   0.76   0.83   0.72
  1u6bB   2hgrC   45    76   59.2    76    30    5.3   23.3   23.7   0.57   0.75   0.43   0.58
  1ffk0   1n66A   17    22   77.3    22    10   31.8   80.0   90.9   1.47   1.12   1.30   1.30
  1euyB   1l9aB   50    74   68.5    73    28    9.6   21.4   26.0   1.17   0.56   0.54   0.76
  2ipyC   2om7J   23    30   76.7    30    12   10.0   33.3   66.7   0.69   0.38   1.15   0.74
  1nc0A   2qex0   17    24   70.8    24    10    8.3   50.0   58.3   0.58   0.56   0.60   0.58
  1jo7A   1y0qA   23    31   74.2    31    13   16.1   46.2   54.8   1.02   0.69   0.79   0.83
  1ajuA   1u0bA   18    30   60.0    30    11    6.7   36.4   40.0   0.53   0.40   0.34   0.42
  2hojA   2zh2B   20    34   58.8    34    14   23.5   28.6   64.7   1.60   0.36   1.33   1.10
  1f6zA   1xshA   26    27   96.3    27    11   81.5   72.7   85.2   4.76   1.11   1.58   2.48
  1cx0B   2go5A   49    72   68.1    72    26   11.1   26.9   27.8   1.40   0.77   0.65   0.94
  1d6kB   1fjgA   28    37   75.7    37    17   18.9   29.4   62.2   1.38   0.48   1.41   1.09
  1rawA   2nufC   16    28   57.1    28    12   21.4   41.7   50.0   1.24   0.53   0.53   0.77
  1eiyC   1fjeA   15    22   68.2    22     7   18.2   71.4   50.0   0.92   0.61   0.37   0.64
  1cx0B   2go59   41    72   56.9    72    26    4.2   23.1   26.4   0.43   0.58   0.55   0.52
  1rlgC   2pxlB   17    25   68.0    25    11   16.0   45.5   52.0   0.89   0.55   0.49   0.64
  1euyB   1nkw9   44    74   60.3    73    28    5.5   25.0   24.7   0.59   0.76   0.45   0.60
  1ullA   2zh5B   20    34   58.8    34    13    2.9   38.5   64.7   0.37   0.52   1.33   0.74
  1rfrA   1txsA   27    30   90.0    30    14   53.3   35.7   86.7   3.40   0.51   1.92   1.94
  1u6bB   1wz2C   56    88   63.6    88    31    5.7   19.4   18.2   0.69   0.54   0.21   0.48
  1mmsC   2ow80   44    58   75.9    58    22    6.9   27.3   39.7   0.67   0.61   1.14   0.81
  2czjB   2zh1B   22    33   66.7    33    14    6.1   50.0   51.5   0.51   0.87   0.76   0.71
  1l1wA   1rlgC   13    25   52.0    25    11    4.0   54.5   56.0   0.43   0.72   0.58   0.58
  1z43A   2v47A   69   101   68.3   101    43   10.9   18.6   29.7   1.99   0.90   1.67   1.52
  1r7zA   2g9cA   28    34   82.4    34    13   17.7   46.2   41.2   1.20   0.69   0.46   0.78
  2a64A   2jtpA   27    34   79.4    34    14   14.7   50.0   47.1   1.00   0.87   0.64   0.84
  1kksA   1r2pA   11    24   45.8    24     8   20.9   62.5   50.0   1.08   0.59   0.42   0.70
  1mt4A   361dA    9    20   45.0    20     7   15.0  100.0   90.0   0.77   0.96   1.10   0.94
  1firA   1s03A   35    47   74.5    47    19    6.4   26.3   40.4   0.57   0.46   0.79   0.60
  1ykvB   359dB   17    25   68.0    25     4    8.0  100.0   44.0   0.57   0.54   0.33   0.48
  2es5A   2gy9A   17    23   73.9    23    10   47.8   90.0  100.0   2.29   1.33   1.66   1.76
  1a60A   2jxvA   15    33   45.5    33    15   18.2   33.3   36.4   1.20   0.50   0.31   0.67
  2j00V   2zniC   49    72   68.1    72    28   26.4   46.4   59.7   4.14   2.28   3.87   3.43
  1fjeA   1jbtC   14    22   63.6    22     7   18.1   71.4   54.5   0.92   0.61   0.45   0.66
  1u6bB   2gy9A  129   197   65.5   197    70    5.1   14.3   13.7   1.34   1.34   0.69   1.13
  1e95A   3dknD   13    20   65.0    20     4   10.0   75.0   45.0   0.62   0.41   0.26   0.43
  2fdtA   2j37Z   26    36   72.2    36    16   13.9   50.0   52.8   0.99   1.06   0.93   1.00
  1k2gA   1r2pA   14    22   63.6    22     8   13.6   37.5   31.8   0.75   0.31   0.13   0.40
  1rmnA   2draB   22    34   64.7    34    13   11.8   38.5   38.2   0.83   0.52   0.37   0.57
  1h4sT   1l9aB   46    77   68.7    67    25    4.5   28.0   35.8   0.46   0.78   1.16   0.80
  1xhpA   2csxC   22    32   68.8    32    14   18.8   35.7   50.0   1.21   0.51   0.67   0.80
  2azxC   2kfcA   19    36   52.8    36     9    0.0   55.6   36.1   0.24   0.58   0.35   0.39
  1na2A   2bh2C   15    30   50.0    30     6   16.7   83.3   50.0   1.03   0.63   0.60   0.76
  1k6gA   2f88A   16    22   72.7    22    10    9.1   60.0   72.7   0.60   0.73   0.83   0.72
  1vorB   1ylgA   21    31   67.7    31    12   12.9   50.0   61.3   0.85   0.70   1.01   0.85
  1nyiB   484dB   13    24   54.2    24     5    8.3   80.0   41.7   0.58   0.51   0.28   0.46
  2grwA   3gcaA   12    22   54.5    22    10    0.0   50.0   50.0   0.34   0.56   0.37   0.42
  1xjrA   3dhsA   37    47   78.7    47    19   10.6   42.1   38.3   0.91   1.04   0.68   0.88
  1byjA   2pxuB   20    27   74.1    27    12   22.2   50.0   70.4   1.24   0.70   1.08   1.01
  1audB   1jurA   15    22   68.2    22     9    0.0   55.6   68.2   0.34   0.58   0.73   0.55
  1c2xC   2feyA   28    43   65.1    43    16   11.6   43.8   55.8   0.94   0.86   1.45   1.08
  1aqoA   1exyA   19    29   65.5    29    12   17.2   41.7   51.7   1.04   0.53   0.61   0.73
  1s2fA   2czjB   18    23   78.3    23     9   34.8   77.8   78.3   1.66   0.93   1.04   1.21
  1gixD   1jtjA   14    23   60.9    23     8    8.7   50.0   69.6   0.59   0.44   0.82   0.62
  1j2bC   2d1bA   27    39   69.2    39    15   23.0   40.0   41.0   1.79   0.67   0.57   1.01
  1nkw9   2ipyC   21    30   70.0    30    12   13.3   50.0   66.7   0.85   0.70   1.15   0.90
  1eiyC   2dr5B   26    32   81.2    32    13    9.4   46.2   46.9   0.67   0.69   0.57   0.65
  1c0aB   2f4vA   53    77   68.8    77    28    5.2   25.0   26.0   0.57   0.76   0.61   0.65
  2g1wA   2gioA    9    22   40.9    22     7    4.5   42.9   40.9   0.46   0.33   0.24   0.34
  2f4xA   3ds7A   18    24   75.0    24     7   16.7   85.7   62.5   0.90   0.78   0.69   0.79
  1i94A   1kksA   21    24   87.5    24     8   12.5   75.0   66.7   0.74   0.76   0.80   0.77
  1byjA   2jymA   16    22   72.7    22    10   22.7   60.0   68.2   1.09   0.73   0.73   0.85
  1nemA   1xshA    9    23   39.1    23    10   26.1   90.0   82.6   1.27   1.33   1.16   1.25
  1eiyC   1kksA   18    24   75.0    24     8   20.8   75.0   66.7   1.08   0.76   0.80   0.88
  1y39C   2zh3B   18    34   52.9    34    14   17.6   42.9   47.1   1.19   0.68   0.64   0.84
  1ykvB   2au4A   26    38   68.4    38    11   15.8   36.4   47.4   1.17   0.40   0.80   0.79
  1euqB   1hvuC   20    30   66.7    30    11   13.4   36.4   36.7   0.85   0.40   0.27   0.51
  1ldzA   2gdiX   21    30   70.0    30    12   20.0   41.7   43.3   1.22   0.53   0.42   0.73
  1yshA   2ct8C   20    28   71.4    28    12    7.1   41.7   53.6   0.55   0.53   0.63   0.57
  1serT   1urnQ   14    21   66.7    21     5    0.0  100.0   61.9   0.35   0.66   0.56   0.52
  1hq1B   1nbkA   22    34   64.7    34    14   11.8   42.9   47.1   0.82   0.68   0.64   0.72
  1vs6B   1z2jA   34    45   75.6    45    20   11.1   35.0   55.6   0.93   0.82   1.56   1.10
  1hvuC   1yhq9   17    30   56.7    30    11   13.4   45.5   36.7   0.85   0.55   0.27   0.56
  1euyB   2w2hR   17    22   77.3    22     8   27.3   62.5   77.3   1.28   0.59   0.95   0.94
  1ebrA   1rfrA   17    30   56.7    30    13   10.0   38.5   46.7   0.69   0.52   0.51   0.57
  2nz4P   2qex0   93   141   66.0   141    45    3.5   13.3   19.1   0.46   0.46   0.97   0.63
  2czjB   2gy9A   44    63   71.0    62    23   17.8   34.8   32.3   2.15   1.01   0.74   1.30
  1ffyT   1i94A   52    75   69.3    75    30    5.3   23.3   29.3   0.58   0.75   0.84   0.72
  2j01B   2pxqB   38    49   77.6    49    21    8.2   28.6   26.5   0.72   0.61   0.24   0.53
  1yl41   3b31A   20    29   69.0    29    11   10.3   54.5   62.1   0.69   0.72   0.93   0.78
  1cx0B   3cc70   53    72   73.6    72    26    5.6   23.1   23.6   0.60   0.58   0.37   0.52
  1ehtA   2gipA   11    28   39.3    28    13   25.0   23.1   85.7   1.43   0.24   1.69   1.12
  1f84A   1k6hA   16    22   72.7    22    10   31.9   60.0   68.2   1.47   0.73   0.73   0.98
  1e95A   2csxC   17    36   47.2    36    12    8.3   41.7   44.4   0.64   0.53   0.61   0.60
  1bauA   1qf6B   18    23   78.3    23     7   13.0   71.4   52.2   0.74   0.61   0.44   0.60
  1gtrB   2anrB   18    25   72.0    25     8   20.0   87.5   64.0   1.07   0.94   0.78   0.93
  1l1cC   1pnxA   21    29   72.4    29    12   10.3   33.3   51.7   0.69   0.38   0.61   0.56
  2hgrC   2rd2B   50    75   66.7    74    28   41.9   82.1   83.8   7.28   5.18   6.79   6.42
  2f88A   3finA   24    34   70.6    34    14   23.5   57.1   58.8   1.60   1.08   1.08   1.25
  1hwqA   1vsax   21    30   70.0    30    13   10.0   46.2   46.7   0.69   0.69   0.51   0.63
  2eesA   2gv4A   17    22   77.3    22    10   13.6   60.0   68.2   0.75   0.73   0.73   0.74
  2f88A   3finB   23    34   67.6    34    14   29.4   42.9   52.9   2.04   0.68   0.85   1.19
  1ehzA   2b63R   16    31   59.3    31    11    3.2   45.5   51.6   0.39   0.55   0.68   0.54
  2annB   2ez6C   12    25   52.2    23     6   13.0  100.0   65.2   0.74   0.80   0.71   0.75
  1e4pA   1ullA   13    24   54.2    24    11    8.3   54.5   54.2   0.58   0.72   0.51   0.60
  2au4A   3d5bB   28    41   68.3    41    17   17.1   35.3   58.5   1.36   0.65   1.48   1.16
  1hwqA   1vsaw   24    30   80.0    30    13   23.4   46.2   53.3   1.42   0.69   0.70   0.94
  1ehtA   1t28A   13    33   39.4    33     9    0.0   22.2   18.2   0.26   0.19   0.04   0.17
  2pxlB   3culC   29    47   61.7    47    19   10.6   31.6   51.1   0.91   0.63   1.40   0.98
  2dr7B   484dB   17    27   63.0    27    10   11.1   50.0   70.4   0.71   0.56   1.08   0.78
  1kksA   3ccv0   17    24   70.8    24     8    8.3   62.5   54.2   0.58   0.59   0.51   0.56
  1tobA   2gv3A    9    22   40.9    22     8   36.4   75.0   63.6   1.67   0.76   0.63   1.02
  1exyA   1sj3R   23    33   69.7    33    13   15.1   30.8   48.5   1.01   0.37   0.65   0.68
  1z43A   3b31A   18    29   62.1    29    11    6.9   54.5   55.2   0.54   0.72   0.71   0.66
  1vorB   1zc5A   33    41   80.5    41    19    2.4   26.3   31.7   0.33   0.46   0.30   0.36
  2dr5B   2e5lA   28    32   87.5    32    13   18.7   23.1   53.1   1.21   0.24   0.77   0.74
  1g1xE   1xpfA   14    23   60.9    23     4    4.3   75.0   39.1   0.45   0.41   0.22   0.36
  1byjA   1l2xA   16    27   59.3    27     8   29.6   62.5   48.1   1.64   0.59   0.46   0.90
  1p6vB   2anrB   18    25   72.0    25     8   16.0   87.5   68.0   0.89   0.94   0.89   0.91
  1ze2C   3bo0G   14    22   63.6    22     8   18.2   75.0   63.6   0.92   0.76   0.63   0.77
  1ze2C   3bo0E   12    22   54.5    22     8   27.3   75.0   68.2   1.28   0.76   0.73   0.93
  1ec6C   1ehzA   10    20   50.0    20     6   20.0   83.3   70.0   0.94   0.63   0.67   0.75
  2eewA   2om7C   43    67   64.2    67    29   13.4   24.1   32.8   1.65   0.75   0.92   1.11
  2du3D   2jl6A   48    71   67.6    71    28   12.7   21.4   33.8   1.64   0.56   1.13   1.11
  1kp7A   2ahtA   11    27   40.7    27    12   18.5   58.3   59.3   1.05   0.90   0.75   0.90
  2eewA   2om7F   17    29   58.6    29    11   17.2   45.5   48.3   1.04   0.55   0.52   0.70
  2eewA   2om7I   36    58   62.1    58    18    3.4   16.7   20.7   0.36   0.20   0.13   0.23
  2eewA   2om7H   27    42   64.3    42    16   14.3   37.5   42.9   1.15   0.66   0.74   0.85
  2drbB   2f88A   19    34   55.9    34    14   23.5   57.1   52.9   1.60   1.08   0.85   1.18
  1na2A   2noqA   26    30   86.7    30    12   30.0   66.7   60.0   1.84   1.10   0.91   1.28
  1ajuA   1p6vB   18    30   60.0    30    11   16.7   54.5   43.3   1.03   0.72   0.42   0.72
  1ldzA   2annB   15    25   60.0    23     6   21.7   83.3   52.2   1.08   0.63   0.44   0.72
  1ebrA   1mmsC   19    30   63.3    30    13   13.3   30.8   46.7   0.85   0.37   0.51   0.58
  1mfyA   1z2jA   15    31   48.4    31    10    9.7   50.0   64.5   0.68   0.56   1.13   0.79
  2du3D   3degG   38    70   54.3    70    26    5.7   15.4   31.4   0.60   0.26   0.89   0.58
  1bauA   1vs6B   21    23   91.3    23     7   13.0  100.0   65.2   0.74   0.96   0.71   0.81
  1na2A   2gy9A   23    30   76.7    30    12   16.6   83.3   80.0   1.03   1.54   1.65   1.41
  1joxA   1kh6A   11    21   52.4    21     7   14.3   71.4   52.4   0.76   0.61   0.39   0.59
  1vsax   3bboB   79   117   67.5   117    43   57.3   90.7   96.6  17.45  10.40  14.63  14.16
  1vsax   3bboA   81   121   66.9   120    50    6.7   16.0   26.7   1.18   0.87   1.81   1.29
  361dA   3phpA   10    20   50.0    20     7   20.0  100.0   80.0   0.94   0.96   0.88   0.92
  1c0aB   1kpdA   21    32   65.6    32    10    3.1   50.0   34.4   0.38   0.56   0.25   0.40
  2annB   2o33A    1    20    5.0    20     6   15.0   83.3   80.0   0.77   0.63   0.88   0.76
  1eiyC   1ffyT   54    75   72.0    75    29   29.3   48.3   60.0   4.92   2.57   4.15   3.88
  1k9wA   1pnsA   17    23   73.9    23     5   13.0  100.0   65.2   0.74   0.66   0.71   0.70
  1firA   1n8xA   26    36   72.2    36    16   13.9   43.8   63.9   0.99   0.86   1.42   1.09
  1g1xD   1tobA   16    27   59.3    27     4    7.4  100.0   37.0   0.56   0.54   0.24   0.44
  17raA   1jurA   15    21   71.4    21     9   19.0   33.3   61.9   0.93   0.30   0.56   0.59
  1ylsB   1ymoA   16    38   44.4    36     9   19.4   33.3   47.2   1.39   0.30   0.71   0.80
  1mt4A   1nkw9   19    24   79.2    24    10   25.0   80.0   70.8   1.26   1.12   0.91   1.10
  2om7F   2qh2A   11    24   45.8    24     9   20.8   88.9   70.8   1.08   1.13   0.91   1.04
  1hlxA   2ipyC    5    20   25.0    20     9    5.0   55.6   70.0   0.48   0.58   0.67   0.57
  1bvjA   1njp5   14    23   60.9    23    10   30.4   90.0   82.6   1.46   1.33   1.16   1.32
  1nc0A   3fihA   18    24   75.0    24    10   20.8   60.0   62.5   1.08   0.73   0.69   0.83
  1y0qA   2b57A   44    65   67.7    65    28    4.6   21.4   21.5   0.47   0.56   0.20   0.41
  1yshF   2bteB   19    34   57.6    33    12   24.2   50.0   45.5   1.61   0.70   0.56   0.96
  1mjiC   2dr5B   17    32   53.1    32    12   18.8   41.7   71.9   1.21   0.53   1.49   1.08
  1a9lA   2draB   15    34   44.1    34    13   14.7   46.2   38.2   1.00   0.69   0.37   0.69
  1mnxA   2ozbC   19    33   57.6    33    12   18.2   33.3   45.5   1.20   0.38   0.56   0.71
  1m5lA   2rkjK   29    38   76.3    38    16    5.3   31.2   36.8   0.48   0.48   0.41   0.46
  1njp5   1z31A   19    32   76.0    25    10   28.0   80.0   84.0   1.45   1.12   1.36   1.31
  1yg3A   2go5A   19    28   67.9    28     9   10.7   55.6   42.9   0.70   0.58   0.37   0.55
  1l8vA   1voqA  109   157   69.4   157    63    5.1   11.1   18.5   1.02   0.59   1.15   0.92
  1firA   2jymA   15    22   68.2    22    10   13.6   60.0   68.2   0.75   0.73   0.73   0.74
  1yg3A   2go59   18    28   64.3    28     9   14.3   55.6   39.3   0.87   0.58   0.29   0.58
  2hgpB   3fu2A    9    34   26.5    31    11   16.1   45.5   41.9   1.02   0.55   0.41   0.66
  1vfgC   3fozC   59    74   79.7    31    12   54.8   33.3   93.5   3.63   0.38   2.31   2.11
  1hwqA   2k4cA   18    30   60.0    30    13   16.7   38.5   46.7   1.03   0.52   0.51   0.69
  1lngB   1ow9A   15    23   65.2    23    10   34.8   80.0   87.0   1.67   1.12   1.28   1.35
  1aqoA   2tobA    4    20   20.0    20     9    0.0   44.4   70.0   0.36   0.43   0.67   0.48
  1j2bC   2gipA   20    28   71.4    28    13   28.6   53.8   67.9   1.64   0.88   1.06   1.20
  1m5lA   1z31A    8    32   25.0    32    12   12.5   41.7   43.8   0.84   0.53   0.48   0.62
  2noqA   3epkF   46    69   66.7    69    28    4.3   25.0   26.1   0.44   0.76   0.48   0.56
  1yi20   2bh2C   24    37   64.9    30     6   20.0   83.3   50.0   1.22   0.63   0.60   0.82
  1g70A   2frlA   15    23   65.2    23     9   34.8   66.7   69.6   1.67   0.75   0.82   1.08
  1fkaA   2gdiX   58    80   72.5    80    31    3.8   16.1   20.0   0.40   0.37   0.25   0.34
  1audB   1n8xA    9    30   30.0    30    10   13.4   50.0   46.7   0.85   0.56   0.51   0.64
  1ebrA   1q93A   19    27   70.4    27    12   11.1   33.3   37.0   0.71   0.38   0.24   0.44
  2pxvB   2qh2A   16    24   66.7    24     9   16.7   66.7   62.5   0.90   0.75   0.69   0.78
  2drbB   2gv3A   16    22   72.7    22     8   45.5   87.5   81.8   2.08   0.94   1.06   1.36
  1m5kB   2tpkA   21    36   58.3    36    12    2.8   41.7   44.4   0.35   0.53   0.61   0.50
  1e95A   3d5aA   26    36   72.2    36    12   22.2    8.3   41.7   1.59   0.09   0.52   0.73
  1jidB   1qtqB   19    29   65.5    29    12   10.4   58.3   55.2   0.69   0.90   0.71   0.77
  2euyA   2hguB   24    34   70.6    34    15    2.9   26.7   38.2   0.37   0.35   0.37   0.36
  1hwqA   2dlcY   24    30   80.0    30    13   13.3   38.5   40.0   0.85   0.52   0.34   0.57
  1rnkA   2gv4A   13    22   59.1    22    10    4.5   50.0   45.5   0.46   0.56   0.30   0.44
  1pnsA   3d5bA 1040  1527   68.1  1527   619    0.3    1.5    2.2  -0.00   0.43   0.00   0.14
  1mjiC   2jppC   11    20   55.0    20     8   35.0   87.5   90.0   1.48   0.94   1.10   1.18
  2qh2A   3phpA   14    23   60.9    23     9   17.4   88.9   78.3   0.91   1.13   1.04   1.03
  2ap0A   387dA   12    26   46.2    26     6   11.6   33.3   30.8   0.72   0.24   0.14   0.37
  1un6E   3bboC   36    61   59.0    61    26    6.6   19.2   34.4   0.66   0.40   0.86   0.64
  1un6E   3bboB   41    61   67.2    61    26   14.8   30.8   32.8   1.69   1.00   0.75   1.15
  1un6E   3bboA   45    61   73.8    61    26   11.5   26.9   36.1   1.24   0.77   0.98   1.00
  1yl3A   3ficA 1035  1504   68.8  1504   589    0.7    1.2    2.3   0.00   0.06   0.00   0.02
  1qwbA   2dr5B    4    26   15.4    26    10    3.8   50.0   61.5   0.43   0.56   0.76   0.58
  1euqB   1jj29   47    72   65.3    72    28   12.5   21.4   29.2   1.63   0.56   0.76   0.98
  1s2fA   2pxpB   16    23   69.6    23     9   43.5   88.9   87.0   2.08   1.13   1.28   1.50
  1mzpB   1vorB   50    55   90.9    55    23    9.1   21.7   25.5   0.87   0.42   0.27   0.52
  1mzpB   1vorA   35    55   63.6    55    23    3.6   17.4   20.0   0.38   0.28   0.10   0.25
  1d6kB   1yshB   24    37   64.9    37    17   16.2    5.9   64.9   1.18   0.06   1.54   0.92
  1d6kB   1yshA   18    28   64.3    28    12   14.3   25.0   39.3   0.87   0.26   0.29   0.47
  1jbrD   1n66A   15    22   68.2    22    10   18.2   70.0   90.9   0.92   0.92   1.30   1.04
  1d6kB   1yshF   19    34   57.6    33    12   15.2   33.3   36.4   1.01   0.38   0.31   0.57
  1ooaC   2v3cM   18    29   62.1    29    12   13.8   50.0   48.3   0.86   0.70   0.52   0.70
  1ebrA   2oihB   25    30   83.3    30    13   13.3   46.2   43.3   0.85   0.69   0.42   0.66
  1g1xD   2ihxB   24    41   60.0    40     4    7.5   75.0   27.5   0.61   0.41   0.19   0.40
  1nbsA   2fk6R   34    79   64.2    53    21    5.7   28.6   30.2   0.53   0.61   0.43   0.53
  28spA   2o33A    7    20   35.0    20     9   25.0   22.2   80.0   1.11   0.19   0.88   0.73
  1x8wA   1yshF   23    34   69.7    33    12    9.1   33.3   36.4   0.66   0.38   0.31   0.45
  1ebrA   1xpeA   13    23   56.5    23     7   17.4   57.1   65.2   0.91   0.46   0.71   0.69
  1xhpA   2a2eA   21    32   65.6    32    14    9.4   28.6   56.2   0.67   0.36   0.88   0.64
  1x8wA   1yshB   68   101   67.3   101    43    6.9   20.9   22.8   1.03   1.15   0.76   0.98
  1x8wA   1yshA   21    28   75.0    28    12   17.8   66.7   85.7   1.05   1.10   1.69   1.28
  1g70A   2ct8C   26    32   81.2    32    14   15.6   35.7   50.0   1.02   0.51   0.67   0.73
  1a1tB   2du3D   17    20   85.0    20     8    5.0   62.5   60.0   0.48   0.59   0.49   0.52
  1c0aB   1txsA   27    38   71.1    38    17   10.5   41.2   47.4   0.79   0.85   0.80   0.81
  1c0aB   1vs6B   49    77   63.6    77    28    6.5   21.4   29.9   0.75   0.56   0.95   0.75
  1txsA   2ipyC   18    30   60.0    30    12   13.3   25.0   76.7   0.85   0.26   1.52   0.88
  1vsax   3ccm0   80   121   66.1   120    50   10.8   18.0   20.8   2.42   1.12   0.86   1.47
  1etfA   1u0bA   21    34   61.8    34    15   14.7   33.3   41.2   1.00   0.50   0.46   0.65
  1fg0A   1r2pA   28    34   82.4    34    14   11.8   35.7   32.4   0.82   0.51   0.23   0.52
  1yl41   1yneA   15    31   48.4    31    11    3.2   90.9   77.4   0.39   1.55   1.63   1.19
  2azxC   2gisA   43    75   59.7    72    28    5.5   32.1   34.7   0.59   1.22   1.24   1.02
  2pcvA   3ccv0   28    35   80.0    35    10   17.1   50.0   34.3   1.19   0.56   0.29   0.68
  2b57A   2kfcA   23    36   63.9    36     9    2.8   55.6   38.9   0.36   0.58   0.43   0.46
  2akeB   2gisA   43    72   59.7    72    27    2.8   18.5   16.7   0.30   0.39   0.08   0.26
  1e8oE   1grzA   30    50   60.0    50    21   12.0   38.1   32.0   1.09   1.03   0.46   0.86
  2hgrD   3d5bB   39    76   51.3    76    28    6.6   32.1   27.6   0.75   1.22   0.72   0.90
  1rnkA   2du3D   24    34   70.6    34    11   11.8   45.5   32.4   0.83   0.55   0.23   0.54
  1efwC   2pxuB   29    49   59.2    49    21   22.4   47.6   46.9   2.20   1.50   1.24   1.65
  1x8wA   2il9A   97   142   71.9   135    40    2.2   17.5   18.5   0.21   0.69   0.77   0.56
  1exdB   1jbtC   18    29   62.1    29    12   13.8   58.3   62.1   0.86   0.90   0.93   0.90
  2es5A   2nufC   11    23   47.8    23    10   26.1  100.0   87.0   1.27   1.55   1.28   1.37
  1efwC   1g59B   49    73   67.1    73    28   38.4   64.3   84.9   6.50   3.72   6.79   5.67
  1euqB   1jbrD   16    31   51.6    31    13   16.1   61.5   58.1   1.03   1.09   0.90   1.00
  1i94A   2d1bA   28    39   71.8    39    15   30.8   66.7   76.9   2.47   1.53   2.33   2.11
  2d1bA   2ipyC   20    30   66.7    30    12   30.0   58.3   66.7   1.84   0.90   1.15   1.29
  17raA   2tobA    8    20   40.0    20     9   15.0   22.2   60.0   0.77   0.19   0.49   0.48
  1eorA   2hnsA   15    22   68.2    22     9   63.7   88.9   86.4   2.94   1.13   1.18   1.75
  2anrB   359dB   12    25   48.0    25     4    0.0  100.0   40.0   0.32   0.54   0.26   0.37
  2hvyE   2pxpB   33    49   67.3    49    21   26.5   42.9   46.9   2.67   1.26   1.24   1.73
  28spA   2zh1B   16    28   57.1    28    12   21.4   41.7   50.0   1.24   0.53   0.53   0.77
  28spA   2pxeB   23    28   82.1    28    12   10.7   41.7   60.7   0.70   0.53   0.83   0.69
  1k8wB   2ow80   20    22   90.9    22     8   27.3   87.5   86.4   1.28   0.94   1.18   1.13
  1q96A   2pxfB   20    27   74.1    27    12   25.9   50.0   63.0   1.44   0.70   0.85   1.00
  1wsuE   3phpA   16    23   72.7    22     9   27.3   88.9   77.3   1.28   1.13   0.95   1.12
  1jbtC   2jxvA   11    29   37.9    29    12   13.8   50.0   79.3   0.86   0.70   1.54   1.03
  1aqoA   1fqzA   16    27   59.3    27    11   14.8   54.5   51.9   0.88   0.72   0.55   0.71
  1e4pA   1nybB    6    24   25.0    24    10   16.6   60.0   75.0   0.90   0.73   1.02   0.88
  1rfrA   2fdtA   17    30   56.7    30    14   20.0   85.7   93.3   1.22   2.02   2.19   1.81
  1euqB   3cc70   53    72   73.6    72    28    5.6   17.9   27.8   0.60   0.39   0.65   0.55
  1p5nA   3bbnA   26    34   76.5    34    13   11.8   38.5   41.2   0.83   0.52   0.46   0.60
  1yl41   3bo0E   15    27   55.6    27     9   14.8   66.7   59.3   0.88   0.75   0.75   0.79
  1hc8C   2hguB   40    58   69.0    58    23   10.3   17.4   24.1   1.05   0.28   0.24   0.52
  1u8dA   1u9sA   43    68   64.2    67    29    7.5   20.7   23.9   0.80   0.55   0.33   0.56
  1a9lA   2hgrC   26    38   68.4    38    14    7.9   35.7   31.6   0.63   0.51   0.26   0.47
  1anrA   1l1wA   17    29   58.6    29     8   10.3   50.0   55.2   0.69   0.44   0.71   0.62
  1mjiC   3f4hY   19    34   55.9    34    11    0.0   54.5   47.1   0.26   0.72   0.64   0.54
  1mjiC   3f4hX   20    34   58.8    34    10    5.9   30.0   35.3   0.50   0.28   0.30   0.36
  1g70A   2jtpA   12    32   37.5    32    14   28.1   42.9   71.9   1.83   0.68   1.49   1.33
  1yfgA   3f2qX   26    75   34.7    75    30    2.7   23.3   25.3   0.29   0.75   0.53   0.52
  1a9lA   2hgrD   26    38   68.4    38    14    7.9   42.9   42.1   0.63   0.68   0.59   0.63
  1l1wA   1rfrA   14    29   48.3    29    13   13.8   84.6   86.2   0.86   1.77   1.80   1.48
  1ysvA   3d5aA   18    27   66.7    27    12   22.2   91.7   88.9   1.24   1.78   1.71   1.58
  1h4sT   1jidB   20    29   69.0    29    12   13.8   50.0   55.2   0.86   0.70   0.71   0.76
  1dk1B   1k6gA   18    22   81.8    22    10   13.7   90.0   86.4   0.75   1.33   1.18   1.09
  1i6uC   1nemA   12    23   52.2    23    10   26.1   80.0   82.6   1.27   1.12   1.16   1.18
  2a64A   2gy9A  209   417   70.1   298   123    2.7    6.5    8.7   0.55   0.65   0.27   0.49
  2k4cA   2tobA   13    20   65.0    20     9   20.0   66.7   85.0   0.94   0.75   0.99   0.89
  1gtrB   1ysvA   18    27   66.7    27    12    7.4   58.3   59.3   0.56   0.90   0.75   0.73
  2bteB   2f88A   27    34   79.4    34    14   17.6   50.0   50.0   1.20   0.87   0.74   0.94
  1euqB   1u9sA   47    72   65.3    72    28   11.1   21.4   27.8   1.40   0.56   0.65   0.87
  1k8wB   2ow8y   17    22   77.3    22     8   22.7   87.5   86.4   1.09   0.94   1.18   1.07
  1qzwB   2pxuB   30    47   63.8    47    18   46.8   61.1   87.2   4.87   1.76   3.83   3.49
  1n66A   2gv3A   15    22   68.2    22     8   41.0   62.5   86.4   1.88   0.59   1.18   1.22
  3fozC   3fu2A    9    34   26.5    31    11    9.7   45.5   41.9   0.68   0.55   0.41   0.55
  1j2bC   2bteB   54    77   70.1    77    23   18.2   34.8   40.3   2.85   1.01   2.03   1.96
  1urnQ   2d1bA   10    21   47.6    21     5   14.3  100.0   66.7   0.76   0.66   0.65   0.69
  1cq5A   1oswA   15    23   68.2    22     9   18.2   44.4   50.0   0.92   0.43   0.37   0.57
  1mjiC   2fmtC   23    34   67.6    34    12    5.9   41.7   47.1   0.50   0.53   0.64   0.56
  1ffk0   2i82E   16    21   76.2    21     8    9.5    0.0   42.9   0.61   0.07   0.25   0.31
  2d6fE   2zh3B   28    34   82.4    34    14   50.0   64.3   73.5   3.64   1.30   1.72   2.22
  1jzxA   2qh2A   22    24   91.7    24     9   16.7    0.0   29.2   0.90   0.06   0.12   0.36
  1mnxA   2eewA   29    42   69.0    42    20    7.1   30.0   40.5   0.60   0.62   0.64   0.62
  1rlgC   1yneA    6    25   24.0    25    11   20.0   54.5   56.0   1.07   0.72   0.58   0.79
  2du5D   2jseA   15    22   68.2    22     8   22.7   37.5   59.1   1.09   0.31   0.54   0.65
  1e95A   1j1uB   24    36   66.7    36    12    8.3   50.0   41.7   0.64   0.70   0.52   0.62
  1jo7A   2eetA   18    31   58.1    31    13   12.9   23.1   38.7   0.85   0.24   0.33   0.47
  1bauA   3bbnA   16    23   69.6    23     7   17.4  100.0   73.9   0.91   0.96   0.93   0.93
  1u6bB   3d5aA  149   197   75.6   197    70    2.5   15.7   16.2   0.29   1.63   1.33   1.08
  2derC   2f4vA   51    76   67.1    74    25    6.8   20.0   24.3   0.77   0.41   0.44   0.54
  1ajuA   2zh8B   18    30   60.0    30    11   26.7   54.5   46.7   1.63   0.72   0.51   0.95
  1mfyA   3culC   19    31   61.3    31    10    9.7   40.0   64.5   0.68   0.41   1.13   0.74
  1e4pA   1p5nA   13    24   54.2    24    11   12.5   45.5   50.0   0.73   0.55   0.42   0.57
  1k2gA   2pxeB   15    22   68.2    22     8   13.6   50.0   54.5   0.75   0.44   0.45   0.55
  3bwpA   3e5eA   36    53   67.9    53    21   22.6   47.6   47.2   2.42   1.50   1.45   1.79
  1cq5A   3bo0G   21    32   65.6    32     9   15.6   44.4   46.9   1.02   0.43   0.57   0.67
  1cq5A   3bo0E   12    27   44.4    27     9   29.6   66.7   70.4   1.64   0.75   1.08   1.16
  1cq5A   3bo0D   17    27   63.0    27     7   11.1   42.9   33.3   0.71   0.33   0.18   0.41
  1a51A   2g1wA   14    22   63.6    22     7   13.6   57.1   40.9   0.75   0.46   0.24   0.48
  2hgrC   2ozbC   24    33   72.7    33    12   24.2   50.0   45.5   1.61   0.70   0.56   0.96
  2b63R   2hguB   23    31   74.2    31    11    9.7   27.3   41.9   0.68   0.27   0.41   0.45
  1kh6A   3fihA   43    53   81.1    48    20    2.1   20.0   31.2   0.29   0.30   0.39   0.33
  1hlxA   1hr2A   15    20   75.0    20     9   10.0  100.0   90.0   0.62   1.34   1.10   1.02
  2qusA   2rpkA   17    20   85.0    20     8   15.0   87.5   85.0   0.77   0.94   0.99   0.90
  2jseA   2ozbC   15    22   68.2    22     8   18.2   50.0   59.1   0.92   0.44   0.54   0.63
  1b36A   1byjA   22    27   81.5    27    12   11.1   50.0   55.6   0.71   0.70   0.65   0.69
  1fqzA   2bteB   20    27   74.1    27    11   14.8   54.5   63.0   0.88   0.72   0.85   0.81
  1dk1B   3d0uA   40    57   70.2    57    24   19.3   41.7   43.9   2.17   1.49   1.41   1.69
  1mjiC   2jl6A   27    34   79.4    34    12   14.7   66.7   58.8   1.00   1.10   1.08   1.06
  1fg0A   2zh5B   29    34   85.3    34    13   20.6   15.4   58.8   1.40   0.15   1.08   0.88
  1lc6A   2gy9A   17    24   70.8    24    10    8.3   70.0   58.3   0.58   0.92   0.60   0.70
  1fkaA   2om7J   76   102   74.5    73    30   20.5   33.3   52.1   3.10   1.46   3.11   2.56
  1fkaA   2om7I   39    58   67.2    58    18   10.3   16.7   24.1   1.04   0.20   0.24   0.49
  1fkaA   2om7H   31    42   73.8    42    16   14.3   50.0   61.9   1.15   1.06   1.73   1.31
  1fkaA   2om7C   96    96  100.0    96    43    5.2   27.9   32.3   0.65   1.98   1.85   1.50
  1ehtA   1rawA   21    33   63.6    33    14   12.1   28.6   42.4   0.83   0.36   0.47   0.55
  1fkaA   2om7G   36    54   66.7    54    23   13.0   26.1   40.7   1.28   0.60   1.05   0.98
  1fkaA   2om7F   22    29   75.9    29    11   24.1   54.5   58.6   1.43   0.72   0.82   0.99
  1ysvA   3e5eA   18    27   66.7    27    12   14.8   83.3   92.6   0.88   1.54   1.84   1.42
  1vsaw   3b31A   20    29   69.0    29    11   20.7   81.8   79.3   1.23   1.32   1.54   1.36
  2o33A   2oiuP   11    20   55.0    20     9   20.0   88.9   90.0   0.93   1.13   1.10   1.05
  1fqzA   1urnQ    8    21   38.1    21     5    9.5  100.0   61.9   0.61   0.66   0.56   0.61
  2csxC   2ow80   52    75   69.3    75    27   36.0   85.2   85.3   6.23   5.17   7.08   6.16
  2hgrD   2pxeB   32    49   65.3    49    21    8.2   23.8   44.9   0.72   0.44   1.12   0.76
  1audB   1ykvB   20    30   66.7    30    10   30.0   50.0   46.7   1.84   0.56   0.51   0.97
  1a60A   1etfA   16    34   47.1    34    15   11.8   33.3   38.2   0.83   0.50   0.37   0.56
  1yshB   2nufC   20    28   71.4    28    12   17.9   91.7   89.3   1.05   1.78   1.82   1.55
  1e95A   1nc0A   16    24   66.7    24    10   29.1   60.0   58.3   1.46   0.73   0.60   0.93
  1bvjA   2gv3A   16    22   72.7    22     8   59.1   87.5   81.8   2.72   0.94   1.06   1.57
  1lngB   2pxdB   38    49   77.6    49    21   36.7   47.6   65.3   3.89   1.50   2.48   2.62
  1qd3A   2zh1B   15    29   51.7    29    11   27.6   63.6   72.4   1.63   0.91   1.28   1.27
  1nkw9   2azxC   44    75   61.1    72    28    4.2   25.0   22.2   0.43   0.76   0.29   0.50
  1h3eB   2zh8B   27    34   79.4    34    14   38.2   57.1   70.6   2.71   1.08   1.58   1.79
  1kxkA   1mzpB   33    55   60.0    55    23   20.0   39.1   38.2   2.18   1.25   0.93   1.45
  1a9lA   1exdB   29    38   76.3    38    14    5.3   35.7   31.6   0.48   0.51   0.26   0.42
  1kp7A   2zh4B   17    30   56.7    30    13   26.7   61.5   60.0   1.63   1.09   0.91   1.21
  2kfcA   3f4hX   22    36   61.1    36     9    8.3   33.3   27.8   0.64   0.30   0.16   0.37
  2kfcA   3f4hY    9    36   25.0    36     9   16.7   55.6   36.1   1.19   0.58   0.35   0.70
  1kogI   2ahtA   15    27   55.6    27    12   37.1    8.3   81.5   2.07   0.09   1.45   1.20
  1l1cC   3fozC   22    29   75.9    29    12   13.8   58.3   62.1   0.86   0.90   0.93   0.90
  1l1cC   3fozD   22    29   75.9    29    12   13.8   58.3   62.1   0.86   0.90   0.93   0.90
  1xsgA   2f88A   10    27   37.0    27    12   22.2   58.3   77.8   1.25   0.90   1.32   1.15
  1jbrD   2jppC   16    20   80.0    20     8   50.0   87.5   80.0   2.08   0.94   0.88   1.30
  1gidA   2anrB   18    25   72.0    25     8   16.0  100.0   72.0   0.89   1.14   1.00   1.01
  1j2bC   1s1hA   55    77   71.4    77    23   11.7   21.7   24.7   1.61   0.42   0.52   0.85
  2eevA   2noqE   42    53   79.2    53    22   17.0   27.3   39.6   1.73   0.61   0.95   1.09
  2gdiX   3ficY   43    72   59.7    71    20    0.0   35.0   23.9   0.11   0.82   0.38   0.43
  2a2eA   2jwvA   19    29   65.5    29    12    6.9   41.7   41.4   0.54   0.53   0.35   0.48
  2csxC   2ow8y   53    75   70.7    75    27   10.7   25.9   28.0   1.38   0.77   0.73   0.96
  1e4pA   2hguB   20    24   83.3    24    11   29.2   63.6   66.7   1.46   0.91   0.80   1.05
  1kksA   2csxC   14    24   58.3    24     8   37.5   62.5   70.8   1.86   0.59   0.91   1.12
  2eevA   2noqB   29    46   63.0    46    18    4.3   27.8   37.0   0.42   0.47   0.59   0.49
  2hemA   3fozC   15    24   62.5    24    11   16.7   27.3   45.8   0.90   0.27   0.34   0.51
  1t4lA   2d6fE   18    32   56.2    32    15    6.2   40.0   46.9   0.52   0.67   0.57   0.59
  2gdiX   3ficA   60    80   75.0    80    31    5.0   19.4   23.8   0.55   0.54   0.49   0.53
  1ullA   2pxvB   25    35   71.4    35    15   22.9   53.3   57.1   1.60   1.07   1.06   1.25
  1nkw9   2nufC   19    28   67.9    28    12   25.0   50.0   78.6   1.43   0.70   1.43   1.19
  2d6fE   2ixyA   17    27   63.0    27    11   14.8   45.5   59.3   0.88   0.55   0.75   0.72
  1pnu9   2ct8C   40    74   54.1    74    26    5.4   19.2   21.6   0.58   0.40   0.28   0.42
  1g70A   2pxpB   19    32   59.4    32    14   21.9   35.7   40.6   1.41   0.51   0.40   0.77
  1mfkA   1nemA   11    23   47.8    23    10   21.7   90.0   82.6   1.08   1.33   1.16   1.19
  28spA   2gv3A   17    22   77.3    22     8   31.9   50.0   68.2   1.47   0.44   0.73   0.88
  1bivA   2zh7B   20    28   71.4    28    11   25.0   45.5   64.3   1.43   0.55   0.95   0.98
  1pnu9   1u8dA   43    68   64.2    67    29    6.0   24.1   31.3   0.62   0.75   0.80   0.72
  2nz4P   2r8sR   88   141   62.4   141    45    3.5   13.3    9.9   0.46   0.46   0.02   0.32
  1wsuE   2om7H   12    23   52.2    22    10   13.6   60.0   86.4   0.75   0.73   1.18   0.89
  1wsuE   2om7I   16    23   69.6    22    10    9.1   30.0   59.1   0.60   0.28   0.54   0.47
  1wsuE   2om7J   14    23   60.9    22    10   40.9   90.0   90.9   1.87   1.33   1.30   1.50
  1wsuE   2om7F    8    23   34.8    22    10   18.2   60.0   81.8   0.92   0.73   1.06   0.90
  1wsuE   2om7G   14    23   60.9    22    10   40.9   70.0   86.4   1.87   0.92   1.18   1.32
  2ihxB   3egzB   35    65   53.8    65    24    4.6   29.2   27.7   0.47   0.79   0.51   0.59
  1wsuE   2om7C   18    23   78.3    22    10   22.7   90.0   95.5   1.09   1.33   1.42   1.28
  1u63B   2csxC   28    49   57.1    49    19   16.3   52.6   49.0   1.52   1.51   1.37   1.47
  1f6xA   2ap0A   13    27   48.1    27     9   11.1   55.6   44.4   0.71   0.58   0.38   0.56
  1qwbA   3fu2A    7    26   26.9    26    10   15.4   50.0   42.3   0.89   0.56   0.32   0.59
  1p5mA   2zjpZ   37    55   67.3    55    24   12.7   29.2   32.7   1.27   0.79   0.60   0.89
  1ei2A   1s2fA   16    23   69.6    23     9   17.4   66.7   69.6   0.91   0.75   0.82   0.82
  1bgzA   3phpA   13    23   56.5    23     9   21.7   44.4   47.8   1.08   0.43   0.36   0.62
  1hq1B   1mmsC   28    49   57.1    49    21    6.1   28.6   34.7   0.56   0.61   0.56   0.58
  1firA   1mfyA   18    31   58.1    31    10   16.1   50.0   58.1   1.02   0.56   0.90   0.83
  1u2aA   2jppC   12    20   60.0    20     8   30.0   87.5   75.0   1.29   0.94   0.77   1.00
  1hvuC   1tjzA   10    22   45.5    22    10   13.7   50.0   50.0   0.75   0.56   0.37   0.56
  2gy9A   2jseA   18    22   81.8    22     8   18.2   50.0   54.5   0.92   0.44   0.45   0.60
  2eewA   3fozD   29    67   43.3    67    27    9.0   18.5   28.4   1.00   0.39   0.59   0.66
  1vorA   2nqpF   47    87   69.1    68    22    2.9   22.7   29.4   0.31   0.43   0.69   0.48
  1p5oA   2nufC   19    28   67.9    28    12   14.3   58.3   75.0   0.87   0.90   1.30   1.02
  2anrB   2huaA   15    25   60.0    25     8   12.0   75.0   60.0   0.73   0.76   0.68   0.72
  1yl3A   2g9cA   45    67   67.2    67    29   13.4   20.7   31.3   1.65   0.55   0.80   1.00
  1euqB   1oswA   17    23   77.3    22     9   18.2   44.4   50.0   0.92   0.43   0.37   0.57
  1euqB   1zc5A   27    41   65.9    41    19   14.6   42.1   48.8   1.15   1.04   0.98   1.06
  3bo0G   3f4hX   14    32   43.8    32     9    9.4   44.4   34.4   0.67   0.43   0.25   0.45
  3bo0G   3f4hY   22    32   68.8    32     9   12.5   55.6   43.8   0.84   0.58   0.48   0.63
  2azxC   2il9A   46    75   63.9    72    28    2.8   25.0   29.2   0.30   0.76   0.76   0.61
  1mfyA   2grwA    8    22   36.4    22    10    9.1   50.0   54.5   0.60   0.56   0.45   0.54
  2j28A   3ccv0   91   117   77.8   117    45   13.7   20.0   21.4   3.26   1.15   0.89   1.76
  1ehtA   1eiyC   20    33   60.6    33    14   15.2   28.6   42.4   1.01   0.36   0.47   0.61
  2pxeB   3b4aB   33    49   67.3    49    21    8.2   42.9   46.9   0.72   1.26   1.24   1.07
  1s1hA   1vsaw 1013  1507   69.1  1466   588    0.5    1.2    2.0   0.00   0.06   0.00   0.02
  1s1hA   1vsax   93   121   77.5   120    50   10.0   16.0   25.8   2.16   0.87   1.66   1.56
  1hr2A   2draB   20    34   58.8    34    13   17.6   69.2   70.6   1.20   1.31   1.58   1.36
  1pnxA   2vplB   36    48   75.0    48    19    6.2   21.1   27.1   0.56   0.31   0.25   0.37
  1nemA   2czjB   13    23   56.5    23    10   17.4   70.0   69.6   0.91   0.92   0.82   0.88
  2pxkB   2pxqB   46    49   93.9    49    21   93.9  100.0  100.0  10.84   4.50   5.01   6.78
  1h4sT   2qh2A   17    24   70.8    24     9   16.7   55.6   45.8   0.90   0.58   0.34   0.61
  1c0aB   2adtA   30    43   69.8    43    19   14.0   36.8   48.8   1.14   0.83   1.07   1.01
  1ebqA   2bteB   22    29   75.9    29    13   24.1   38.5   48.3   1.43   0.52   0.52   0.82
  1vsax   2pxkB   35    49   71.4    49    21   12.2   47.6   49.0   1.10   1.50   1.37   1.32
  1hlxA   1nemA   13    20   65.0    20     9   25.0   77.8   75.0   1.11   0.93   0.77   0.94
  1kpdA   1txsA   18    32   56.2    32    10    0.0   50.0   40.6   0.27   0.56   0.40   0.41
  1njp5   2o33A   14    20   70.0    20     9   20.1  100.0   95.0   0.94   1.34   1.22   1.17
  1jurA   1nemA   16    22   72.7    22     9   22.7   55.6   63.6   1.09   0.58   0.63   0.77
  1yshB   2a43A   13    26   50.0    26     8   23.1   50.0   46.2   1.25   0.44   0.39   0.70
  1p6vB   1s9sA   29    68   64.4    45    16    4.4   37.5   46.7   0.43   0.66   1.05   0.71
  1yhq9   2b63R   18    31   58.1    31    11   12.9   27.3   51.6   0.85   0.27   0.68   0.60
  1y0qA   2hguB   78   123   63.4   123    47    5.7    8.5   26.0   0.93   0.16   1.78   0.96
  1kpdA   2ckyA   23    32   71.9    32    10   15.6   50.0   40.6   1.02   0.56   0.40   0.66
  1m5kB   3bo0D   17    27   63.0    27     7    3.7   57.1   33.3   0.42   0.46   0.18   0.35
  1m5kB   3bo0E   14    27   51.9    27     9   14.8   66.7   55.6   0.88   0.75   0.65   0.76
  1m5kB   3bo0G   19    32   59.4    32     9   21.9   55.6   50.0   1.41   0.58   0.67   0.89
  1mmsC   1wz2C   33    58   56.9    58    22   15.6   27.3   32.8   1.70   0.61   0.68   0.99
  1nemA   2es5A   17    23   73.9    23    10   34.8   80.0   78.3   1.66   1.12   1.04   1.27
  1k8wB   3cpw0   16    22   72.7    22     8   22.7   87.5   86.4   1.09   0.94   1.18   1.07
  1j1uB   1urnQ   13    21   61.9    21     5    4.8  100.0   57.1   0.47   0.66   0.47   0.53
  1ikdA   1rmnA   13    22   59.1    22     8   13.6   37.5   40.9   0.75   0.31   0.24   0.43
  1f1tA   2eevA   26    38   68.4    38    15   15.8   46.7   42.1   1.17   0.86   0.59   0.87
  1pnsA   486dC   53    72   73.6    72    28    6.9   25.0   31.9   0.77   0.76   0.99   0.84
  1kogI   2j37Z   28    37   75.7    37    16   10.8   37.5   43.2   0.80   0.66   0.60   0.69
  1pnsA   486dA   54    74   73.0    74    27    4.1   25.9   24.3   0.43   0.77   0.44   0.55
  1grzA   2ct8C   50    74   67.6    74    26    8.1   23.1   20.3   0.96   0.58   0.22   0.58
  1k6hA   3bbnA   17    22   77.3    22    10   27.3   90.0   86.4   1.28   1.33   1.18   1.26
  1f1tA   2pxuB   23    38   60.5    38    15   10.5   26.7   50.0   0.79   0.35   0.91   0.68
  1q93A   3f2qX   18    27   66.7    27    12   14.8   33.3   44.4   0.88   0.38   0.38   0.55
  1u6bB   2jtpA   25    34   73.5    34    14    8.8   64.3   64.7   0.65   1.30   1.33   1.09
  1s2fA   2gv4A   10    22   45.5    22     9   18.2   88.9   86.4   0.92   1.13   1.18   1.08
  1d0uA   2zjqY   13    21   61.9    21     9   14.3   55.6   81.0   0.76   0.58   0.97   0.77
  1l1wA   28spA   17    28   60.7    28    12   39.2   58.3   82.1   2.27   0.90   1.56   1.57
  1mzpB   2zhbB   22    34   64.7    34    13   26.5   61.5   58.8   1.82   1.09   1.08   1.33
  1vs6B   486dE   52    72   72.2    72    28    8.3   35.7   27.8   0.96   1.47   0.65   1.03
  1eorA   2quxI   16    22   72.7    22     9   36.4   88.9   81.8   1.67   1.13   1.06   1.29
  1kxkA   1p5oA   41    70   58.6    70    28   14.3   28.6   38.6   1.87   0.98   1.53   1.46
  1vs6B   486dC   49    72   68.1    72    28    1.4   32.1   25.0   0.19   1.22   0.46   0.62
  1s1hA   1y26X   45    71   63.4    71    30    4.2   23.3   22.5   0.44   0.75   0.30   0.49
  1yi20   2j00V   57    77   74.0    77    28    5.2   25.0   24.7   0.57   0.76   0.52   0.61
  1j2bC   2gioA   17    29   58.6    29    13    6.9   30.8   44.8   0.54   0.37   0.43   0.45
  1kxkA   2nufC   20    28   71.4    28    12   28.6   75.0   89.3   1.64   1.32   1.82   1.59
  1ajuA   3dhsA   24    30   80.0    30    11   10.0   45.5   46.7   0.69   0.55   0.51   0.58
  2grwA   2pxeB   15    22   68.2    22    10   18.2   60.0   68.2   0.92   0.73   0.73   0.79
  1g1xD   2gdiX   29    41   72.5    40     4   10.0  100.0   27.5   0.78   0.54   0.19   0.50
  2i82E   361dA   11    20   55.0    20     7   40.0  100.0   80.0   1.68   0.96   0.88   1.17
  1txsA   1yg3A   14    28   50.0    28     9    3.6   44.4   35.7   0.41   0.43   0.23   0.36
  2gy9A   2pxtB   36    49   73.5    49    21   22.4   19.0   57.1   2.20   0.29   1.91   1.47
  3ccv0   3f4hX   42    54   77.8    53    10    0.0   30.0   28.3   0.17   0.28   0.35   0.27
  3ccv0   3f4hY   38    56   67.9    56    11    5.4   54.5   33.9   0.52   0.72   0.69   0.64
  1vc5B   2nueC   16    46   34.8    46    22   17.4   40.9   47.8   1.54   1.25   1.15   1.31
  1pnu0   1xsgA   22    27   81.5    27    12   18.5   50.0   70.4   1.06   0.70   1.08   0.95
  1d6kB   1foqA   28    37   75.7    37    17   16.2   35.3   37.8   1.18   0.65   0.42   0.75
  1p6vB   1qtqB   29    68   64.4    45    16   17.8   43.8   51.1   1.54   0.86   1.29   1.23
  1ikdA   1y26X   15    22   68.2    22     8    9.1  100.0   72.7   0.60   1.14   0.83   0.86
  1f6xA   3finA   19    27   70.4    27    11   29.6   45.5   77.8   1.64   0.55   1.32   1.17
  1hr2A   1kp7A   22    30   73.3    30    13   23.4   38.5   53.3   1.42   0.52   0.70   0.88
  1tjzA   2g9cA   14    22   63.6    22    10   18.2   60.0   63.6   0.92   0.73   0.63   0.76
  1ooaC   2gv4A   14    22   63.6    22    10   27.2   50.0   54.5   1.28   0.56   0.45   0.76
  2ixyA   3f4hX   10    27   37.0    27    10   11.1   40.0   48.1   0.71   0.41   0.46   0.53
  2ixyA   3f4hY   13    27   48.1    27    11    3.7   36.4   48.1   0.42   0.40   0.46   0.42
  1n8xA   1tlrA   15    23   65.2    23     9    4.3   55.6   47.8   0.45   0.58   0.36   0.46
  2nr0E   2qbzX   57    87   65.5    80    25    2.5   20.0   17.5   0.27   0.41   0.14   0.27
  1c04F   1ebrA   20    29   69.0    29    12   17.2   41.7   34.5   1.04   0.53   0.22   0.60
  1hc8C   1nyiB   18    24   75.0    24     5   16.7  100.0   45.8   0.90   0.66   0.34   0.63
  1p5nA   2ozbC   19    33   57.6    33    12    6.1   41.7   39.4   0.51   0.53   0.38   0.48
  2dlcY   2du6D   42    71   59.2    69    20   26.1   80.0   76.8   3.89   3.09   5.43   4.14
  1ikdA   2qex0   14    22   63.6    22     8   18.2  100.0   86.4   0.92   1.14   1.18   1.08
  1s03A   2oiuP   31    47   66.0    47    19    6.4   36.8   40.4   0.57   0.83   0.79   0.73
  1r7zA   1voqA   27    34   79.4    34    13   11.8   46.2   44.1   0.82   0.69   0.54   0.69
  1ffk0   484dB   25    27   92.6    27    10   14.8   70.0   63.0   0.88   0.92   0.85   0.88
  1nybB   3bboC   15    24   62.5    24    10   20.8   50.0   58.3   1.08   0.56   0.60   0.74
  1nybB   3bboA   18    24   75.0    24    10   33.3   80.0   87.5   1.66   1.12   1.38   1.39
  1qwaA   3dknF   14    21   66.7    21     9   14.3   44.4   52.4   0.76   0.43   0.39   0.53
  1qwaA   3dknD   12    20   60.0    20     4   10.0   75.0   40.0   0.62   0.41   0.20   0.41
  2j01B   3dilA   74   122   60.7   119    48    5.0   20.8   19.3   0.73   1.40   0.64   0.92
  2gioA   2zh8B   17    29   58.6    29    13   37.9   53.8   89.7   2.27   0.88   1.94   1.70
  1jurA   2derC   14    22   63.6    22     9   18.2   44.4   50.0   0.92   0.43   0.37   0.57
  2dlcY   2vplB   32    48   66.7    48    19   10.4   47.4   45.8   0.91   1.27   1.13   1.10
  2frlA   2kfcA   16    23   69.6    23     9   17.4   55.6   52.2   0.91   0.58   0.44   0.64
  1b36A   3d5bA   32    38   84.2    38    16   21.1   43.8   52.6   1.59   0.86   1.02   1.15
  1anrA   1exdB   24    29   82.8    29     8   24.1   37.5   51.7   1.43   0.31   0.61   0.78
  1etfA   2azxC   25    34   73.5    34    15   20.6   40.0   47.1   1.40   0.67   0.64   0.90
  1e8oE   2om7J   37    50   74.0    50    21   30.0   38.1   42.0   3.16   1.03   0.98   1.72
  1e8oE   2om7I   32    50   64.0    50    18   12.0   16.7   38.0   1.09   0.20   0.76   0.68
  1etfA   1hr2A   24    34   70.6    34    15   11.8   46.7   44.1   0.82   0.86   0.54   0.74
  2au4A   2zh3B   21    34   61.8    34    14   29.4   42.9   58.8   2.04   0.68   1.08   1.27
  1s9sA   2tpkA   26    36   72.2    36    12    5.5   58.3   52.8   0.49   0.90   0.93   0.77
  2uxdA   2zh1B   29    33   87.9    33    14   30.3   85.7   84.8   2.04   2.02   2.14   2.07
  1e8oE   2om7C   38    50   76.0    50    21   22.0   38.1   40.0   2.20   1.03   0.87   1.36
  1njp5   1r2pA   16    34   64.0    25    10    8.0   60.0   56.0   0.57   0.73   0.58   0.63
  1ajuA   1nemA   12    23   52.2    23    10   21.7   70.0   73.9   1.09   0.92   0.93   0.98
  1e8oE   2om7F   17    29   58.6    29    11   10.3   54.5   51.7   0.69   0.72   0.61   0.67
  2eeuA   2tpkA   18    36   50.0    36    12   11.1   58.3   55.6   0.81   0.90   1.05   0.92
  1fqzA   1vs5A   18    27   66.7    27    11   40.7   72.7   85.2   2.28   1.11   1.58   1.66
  1sj3R   3bo0E   15    27   55.6    27     9   14.8   44.4   44.4   0.88   0.43   0.38   0.56
  1sj3R   3bo0D   14    27   51.9    27     7   11.1   57.1   33.3   0.71   0.46   0.18   0.45
  1sj3R   3bo0G   24    32   75.0    32     9    6.2   66.7   46.9   0.52   0.75   0.57   0.61
  1e8oE   1k5iA   17    23   73.9    23    10   26.1   80.0   87.0   1.27   1.12   1.28   1.22
  2gipA   2jtpA   10    28   35.7    28    13   14.3   69.2   85.7   0.87   1.31   1.69   1.29
  1j2bC   2jymA   14    22   63.6    22    10   18.2   40.0   68.2   0.92   0.41   0.73   0.69
  1xpfA   2hgrD   16    23   69.6    23     7   17.4  100.0   65.2   0.91   0.96   0.71   0.86
  1xpfA   2hgrC   13    23   56.5    23     7   26.1  100.0   87.0   1.27   0.96   1.28   1.17
  1h3eB   2rd2B   56    75   74.7    74    27   43.2   66.7   82.4   7.53   3.71   6.63   5.96
  1kajA   2hw8B   20    32   62.5    32    10   25.0   60.0   43.8   1.62   0.73   0.48   0.94
  2f4vA   2rd2B   57    75   76.0    74    28    4.1   28.6   25.7   0.43   0.98   0.54   0.65
  2euyA   2fy1B   13    21   61.9    21     8   23.8  100.0   81.0   1.10   1.14   0.97   1.07
  2draB   2zh9B   32    33   97.0    33    13   97.0  100.0  100.0   7.16   2.26   2.85   4.09
  1yi20   2w2hR   19    22   86.4    22     8   13.6   75.0   77.3   0.75   0.76   0.95   0.82
  1e4pA   1pnsA   22    24   91.7    24    11   20.8   81.8   79.2   1.08   1.32   1.14   1.18
  1oswA   1yneA    3    23   13.6    22     9   13.6   44.4   68.2   0.75   0.43   0.73   0.64
  1pnu9   2hvyE   33    65   57.9    57    21    7.0   42.9   35.1   0.67   1.26   0.79   0.91
  1rmnA   2pxlB   29    47   61.7    47    19   21.3   36.8   36.2   1.98   0.83   0.58   1.13
  2du6D   2tobA   16    20   80.0    20     9    5.0   55.6   75.0   0.48   0.58   0.77   0.61
  1dk1B   2ipyC   17    30   56.7    30    12   10.0   33.3   73.3   0.68   0.38   1.39   0.82
  2hgpB   486dC   50    72   69.4    72    28   43.1   89.3  100.0   7.28   5.78   8.34   7.13
  1c04F   1xpfA   11    23   47.8    23     7    8.7  100.0   73.9   0.59   0.96   0.93   0.82
  1ylgA   2pxeB   17    31   54.8    31    12   12.9   41.7   54.8   0.85   0.53   0.79   0.72
  1kajA   1yg3A   22    28   78.6    28     9    0.0   55.6   35.7   0.29   0.58   0.23   0.37
  1qwaA   2pxdB   15    21   71.4    21     9   14.3   55.6   61.9   0.76   0.58   0.56   0.63
  1etfA   1nybB   16    24   66.7    24    10   33.3   90.0   83.3   1.66   1.33   1.25   1.42
  1tlrA   2j288   10    23   43.5    23     9   13.0   44.4   56.5   0.74   0.43   0.52   0.56
  1lvjA   1txsA   23    31   74.2    31    13   19.4   38.5   48.4   1.22   0.52   0.58   0.77
  1mfjA   2noqA   17    20   85.0    20     9   25.0   88.9   85.0   1.11   1.13   0.99   1.08
  1vspx   2v3cM   63    96   65.6    96    42    4.2   23.8   27.1   0.48   1.42   1.17   1.02
  1jbtC   1ow9A   15    23   65.2    23    10   17.4   30.0   43.5   0.91   0.28   0.29   0.49
  1hc8C   2vplB   32    48   66.7    48    19    4.2   31.6   35.4   0.42   0.63   0.57   0.54
  2adtA   2qusA   27    43   62.8    43    19   18.6   31.6   32.6   1.55   0.63   0.36   0.85
  1h3eB   1xhpA   27    32   84.4    32    14   18.8   42.9   46.9   1.21   0.68   0.57   0.82
  1aqoA   1ebrA   18    29   62.1    29    12   10.3   41.7   55.2   0.69   0.53   0.71   0.65
  1ebrA   2traA   23    30   76.7    30    13   16.7   30.8   40.0   1.03   0.37   0.34   0.58
  2om7G   2pxuB   32    49   65.3    49    21   16.3   47.6   59.2   1.52   1.50   2.05   1.69
  1c2xC   2ixyA   11    27   40.7    27    11    7.4   54.5   63.0   0.56   0.72   0.85   0.71
  2ez6C   2traA   16    28   57.1    28    12    7.1   58.3   60.7   0.55   0.90   0.83   0.76
  1sj3R   2ihxB   37    75   50.7    73    27   11.0   25.9   24.7   1.40   0.77   0.45   0.87
  1tlrA   3bo0G   14    23   60.9    23     9   13.0   22.2   43.5   0.74   0.19   0.29   0.41
  1k8wB   2r8sR   16    22   72.7    22     8   36.4   87.5   68.2   1.67   0.94   0.73   1.12
  1tlrA   3bo0E   11    23   47.8    23     9    8.7   44.4   52.2   0.59   0.43   0.44   0.48
  1vspx   2a2eA   79   120   65.8   120    49    8.3   16.3   15.8   1.64   0.87   0.27   0.93
  1ooaC   2tpkA   19    29   65.5    29    12   10.3   33.3   37.9   0.69   0.38   0.28   0.45
  1vs5A   2a2eA  178   338   66.9   266   113    2.6    8.0    7.1   0.44   0.95   0.02   0.47
  2hgrC   2rkjK   52    76   68.4    76    30    2.6   26.7   23.7   0.28   0.97   0.43   0.56
  1ysvA   2draB   14    27   51.9    27    12   18.5   66.7   92.6   1.06   1.10   1.84   1.33
  1h4sT   2rpkA   14    20   70.0    20     8   20.0   62.5   65.0   0.94   0.59   0.57   0.70
  2f4xA   3ficA   21    24   87.5    24     7   20.8  100.0   66.7   1.08   0.96   0.80   0.94
  1e4pA   1vc5B   10    24   41.7    24    11   12.5   54.5   54.2   0.74   0.72   0.51   0.65
  1qf6B   3dhsA   55    76   72.4    76    28    3.9   25.0   23.7   0.41   0.76   0.43   0.53
  2f4xA   3ficY   18    24   75.0    24     7   20.8  100.0   91.7   1.08   0.96   1.51   1.18
  2w2hR   2zh3B   15    22   68.2    22     8   22.7   87.5   86.4   1.09   0.94   1.18   1.07
  1et4A   1f84A   15    29   51.7    29    10   10.3   30.0   34.5   0.69   0.28   0.22   0.40
  1vc5B   3dilA   54    76   71.1    70    27    0.0   29.6   25.7   0.11   0.99   0.47   0.52
  1mfyA   1na2A   12    30   40.0    30    10    6.7   60.0   56.7   0.53   0.73   0.80   0.69
  1kh6A   1tobA   19    27   70.4    27    12   11.1   41.7   44.4   0.71   0.53   0.38   0.54
  1qf6B   2akeB   46    72   63.9    72    27   29.2   63.0   76.4   4.67   3.42   5.72   4.60
  1mmsC   1rnkA   27    34   79.4    34    11    5.9   36.4   32.4   0.50   0.40   0.23   0.38
  2kfcA   2rpkA   12    20   60.0    20     8   10.0   62.5   65.0   0.62   0.59   0.57   0.60
  1pjyA   1sj3R   12    22   54.5    22    10   27.3   60.0   63.6   1.28   0.73   0.63   0.88
  1tlrA   2j28A   15    23   65.2    23     9    0.0   44.4   52.2   0.33   0.43   0.44   0.40
  1s2fA   3bo0E    8    23   34.8    23     9    4.3   55.6   56.5   0.45   0.58   0.52   0.52
  1a60A   1mzpB   20    44   45.5    44    16    9.1   31.2   29.5   0.76   0.48   0.28   0.51
  1s2fA   3bo0G   12    23   52.2    23     9   13.0   66.7   73.9   0.74   0.75   0.93   0.81
  1yneA   2ixyA    2    27    7.4    27    11   18.5   36.4   59.3   1.05   0.40   0.75   0.73
  1p6vB   1x8wA   33    68   73.3    45    16    8.9   43.8   46.7   0.75   0.86   1.05   0.88
  2jwvA   2quwB   18    29   62.1    29    12    3.4   41.7   48.3   0.40   0.53   0.52   0.49
  1c0aB   1jzxA   47    77   61.0    77    28   11.7   25.0   37.7   1.61   0.76   1.74   1.37
  1d6kB   1ehtA   12    33   36.4    33    14   15.2   42.9   48.5   1.01   0.68   0.65   0.78
  1yi20   2drbB   29    35   82.9    35    14   31.4   71.4   65.7   2.25   1.53   1.44   1.74
  1etfA   2hgpB   18    34   52.9    34    15    3.0   40.0   44.1   0.37   0.67   0.54   0.53
  1ze2C   3finB   16    22   72.7    22     8   18.2   75.0   81.8   0.92   0.76   1.06   0.91
  1ze2C   3finA   17    22   77.3    22     8   27.3   87.5   86.4   1.28   0.94   1.18   1.13
  2f88A   2gioA    4    29   13.8    29    13   20.7   53.8   65.5   1.23   0.88   1.04   1.05
  1grzA   2drbB   27    35   77.1    35    14   20.0   64.3   68.6   1.39   1.30   1.57   1.42
  1yhq9   2akeB   51    72   70.8    72    27    4.2   22.2   23.6   0.43   0.57   0.37   0.46
  1u63B   1vspx   36    49   73.5    49    19    2.0   47.4   51.0   0.28   1.27   1.50   1.02
  2quwB   2v47A   41    57   71.9    57    17    5.3   29.4   28.1   0.51   0.48   0.40   0.46
  2nueC   2zh9B   22    33   66.7    33    13   48.5   84.6   84.8   3.40   1.77   2.14   2.44
  1jzxA   1kogI   29    37   78.4    37    16   18.9   25.0   37.8   1.38   0.34   0.42   0.71
  1e8oE   2pxfB   17    49   34.7    49    21   14.3   38.1   42.9   1.31   1.03   1.00   1.11
  1u2aA   2jl6A   14    20   70.0    20     9   35.0  100.0  100.0   1.48   1.34   1.34   1.39
  1urnQ   3fu2A    2    21    9.5    21     5   14.3  100.0   52.4   0.76   0.66   0.39   0.60
  1ebrA   2frlA   11    23   47.8    23     9   13.0   33.3   39.1   0.74   0.30   0.22   0.42
  1qf6B   1un6E   34    61   55.7    61    26    3.3   23.1   21.3   0.35   0.58   0.17   0.36
  1fmnA   2ro2A   12    23   52.2    23    10   17.4   60.0   60.9   0.91   0.73   0.61   0.75
  1szyA   2czjB   13    21   61.9    21     9   28.6   77.8   76.2   1.29   0.93   0.86   1.02
  1t4lA   28spA   18    28   64.3    28    12    3.6   41.7   39.3   0.41   0.53   0.29   0.41
  1szyA   3dilA   16    21   76.2    21     9   57.1   77.8   95.2   2.50   0.93   1.32   1.58
  1s9sA   2qex0   71   101   70.3   101    41    9.9   17.1   28.7   1.74   0.69   1.52   1.32
  1hq1B   1nyiB   16    24   66.7    24     5   25.0  100.0   62.5   1.26   0.66   0.69   0.87
  1pnu9   2zh1B   22    33   66.7    33    14   33.3   71.4   66.7   2.26   1.53   1.34   1.71
  1mfjA   1rnkA   12    20   60.0    20     9   20.0   66.7   60.0   0.94   0.75   0.49   0.72
  2nz4P   3f4hX   37    54   68.5    53    10    9.4   30.0   22.6   0.88   0.28   0.16   0.44
  1xsgA   2hvyE   17    27   63.0    27    12   11.1   58.3   66.7   0.71   0.90   0.96   0.86
  2o33A   361dA   10    20   50.0    20     7    0.0  100.0   85.0   0.36   0.96   0.99   0.77
  1pnsA   2hgrC   59    76   77.6    76    30    5.3   23.3   30.3   0.57   0.75   0.96   0.76
  1ow9A   3egzB   17    23   73.9    23    10   13.0   40.0   56.5   0.74   0.41   0.52   0.56
  1p6vB   2v3cM   41    68   60.3    45    16   17.8   31.2   35.6   1.55   0.48   0.51   0.85
  1fjeA   1q96A    7    22   31.8    22     7   18.1   71.4   54.5   0.92   0.61   0.45   0.66
  1e8oE   3d5aA   37    50   74.0    50    21   20.0   33.3   38.0   1.97   0.81   0.76   1.18
  1foqA   2nqpF   31    87   45.6    68    22    5.9   27.3   26.5   0.61   0.61   0.49   0.57
  1fjeA   361dA   11    20   55.0    20     7    5.0   85.7   70.0   0.48   0.78   0.67   0.64
  2akeB   2qwyC   31    52   59.6    52    17    9.6   35.3   32.7   0.88   0.65   0.53   0.69
  1etfA   2hgp1    0    34    0.0    34     5    3.0    0.0   11.8   0.37   0.11   0.01   0.16
  1f6zA   3d5aA   20    27   74.1    27    12   14.8   41.7   59.3   0.88   0.53   0.75   0.72
  2ihxB   2nqpF   39    75   57.4    68    22    4.4   27.3   27.9   0.45   0.61   0.58   0.55
  1ekzB   2zh3B   15    30   50.0    30    14   26.7   57.1   70.0   1.63   1.08   1.27   1.33
  2kfcA   486dC   20    36   55.6    36     9   13.9   55.6   41.7   0.99   0.58   0.52   0.70
  2kfcA   486dE    4    36   11.1    36     9    8.3   44.4   44.4   0.64   0.43   0.61   0.56
  1audB   1xpfA   15    23   65.2    23     7    0.0   71.4   52.2   0.33   0.61   0.44   0.46
  1kpdA   1x8wA   22    32   68.8    32    10    9.4   50.0   37.5   0.67   0.56   0.32   0.52
  2ahtA   2pxuB   16    27   59.3    27    12   18.5   58.3   77.8   1.05   0.90   1.32   1.09
  1ehzA   2ow80   51    76   85.0    76    29   77.6   93.1   93.4  14.65   6.38   8.16   9.73
  1jj29   2f4vA   86   122   70.5   122    48    4.9   14.6   24.6   0.72   0.65   1.51   0.96
  1rhtA   3dknF   15    24   62.5    24     8   16.7   50.0   62.5   0.90   0.44   0.69   0.68
  1rhtA   3dknD   11    20   55.0    20     4   10.0   75.0   35.0   0.62   0.41   0.15   0.39
  2b57A   2pxpB   27    49   55.1    49    21    6.1   28.6   36.7   0.55   0.61   0.66   0.61
  1bvjA   2zniC   16    23   69.6    23    10   13.0   50.0   56.5   0.74   0.56   0.52   0.61
  1jo7A   3dknD   10    20   50.0    20     4   25.0   75.0   45.0   1.11   0.41   0.26   0.59
  1jo7A   3dknF   16    31   51.6    31    10    3.2   30.0   45.2   0.39   0.28   0.49   0.39
  1audB   1jzxA   25    30   83.3    30    10    3.3   50.0   43.3   0.40   0.56   0.42   0.46
  1gidA   2hguB   77   123   62.6   123    47    2.4   14.9   20.3   0.24   0.66   0.84   0.58
  1jzxA   1k6hA   17    22   77.3    22    10   13.6   60.0   68.2   0.75   0.73   0.73   0.74
  1szyA   3fozD   18    21   85.7    21     9   23.8   77.8   71.4   1.10   0.93   0.75   0.93
  28spA   2oiuP   20    28   71.4    28    12   25.0   50.0   46.4   1.43   0.70   0.45   0.86
  2au4A   2hgpB   26    41   63.4    41    17   17.1   41.2   48.8   1.35   0.85   0.98   1.06
  1szyA   3fozC   18    21   85.7    21     9   38.1   77.8   81.0   1.68   0.93   0.97   1.19
  1nyiB   1qd3A   12    24   50.0    24     5   12.5  100.0   54.2   0.74   0.66   0.51   0.63
  1q93A   2gioA   16    27   59.3    27    12   25.9   58.3   66.7   1.44   0.90   0.96   1.10
  2k95A   3cpw0   35    48   72.9    48    16    2.1   25.0   27.1   0.29   0.34   0.25   0.29
  17raA   2hw8B   14    21   66.7    21     9   33.3   77.8   81.0   1.48   0.93   0.97   1.12
  1yshF   2zh8B   12    34   35.3    33    12   18.2   50.0   48.5   1.20   0.70   0.65   0.85
  1ullA   2pxkB   24    35   68.6    35    15   20.0   53.3   57.1   1.39   1.07   1.06   1.18
  1jj29   1l9aB   72   122   59.0   122    48    4.1   16.7   18.0   0.54   0.89   0.52   0.65
  1g70A   2pxkB   18    32   56.2    32    14   12.5   14.3   50.0   0.84   0.14   0.67   0.55
  1kh6A   2w2hR   13    22   59.1    22     8    9.1   62.5   45.5   0.60   0.59   0.30   0.50
  2gioA   3dhsA   19    29   65.5    29    13   17.2   46.2   75.9   1.04   0.69   1.41   1.05
  1u6bB   1ylgA   21    31   67.7    31    12    6.5   41.7   41.9   0.53   0.53   0.41   0.49
  1ehzA   1x8wA   41    76   64.1    76    30    4.0   23.3   25.0   0.41   0.75   0.52   0.56
  2au4A   2hgp1    0    41    0.0    41     5    0.0    0.0    9.8   0.22   0.11   0.01   0.11
  1a1tB   1euqB   15    20   75.0    20     8   15.0   87.5   90.0   0.77   0.94   1.10   0.94
  1anrA   2w2hR   16    22   72.7    22     8   31.8   50.0   50.0   1.47   0.44   0.37   0.76
  1yi20   2b63R   24    31   77.4    31    11   12.9   36.4   45.2   0.85   0.40   0.49   0.58
  1vorA   3phpA   17    23   73.9    23     9   26.1   55.6   52.2   1.27   0.58   0.44   0.76
  1f6xA   1p5mA   19    27   70.4    27    11   25.9   81.8   85.2   1.44   1.32   1.58   1.45
  1g1xD   484dB   15    27   55.6    27     4   11.1  100.0   33.3   0.71   0.54   0.18   0.48
  1q9aA   2ct8C   18    27   66.7    27    10    7.4   50.0   55.6   0.56   0.56   0.65   0.59
  1lngB   3ccj0   67    97   69.1    97    42    5.2   26.2   27.8   0.66   1.70   1.28   1.21
  2om7C   3f2qX   33    96   34.4    96    43    5.2   11.6   16.7   0.65   0.30   0.18   0.38
  1sj3R   2pxvB   33    49   67.3    49    21   10.2   28.6   46.9   0.90   0.61   1.24   0.92
  1d6kB   1h4sT   26    37   70.3    37    17    8.1   29.4   32.4   0.63   0.48   0.27   0.46
  1xpfA   1xshA   11    23   47.8    23     7   26.1  100.0   82.6   1.27   0.96   1.16   1.13
  1ebqA   1j2bC   21    29   72.4    29    13   31.0   30.8   44.8   1.84   0.37   0.43   0.88
  1xokA   2pxeB   19    30   63.3    27     7   29.6   71.4   63.0   1.64   0.61   0.85   1.04
  2ihxB   2zh9B   22    33   66.7    33    13    6.1   53.8   51.5   0.51   0.88   0.76   0.72
  1wsuE   2pxvB   20    23   87.0    22    10   54.5   90.0   90.9   2.50   1.33   1.30   1.71
  2j01B   3finA   90   122   73.8   119    48    5.0   12.5   21.0   0.73   0.45   0.87   0.69
  2j01B   3finB  119   119  100.0   119    48  100.0  100.0  100.0  31.98  13.40  15.58  20.32
  1ikdA   486dA   15    22   68.2    22     8    9.1   62.5   63.6   0.60   0.59   0.63   0.61
  2d6fE   359dB   14    25   56.0    25     4   24.0  100.0   40.0   1.26   0.54   0.26   0.69
  1ikdA   486dC   17    22   77.3    22     8   36.4   87.5   72.7   1.67   0.94   0.83   1.15
  1ikdA   486dE   13    22   59.1    22     8   13.6   75.0   68.2   0.75   0.76   0.73   0.75
  2ow80   3culC   55    76   72.4    76    29    2.6   27.6   25.0   0.28   0.98   0.52   0.59
  2i82E   2om7F    9    21   42.9    21     8    4.8   75.0   71.4   0.47   0.76   0.75   0.66
  1cq5A   1pjyA   15    22   68.2    22    10   36.3   10.0   81.8   1.67   0.10   1.06   0.94
  1u9sA   1vsax   75   121   62.5   120    50   11.7   20.0   21.7   2.70   1.40   0.99   1.70
  1f6zA   2w2hR   14    22   63.6    22     8   13.6   37.5   54.5   0.75   0.31   0.45   0.51
  1u9sA   1vsaw  110   161   71.0   155    61    5.8   14.8   15.5   1.26   1.09   0.56   0.97
  1ei2A   2jtpA   18    25   72.0    25     9   36.0   77.8   72.0   1.86   0.93   1.00   1.26
  1yg3A   2du6D   21    28   75.0    28     9   21.4   44.4   39.3   1.24   0.43   0.29   0.65
  2hgrD   2rkjK   55    76   72.4    76    28    7.9   25.0   25.0   0.95   0.76   0.52   0.74
  1b36A   1xp7A   12    23   52.2    23     7   30.4  100.0   65.2   1.47   0.96   0.71   1.05
  1ehzA   2zh2B   19    34   55.9    34    14    2.9   42.9   44.1   0.37   0.68   0.54   0.53
  2akeB   2qh2A   15    24   62.5    24     9    4.2   55.6   41.7   0.45   0.58   0.28   0.43
  2ipyC   3dhsA   22    30   73.3    30    12   23.3   50.0   73.3   1.42   0.70   1.39   1.17
  3bboA   3dhsA  171   268   63.8   215    88    3.3    9.1   15.3   0.61   0.74   1.38   0.91
  1voqA   3b31A   20    29   69.0    29    11   37.9    9.1   79.3   2.27   0.09   1.54   1.30
  1ldzA   3ccs0   25    30   83.3    30    12    3.3   50.0   50.0   0.40   0.70   0.60   0.57
  1pnsA   2pxdB   38    49   77.6    49    21   12.2   38.1   53.1   1.10   1.03   1.64   1.25
  1eiyC   1p5nA   27    34   79.4    34    13    8.8   46.2   41.2   0.66   0.69   0.46   0.60
  2hw8B   3ds7A   20    36   55.6    36    15   25.0   40.0   44.4   1.81   0.67   0.61   1.03
  1ei2A   2il9A   17    25   68.0    25     9    0.0    0.0   24.0   0.32   0.06   0.08   0.15
  1m5kB   2ahtA   19    27   70.4    27    12    0.0   58.3   70.4   0.30   0.90   1.08   0.76
  1k6gA   2pxvB   17    22   77.3    22    10   50.0   70.0   77.3   2.29   0.92   0.95   1.39
  1ajuA   2nufC   13    28   46.4    28    11    0.0   54.5   53.6   0.29   0.72   0.63   0.55
  1s03A   2eevA   33    47   70.2    47    19   21.3   36.8   44.7   1.98   0.83   1.02   1.28
  2grwA   2jtpA   14    22   63.6    22    10   13.6   70.0   77.3   0.75   0.92   0.95   0.87
  1vsaw   2zh1B   26    33   78.8    33    14   33.3   71.4   66.7   2.26   1.53   1.34   1.71
  1et4A   2hojA   21    35   60.0    35    10    8.6   30.0   31.4   0.65   0.28   0.22   0.39
  1a51A   3finA   29    41   70.7    41    19   17.1   26.3   51.2   1.36   0.46   1.10   0.97
  3dhsA   3fozD   48    69   69.6    69    27    0.0   22.2   24.6   0.12   0.57   0.39   0.36
  1a51A   3finB   32    41   78.0    41    19   51.2   57.9   63.4   4.61   1.76   1.74   2.70
  3dhsA   3fozC   54    74   73.0    74    30    4.1   30.0   33.8   0.43   1.21   1.23   0.96
  1a1tB   1qwbA   15    20   75.0    20     8   40.0   75.0   65.0   1.68   0.76   0.57   1.00
  1s9sA   2f4vA   72   101   71.3   101    41    5.9   14.6   19.8   0.81   0.48   0.45   0.58
  2du6D   2uxdA   51    71   71.8    71    26    8.5   26.9   25.4   0.98   0.77   0.47   0.74
  1s03A   2du3D   29    47   61.7    47    19    6.4   31.6   40.4   0.57   0.63   0.79   0.66
  1a1tB   2pxvB   15    20   75.0    20     8    5.0  100.0   90.0   0.48   1.14   1.10   0.91
  1xpeA   2b57A   15    23   65.2    23     7   21.7   85.7   65.2   1.08   0.78   0.71   0.86
  1hr2A   2eetA   45    67   67.2    67    28    9.0   14.3   20.9   1.00   0.25   0.19   0.48
  1jj29   2rkjK   78   122   63.9   122    48    6.6   12.5   23.8   1.17   0.45   1.37   1.00
  1u63B   2j37Z   32    49   65.3    49    19   12.3   36.8   44.9   1.10   0.83   1.12   1.01
  1un6E   1xpeA   14    23   60.9    23     7   13.1   85.7   56.5   0.74   0.78   0.52   0.68
  1et4A   1txsA   22    35   62.9    35    10   14.3   20.0   22.9   1.00   0.18   0.09   0.42
  1p5nA   2gdiX   24    34   70.6    34    13    5.9   30.8   41.2   0.50   0.37   0.46   0.44
  1sj3R   2zh3B   27    34   79.4    34    14    2.9   57.1   67.6   0.37   1.08   1.45   0.97
  1nemA   3ccj0   17    23   73.9    23    10   30.4   80.0   69.6   1.46   1.12   0.82   1.13
  1ykvB   2ez6C   16    28   57.1    28    11    7.1   54.5   64.3   0.55   0.72   0.95   0.74
  1qtqB   2pxlB   29    47   61.7    47    19   12.8   36.8   38.3   1.12   0.83   0.68   0.88
  1l8vA   1p5nA   24    34   70.6    34    13   11.8   30.8   55.9   0.82   0.37   0.96   0.72
  1fmnA   3bo0E    8    27   29.6    27     9   14.8   33.3   37.0   0.88   0.30   0.24   0.47
  1l1cC   2f4vA   21    29   72.4    29    12    6.9   50.0   51.7   0.54   0.70   0.61   0.62
  1fmnA   3bo0G   21    32   65.6    32     9    6.2   55.6   43.8   0.52   0.58   0.48   0.53
  1f6xA   2hguB   17    27   63.0    27    11   14.8   54.5   74.1   0.88   0.72   1.20   0.93
  2fy1B   2g1wA   15    21   71.4    21     7   19.0   57.1   47.6   0.93   0.46   0.31   0.57
  1ooaC   1s2fA    5    23   21.7    23     9    8.7   66.7   56.5   0.59   0.75   0.52   0.62
  1yshA   2fdtA   13    28   46.4    28    12   28.6   75.0   78.6   1.64   1.32   1.43   1.46
  1kksA   3f2qX   14    24   58.3    24     8    8.3   87.5   70.8   0.58   0.94   0.91   0.81
  1exdB   1exyA   24    33   72.7    33    13   12.1   38.5   48.5   0.83   0.52   0.65   0.67
  1s1i3   3ccs0 2848  2923   97.4  2754  1106   82.6   77.6   86.9  37.00  37.00  37.00  37.00
  1z2jA   3degG   17    45   37.8    45    20   11.1   30.0   44.4   0.93   0.62   0.93   0.82
  1vs5A   2pxeB   42    49   85.7    49    21   14.3   33.3   53.1   1.31   0.81   1.64   1.25
  1pnu9   2dr7B   22    33   66.7    33    13   33.4   76.9   66.7   2.26   1.54   1.34   1.72
  1pjyA   2zh5B    4    22   18.2    22    10   36.4  100.0   90.9   1.67   1.55   1.30   1.51
  2es5A   2hvyE   12    23   52.2    23    10   21.7   80.0   82.6   1.08   1.12   1.16   1.12
  1ec6C   2ow80   12    20   60.0    20     6   25.0   83.3   65.0   1.11   0.63   0.57   0.77
  1bvjA   2bh2C   14    23   60.9    23     6    8.7   83.3   65.2   0.59   0.63   0.71   0.65
  1z2jA   3degI   19    29   65.5    29    13   20.7   53.8   65.5   1.23   0.88   1.04   1.05
  2anrB   2hojA   17    25   68.0    25     8   28.0   87.5   80.0   1.45   0.94   1.24   1.21
  1tjzA   1voqA   19    22   86.4    22    10   45.5   80.0   81.8   2.08   1.12   1.06   1.42
  2fdtA   2hgp1    3    36    8.3    36     5    0.0    0.0   11.1   0.24   0.11   0.01   0.12
  1f6xA   1ldzA    7    27   25.9    27    11   18.5   54.5   44.4   1.05   0.72   0.38   0.72
  1ei2A   2fk6R   17    25   68.0    25     9   24.0   66.7   76.0   1.26   0.75   1.12   1.04
  1u63B   387dA   22    26   84.6    26     6   11.6   50.0   46.2   0.72   0.35   0.39   0.49
  1l8vA   2f88A   21    34   61.8    34    14    8.8   42.9   44.1   0.66   0.68   0.54   0.63
  1yshB   2qusA   42    69   60.9    69    28   17.4   32.1   46.4   2.37   1.22   2.25   1.95
  2azxC   2k95A   28    48   58.3    48    16   16.7   37.5   33.3   1.53   0.66   0.48   0.89
  1m5kB   2zh9B   20    33   60.6    33    13    6.1   53.8   54.5   0.51   0.88   0.86   0.75
  1cq5A   2au4A   13    41   31.7    41    17   22.0   29.4   48.8   1.78   0.48   0.98   1.08
  2hw8B   3degG   22    36   61.1    36    15   13.9   40.0   55.6   0.99   0.67   1.05   0.91
  1jidB   1ykvB   18    29   62.1    29    11   17.2   54.5   72.4   1.04   0.72   1.28   1.01
  1vorB   484dB   20    27   74.1    27    10    7.4   50.0   59.3   0.56   0.56   0.75   0.62
  1qwaA   2ihxB   13    21   61.9    21     9    9.5   55.6   57.1   0.61   0.58   0.47   0.55
  2go5A   3b31A   19    29   65.5    29    11   31.0   81.8   69.0   1.84   1.32   1.16   1.44
  1ebrA   1k5iA   16    23   69.6    23    10   17.4   50.0   47.8   0.91   0.56   0.36   0.61
  1r2pA   2draB   11    34   32.4    34    13   14.7   38.5   29.4   1.00   0.52   0.18   0.57
  1h4sT   1t28A   22    34   64.7    34     9   11.8   33.3   32.4   0.82   0.30   0.23   0.45
  1t4lA   2au4A   19    32   59.4    32    15    9.4   40.0   50.0   0.67   0.67   0.67   0.67
  1l9aB   2ap0A   18    28   64.3    28     9   10.7   55.6   42.9   0.70   0.58   0.37   0.55
  1gaxC   1xjrA   33    47   70.2    47    19    6.4   42.1   40.4   0.57   1.04   0.79   0.80
  1d0uA   1z31A   12    21   57.1    21     9   19.1   33.3   61.9   0.93   0.30   0.56   0.59
  1rawA   1vsaw   26    36   72.2    36    14   19.4   42.9   47.2   1.38   0.68   0.71   0.93
  1h3eB   3d5aA   66    86   76.7    83    27    8.4   22.2   22.9   1.11   0.57   0.47   0.72
  1qtqB   2quwB   36    57   63.2    57    17    7.0   35.3   26.3   0.67   0.65   0.32   0.55
  1m5kB   2jppC   14    20   70.0    20     8   10.0   87.5   75.0   0.62   0.94   0.77   0.78
  1pnu9   1yhq9   75   118   63.6   118    44   44.1   56.8   82.2  13.27   6.01  12.08  10.45
  2derC   2ozbC   21    33   63.6    33    12   24.2   50.0   48.5   1.61   0.70   0.65   0.99
[truncated: 9,240,936 more chars]
