# Supplementary material for: Quantifying the relationship between sequence and three-dimensional structure conservation in RNA
Source: BMC Bioinformatics. 2010 Jun 15;11:322. doi: 10.1186/1471-2105-11-322 (PMC2904352; doi:10.1186/1471-2105-11-322)
Supplement: Additional file 3 — NR-RNA09 dataset. Structural alignments in the NR-RNA09 dataset used for the calculation of the background distributions for PID PSS and PSI. [file 1471-2105-11-322-S3.TXT]

#ALIGNMENTS FROM RNA09 WITH SID<=25%
#IDS:  Identities in the sequence alignment
#LALI: Alignment length
#LSID: Percentage of sequence alignment (100*IDS/LALI)
#NORM: Length of the shortest chain
#NSS:  Lower numeber of base pairs between chain1 and chain2 
#PID:  Percentage of sequence identity in the 3D alignment
#PSS:  Percentage of secondary structure identity in the 3D alignment
#PSI:  Percentage structural identitiy
#CHAIN1  CHAIN2  IDS  LALI   LSID  NORM   NSS    PID    PSS    PSI
  1txsA   1vsax   23   128   18.0    38    17   13.2   41.2   52.6
  1txsA   1vsaw   29  2893    1.0    38    17   18.4   41.2   63.2
  1t28A   2du3D   10    93   10.8    34     9    5.9    0.0    8.8
  1l1cC   1u0bA   19    80   23.8    29    12   10.4   50.0   55.2
  1l9aB   1yg3A   19   126   15.1    28     9    7.2   55.6   42.9
  1vs5A   2hgp1   26  1535    1.7    50     5    0.0    0.0   12.0
  1fjgA   1xpfA   18  1508    1.2    23     7   21.8  100.0   87.0
  1et4A   1ooaC   11    50   22.0    29    10    6.9   30.0   31.0
  1nemA   2o33A    8    35   22.9    20     9   35.0  100.0   90.0
  2gdiX   2noqA   38   219   17.4    80    31    6.2   32.3   27.5
  1s9sA   2j37Z   65   298   21.8   101    41    7.9   17.1   19.8
  1t28A   1x8wA   28   243   11.5    34     9   14.7    0.0   47.1
  1jo7A   3phpA    7    44   15.9    23     9    8.7   55.6   56.5
  1n66A   2fk6R   11    59   18.6    22    10   18.2   50.0   59.1
  1euyB   1ysvA   16    74   21.6    27    12   11.1   66.7   66.7
  1pnsA   2azxC   53  1529    3.5    72    28    9.7   25.0   34.7
  1gidA   2gy9A   99  1513    6.5   158    65    8.2   15.4   18.4
  1ajuA   1nc0A    8    45   17.8    24    10    8.3   60.0   66.7
  1j2bC   1sj3R   28   118   23.7    73    23    8.2   30.4   23.3
  1i94A   1n66A   17  1514    1.1    22    10   22.7   80.0   90.9
  28spA   2go5A   22   131   16.8    28    12   10.7   41.7   64.3
  1msyA   2nr0E   21    85   24.7    27    11   14.8   54.5   55.6
  1g59B   1q93A   18    81   22.2    27    12   26.0   58.3   59.3
  1bauA   2nqpF   15    71   21.1    23     7    8.7   57.1   52.2
  2gioA   2nr0E   13    92   14.1    29    13    6.9   53.8   51.7
  1j2bC   1l2xA   19    80   23.8    28     8   14.3   50.0   46.4
  1ei2A   2hgpB   16    77   20.8    25     9   28.0   66.7   76.0
  1rfrA   1s9sA   20   107   18.7    30    14   29.9   85.7   93.3
  1dk1B   1ffk0   40  2713    1.5    57    24   15.8   29.2   42.1
  1pnsA   1yneA   22  1527    1.4    31    11    6.5   54.5   54.8
  1etfA   1yneA    6    55   10.9    31    11   16.1   54.5   51.6
  1r7zA   2oiuP   19    83   22.9    34    13    5.9   30.8   38.2
  1fg0A   2j01A  369  2795   13.2   496   193   63.9   85.0   95.0
  1fg0A   2j01B   87   502   17.3   119    48    4.2   18.8   18.5
  2anrB   2du3D   17    72   23.6    25     8   12.0   62.5   60.0
  1mfkA   1z2jA   12    54   22.2    23    10   43.5  100.0   95.7
  1yg3A   2ez6C   10    44   22.7    28     9   21.4   55.6   39.3
  1tjzA   2e5lA   19  1518    1.3    22    10   36.4   80.0  100.0
  1a1tB   2gv3A    8    33   24.2    20     8   35.0   87.5   90.0
  1hvuC   1y26X   17    76   22.4    30    11    3.4   45.5   50.0
  1l1cC   2gya9   18   109   16.5    29    12   10.3   41.7   51.7
  1l1cC   2gya0   20  2747    0.7    29    12    6.9   41.7   51.7
  1lvjA   2il9A   22   137   16.1    31    13    9.7   30.8   29.0
  1n8xA   2a64A   26   299    8.7    36    16   13.9   43.8   61.1
  1grzA   1m82A   16   248    6.5    25    11   12.0   54.5   80.0
  1ooaC   1x8wA   23   244    9.4    29    12    0.0   33.3   37.9
  1k5iA   1msyA    8    42   19.0    23    10   21.7   60.0   69.6
  1vs6B   2grwA   18  2841    0.6    22    10   13.7   60.0   59.1
  1ffyT   1jo7A   10    95   10.5    31    13    0.0   38.5   45.2
  1xjrA   1ymoA    8    85    9.4    47    16    8.5   37.5   38.3
  1k8wB   2au4A   11    50   22.0    22     8   27.3   75.0   68.2
  1gixD   2hemA   16    76   21.1    24    11   20.9   36.4   41.7
  1fg0A   1lngB   72   504   14.3    97    42   10.3   11.9   28.9
  1nbsA   2dr7B   17   131   13.0    33    13    6.1   61.5   66.7
  1u8dA   1x8wA   49   249   19.7    67    29    1.5   20.7   28.4
  1fg0A   1szyA   16   496    3.2    21     9   19.1   88.9   90.5
  2ow8y   2pcvA   24  1507    1.6    35    10   20.0   50.0   37.1
  1et4A   1mfyA    7    58   12.1    31    10    6.4   30.0   29.0
  1byjA   1vs5A   21  1531    1.4    27    12   26.0   66.7   88.9
  1bvjA   1qtqB   17    75   22.7    23    10   17.4   50.0   56.5
  1u0bA   2gipA   19    78   24.4    28    13   25.0   53.8   57.1
  1g70A   1y26X   19    81   23.5    32    14   18.7   42.9   56.2
  1jbtC   2ow80   18    84   21.4    29    12   10.3   58.3   58.6
  1bivA   1kxkA   16    76   21.1    28    11    3.6   63.6   64.3
  1lvjA   1msyA    8    48   16.7    27    11   18.5   72.7   70.4
  1foqA   1fyoA   17   112   15.2    27    11    7.4   45.5   55.6
  1lngB   1xshA   16   102   15.7    27    11   33.3   45.5   81.5
  1kpyA   2hgpB   18    77   23.4    28    11   21.4   36.4   42.9
  1sj3R   1u9sA   39   181   21.5    73    27    1.4   18.5   19.2
  1k8wB   1nbsA   15   123   12.2    22     8   18.2   62.5   68.2
  1f6xA   1pnsA   20  1532    1.3    27    11    7.4    0.0   44.4
  1mfyA   1rfrA   10    47   21.3    30    10   16.7   50.0   60.0
  1m5kB   1u8dA   27   121   22.3    67    28    7.5   21.4   25.4
  1hq1B   1l9aB   29   134   21.6    49    21   16.3   47.6   46.9
  1jbtC   2ow8y   22  1507    1.5    29    12   27.6   58.3   79.3
  1pnsA   1xpeA   18  1529    1.2    23     7   21.8  100.0   78.3
  1ec6C   1p5oA   14    78   17.9    20     6   20.0   50.0   70.0
  1f6xA   2oiuP   19    78   24.4    27    11   11.1   45.5   66.7
  1etfA   1n66A    4    52    7.7    22    10   27.3   60.0   68.2
  1kpyA   2hgp1    1    77    1.3    28     5    7.1    0.0   10.7
  1jtjA   1vorA   20   118   16.9    23     8    8.7   25.0   60.9
  1euyB   2f4xA   18    75   24.0    24     7   12.5  100.0   66.7
  1nyiB   2ow80   18    77   23.4    24     5    8.3  100.0   62.5
  1y0qA   2du3D   35   248   14.1    71    28    0.0   17.9   26.8
  1mfkA   2gcsB   19   124   15.3    23    10   21.7   60.0   73.9
  1a1tB   1fg0A   16   497    3.2    20     8   25.0   87.5   85.0
  1p5oA   1pnxA   52  1539    3.4    77    31    7.8   38.7   39.0
  1nkw9   1pnsA   87  1537    5.7   118    42    5.1    4.8   16.1
  1a9nQ   2hguB   16   128   12.5    24     6   12.5  100.0   66.7
  1ffyT   1kksA   17    80   21.2    24     8   41.6   87.5   83.3
  1lc6A   2go59   15    96   15.6    24    10    8.3   40.0   58.3
  1rlgC   2du5D   13    81   16.0    25    11   20.0   36.4   56.0
  1h4sT   1vs6B   50  2842    1.8    67    25    7.5   28.0   28.4
  1pnu0   1xshA   22  2825    0.8    27    11    7.4   45.5   55.6
  1ooaC   1z43A   18   110   16.4    29    12   13.8   50.0   48.3
  1nyiB   2ow8y   19  1503    1.3    24     5   33.4  100.0   66.7
  1kh6A   1xhpA    9    67   13.4    32    14   12.5   35.7   46.9
  1hr2A   1lvjA   21   160   13.1    31    13   12.9   53.8   51.6
  1grzA   1h4sT   33   272   12.1    67    25   12.0   24.0   28.4
  1mnxA   1vs6B   30  2845    1.1    42    20   19.0   30.0   64.3
  1m5lA   1y26X   17    86   19.8    38    16   10.5   25.0   31.6
  1grzA   361dA   13   249    5.2    20     7   20.0  100.0   90.0
  1i94A   2hghB   39  1520    2.6    55    24   16.4   29.2   43.6
  1jbtC   2j01B   24   120   20.0    29    12   24.2   66.7   62.1
  1eorA   1u9sA   18   155   11.6    22    10   36.4   80.0   86.4
  1szyA   2go59   16    91   17.6    21     9   14.3   88.9   95.2
  1k5iA   2akeB   18    75   24.0    23    10   13.1   70.0   82.6
  2ez6C   2fdtA   11    52   21.2    28    12   39.3   75.0   92.9
  1f6zA   2e5lA   20  1519    1.3    27    12   11.1   50.0   63.0
  1y27X   1ze2C   17    70   24.3    22     8   13.6   75.0   68.2
  1y27X   2a2eA   40   280   14.3    68    29    4.4   24.1   25.0
  1hq1B   2o33A   10    56   17.9    20     9   50.0  100.0   90.0
  1mfjA   2i82E    7    31   22.6    20     8   15.0   87.5   85.0
  1pjyA   1z43A   13   107   12.1    22    10   13.6   60.0   90.9
  1wsuE   2d6fE   16    73   21.9    22    10   22.7   60.0   77.3
  1vs5A   1ylsB   24  1534    1.6    36     9   11.1   44.4   33.3
  1xpeA   2a2eA   16   267    6.0    23     7   17.4  100.0   73.9
  1voqA   2anrB   18  1529    1.2    25     8   32.0   75.0   92.0
  1ffk0   1u9sA  107  2726    3.9   155    61    5.2    9.8   16.1
  1f84A   1s1hA   20  1470    1.4    29    12   41.4   66.7   79.3
  1bj2A   1fjgA   16  1507    1.1    21     7   19.1    0.0   38.1
  1u63B   1u9sA   33   159   20.8    49    19   12.3   42.1   38.8
  1a9nQ   2gdiX   17    83   20.5    24     6    8.3   83.3   62.5
  1pnu9   1vsaw   82  2903    2.8   118    44    7.6   15.9   16.9
  1szyA   2go5A   17   129   13.2    21     9   14.3   77.8   81.0
  1grzA   2b57A   45   260   17.3    65    28   12.3   17.9   23.1
  1a1tB   1g59B   15    75   20.0    20     8   20.0   50.0   90.0
  1gidA   1k9wA   17   159   10.7    23     5   21.8  100.0   56.5
  2gdiX   2gya0   54  2754    2.0    80    31    5.0   25.8   25.0
  1y0qA   2ihxB   56   235   23.8    75    27    2.7   29.6   21.3
  1cx0B   1y0qA   47   241   19.5    72    26    2.8   26.9   23.6
  1bj2A   1q93A    5    42   11.9    21     7   23.8  100.0   76.2
  1d6kB   2annB    9    48   18.8    23     6   26.1  100.0   65.2
  1xhpA   1y26X   18    76   23.7    32    14    9.4   57.1   56.2
  1joxA   1wz2C   17    89   19.1    21     7   33.3   71.4   61.9
  1c2xC   2draB   24   125   19.2    34    13   17.6   46.2   52.9
  1njp5   1yhq9   17   125   13.6    25    10    4.0   90.0   84.0
  1ei2A   1gixD   15    75   20.0    25     9   28.0   44.4   64.0
  1u8dA   2grwA   14    74   18.9    22    10   18.2   60.0   59.1
  1f6xA   1kxkA   17    76   22.4    27    11   25.9   54.5   77.8
  1qzwB   2ow8y   35  1507    2.3    47    18   19.1   44.4   53.2
  1eorA   1s9sA   16   101   15.8    22    10   31.9   60.0   77.3
  1i6uC   2h2xA   11    46   23.9    21     8   19.1   87.5   66.7
  1jo7A   1xpfA    6    48   12.5    23     7   13.0   71.4   73.9
  1g1xD   1yhq9   22   136   16.2    40     4   20.0  100.0   32.5
  1e95A   2akeB   19    85   22.4    36    12   13.8   50.0   44.4
  1k5iA   1p5nA    9    43   20.9    23    10   17.4   60.0   56.5
  1q9aA   2j01A   24  2772    0.9    27    10   74.0   90.0   96.3
  1s9sA   1x8wA   62   258   24.0   101    41    6.9   19.5   21.8
  1un6E   2es5A   14    69   20.3    23    10   21.8   60.0   78.3
  1fqzA   2gya9   25   108   23.1    27    11    7.4   54.5   70.4
  1ow9A   3phpA    8    36   22.2    23     9   30.5   55.6   78.3
  1exdB   1xokA   17    76   22.4    27     7   26.0   85.7   55.6
  1yshA   2du5D   11    87   12.6    28    12    3.6   50.0   60.7
  1z43A   2j01A   69  2782    2.5   101    43   11.9   18.6   32.7
  1jbrD   1szyA    6    45   13.3    21     9    9.5   77.8   90.5
  1mt4A   2gipA    3    48    6.2    24    10   41.7   90.0   95.8
  1gaxC   1k6gA   16    78   20.5    22    10   13.6   60.0   63.6
  1ow9A   2gv3A    7    36   19.4    22     8   40.9   75.0   63.6
  1vsaw   359dB   23  2890    0.8    25     4    8.0   50.0   32.0
  1hc8C   1p5mA   18    92   19.6    55    23    9.1   17.4   32.7
  1l9aB   1ullA   24   127   18.9    35    15   17.1   33.3   71.4
  1ffk0   2grwA   18  2707    0.7    22    10    9.1   60.0   68.2
  1e95A   1qwbA    6    56   10.7    26    10   19.2   60.0   53.8
  1voqA   1vsax   89  1541    5.8   120    50    4.2   16.0   18.3
  1e95A   1ei2A    9    47   19.1    25     9   20.0   66.7   56.0
  1jurA   2a2eA   16   271    5.9    22     9   54.6   88.9   86.4
  2ahtA   2go5A   19   133   14.3    27    12   18.5   41.7   66.7
  1fkaA   1u8dA   48  1486    3.2    67    29   10.5   24.1   26.9
  1ajuA   1jzxA   25  2774    0.9    30    11    3.3   45.5   40.0
  1m5lA   1voqA   32  1528    2.1    38    16   10.5   18.8   36.8
  1a1tB   1vorA   13   124   10.5    20     8   40.0   75.0   90.0
  1qzwB   2gya0   31  2745    1.1    47    18    8.5   38.9   36.2
  1yg3A   1ysvA    7    43   16.3    27     9   14.8   55.6   40.7
  1nyiB   1u9sA   19   157   12.1    24     5   33.3  100.0   54.2
  2annB   2gisA   18    94   19.1    23     6   34.8  100.0   60.9
  1audB   1s9sA   19   105   18.1    30    10   13.4   50.0   36.7
  1wz2C   2f4xA   17    90   18.9    24     7   25.0  100.0   62.5
  1tjzA   1yshB   19   102   18.6    22    10   31.8   80.0   90.9
  1fjeA   1xjrA   12    54   22.2    22     7   13.7   85.7   59.1
  1k2gA   2j01B   15   123   12.2    22     8   13.6   50.0   54.5
  1k2gA   2j01A   17  2774    0.6    22     8   18.2   50.0   63.6
  1hr2A   1t4lA   21   160   13.1    32    15   15.6   46.7   65.6
  2a64A   2du6D   49   304   16.1    71    26    5.6   46.2   35.2
  1xsgA   1yl3A   20  2875    0.7    27    12   11.1   58.3   66.7
  2du3D   2gya0   57  2745    2.1    71    28   14.1   28.6   31.0
  1c2xC   1s2fA   14   124   11.3    23     9   26.1   88.9   78.3
  1a9nQ   1t4lA    8    45   17.8    24     6    8.3  100.0   58.3
  1oswA   2du6D   17    72   23.6    22     9    9.1   55.6   59.1
  2ahtA   2go59   18    92   19.6    27    12   29.7   66.7   81.5
  1i94A   2dr5B   28  1514    1.8    32    13   15.6   69.2   75.0
  1lvjA   1xhpA   12    49   24.5    31    13    9.6   53.8   54.8
  1c2xC   1p5nA   24   121   19.8    34    13    5.9   46.2   38.2
  1lc6A   1vorA   18   123   14.6    24    10    8.3   40.0   50.0
  1lc6A   1x8wA   19   243    7.8    24    10   25.0   60.0   58.3
  1jzxA   1k8wB   16  2775    0.6    22     8   31.8   75.0   59.1
  1q96A   1qtqB   18    80   22.5    27    12   14.8   58.3   63.0
  1ehzA   1fg0A   40   402   10.0    76    30    9.2   20.0   23.7
  1y27X   2dr7B   19    79   24.1    33    13   18.1   53.8   54.5
  1nemA   2oiuP   18    72   25.0    23    10   13.1   70.0   78.3
  1qwbA   1s1hA   18  1471    1.2    26    10    3.9   60.0   57.7
  1pnu9   2es5A   13   123   10.6    23    10    8.7   90.0   82.6
  1xhpA   2hemA   10    45   22.2    24    11   16.6   72.7   75.0
  1mmsC   2i82E   14    59   23.7    21     8   33.3   75.0   71.4
  1yshB   2gv4A   19   101   18.8    22    10   22.7  100.0   95.5
  1rlgC   2ct8C    8    88    9.1    25    11   12.0   27.3   36.0
  1m5kB   359dB   16    96   16.7    25     4    8.0  100.0   60.0
  1et4A   1n66A   11    44   25.0    22    10    0.0   20.0   40.9
  1mmsC   1mt4A   13    64   20.3    24    10   16.7   60.0   66.7
  1fjeA   2j37Z   15   283    5.3    22     7   13.7   57.1   50.0
  1lngB   1pjyA   14   103   13.6    22    10    4.6   60.0   81.8
  1gaxC   2e5lA   54  1522    3.5    75    28   12.0   21.4   28.0
  1et4A   28spA    9    51   17.6    28    10   14.3   30.0   35.7
  1bivA   1sj3R   17    82   20.7    28    11   14.3   54.5   46.4
  1p5oA   1ylsB   18    88   20.5    36     9   11.1   22.2   33.3
  1ec6C   1nybB    8    32   25.0    20     6   10.0   83.3   55.0
  1et4A   1voqA   26  1527    1.7    35    10    5.7    0.0   20.0
  2hojA   387dA   18    82   22.0    26     6   11.6   66.7   42.3
  1yshB   2euyA   20   113   17.7    34    15   17.6   53.3   52.9
  1kp7A   1qd3A    9    47   19.1    29    11   24.1   54.5   58.6
  1n66A   2j01A   16  2775    0.6    22    10   18.2   70.0   86.4
  1ffyT   1k6gA   18    78   23.1    22    10   36.4   70.0   90.9
  1pnu0   387dA   19  2827    0.7    26     6    7.7   16.7   23.1
  1yhq9   2au4A   29   127   22.8    41    17   19.5   29.4   51.2
  1sj3R   2il9A   22   182   12.1    73    27    4.1   18.5   19.2
  1nc0A   2noqA   18   191    9.4    24    10    0.0   50.0   58.3
  1yshB   1zc5A   19   117   16.2    41    19   22.0   63.2   73.2
  1fkaA   2czjB   39  1487    2.6    62    23   12.9   30.4   30.6
  1exdB   1mfjA   12    75   16.0    20     9    5.0   77.8   85.0
  1ylgA   2au4A   13    52   25.0    31    12    9.7   41.7   45.2
  1nc0A   2ozbC   11    44   25.0    24    10   12.5   50.0   54.2
  1l1wA   1pnsA   25  1527    1.6    29    13   37.9   92.3   89.7
  1fkaA   1ykvB   30  1479    2.0    38    11    0.0   36.4   39.5
  1y27X   2feyA   19    86   22.1    43    16   13.9   31.2   46.5
  1vs5A   2fdtA   31  1532    2.0    36    16    2.8   50.0   47.2
  1jbtC   1vfgC    9    50   18.0    29    12   20.7   58.3   69.0
  1vc5B   2j01A   47  2785    1.7    70    27    4.3   25.9   27.1
  1g59B   1yg3A   18    79   22.8    28     9    7.2   55.6   42.9
  1vsaw   1y39C   52  2889    1.8    58    22   89.7   86.4  100.0
  1bvjA   1euqB   17    74   23.0    23    10   34.8   70.0   82.6
  1jidB   1ooaC    4    53    7.5    29    12   10.3   50.0   51.7
  1s9sA   2es5A   14   107   13.1    23    10    8.7  100.0   87.0
  2ap0A   2go59   18    93   19.4    28     9   25.0   55.6   46.4
  1jurA   1u9sA   18   155   11.6    22     9   18.2   66.7   77.3
  1lvjA   1vorB   25  2825    0.9    31    13   12.9   30.8   41.9
  1nc0A   2il9A   15   138   10.9    24    10   12.5   40.0   50.0
  1vorB   1y27X   44  2846    1.5    68    29    8.8   20.7   25.0
  1m5lA   2ahtA   10    53   18.9    27    12   22.3   41.7   51.9
  1c04F   1z43A   22   104   21.2    29    12    3.5   50.0   51.7
  2du5D   2i82E   14    71   19.7    21     8   28.6   50.0   61.9
  1l8vA   1ymoA   33   157   21.0    47    16    8.5   50.0   51.1
  1h4sT   2o33A   10    76   13.2    20     9   20.0   66.7   85.0
  1pnu0   2czjB   44  2829    1.6    62    23    6.4   30.4   27.4
  1xhpA   2nz4P   21   149   14.1    32    14    3.1   35.7   50.0
  2j01B   2noqE   27   139   19.4    53    22    7.5   27.3   32.1
  2ap0A   2go5A   18   129   14.0    28     9   14.3   44.4   39.3
  1cx0B   1s1hA   51  1475    3.5    72    26    9.7   30.8   29.2
  2e5lA   2j37Z  196  1554   12.6   280    98    1.8    7.1   10.7
  1euqB   2j37Z   55   286   19.2    72    28    5.5   28.6   25.0
  1b36A   1u9sA   25   162   15.4    38    16   10.5   37.5   42.1
  1j1uB   1xpfA   14    76   18.4    23     7    8.7  100.0   65.2
  1k8wB   1vs6B   18  2843    0.6    22     8    0.0   75.0   68.2
  1g59B   1xsgA   18    81   22.2    27    12   18.5   58.3   63.0
  2d6fE   2gya0   59  2742    2.2    72    31    8.3   29.0   29.2
  1d0uA   2akeB   12    75   16.0    21     9    9.5   66.7   66.7
  1hr2A   2o33A   13   159    8.2    20     9   25.0   88.9   95.0
  1ehzA   1njp5   13    65   20.0    25    10   28.0   70.0   68.0
  1i6uC   1pnu9   23   129   17.8    37    17   18.9   52.9   56.8
  1hr2A   2fdtA   25   163   15.3    36    16   13.9   62.5   75.0
  1i6uC   1pnu0   32  2826    1.1    37    17   18.9   35.3   48.6
  1kp7A   1pnsA   23  1533    1.5    30    13   10.0   53.8   60.0
  1a1tB   1foqA   13   111   11.7    20     8   25.0   87.5   85.0
  2a2eA   2ckyA   48   275   17.5    77    29   13.0   27.6   28.6
  1qtqB   1rlgC   15    74   20.3    25    11   12.0   54.5   60.0
  1gixD   1k6gA   12    76   15.8    22    10   50.0   80.0   81.8
  1d6kB   1yg3A    5    57    8.8    28     9    7.2   33.3   28.6
  1yl3A   2hojA   59  2873    2.1    79    30    8.9   20.0   22.8
  1q96A   1y26X   16    75   21.3    27    12   11.1   58.3   66.7
  1mt4A   2hgrD   15    83   18.1    24    10   12.5   60.0   66.7
  1mt4A   2hgrC   17    81   21.0    24    10   20.8   50.0   45.8
  1xjrA   2a64A   32   307   10.4    47    19    6.4   36.8   38.3
  1grzA   2czjB   42   248   16.9    62    23    6.4   34.8   33.9
  1u8dA   1wsuE   14    72   19.4    22    10    9.1   50.0   72.7
  1nkw9   1z31A   20   126   15.9    32    12   21.9   50.0   75.0
  1i94A   2ipyC   24  1514    1.6    30    12    6.7   50.0   70.0
  2fy1B   2hghB   12    62   19.4    21     8   23.8  100.0   76.2
  1fjeA   2ap0A    7    42   16.7    22     7   13.6   57.1   40.9
  1rlgC   2bteB   15    79   19.0    25    11   20.0   54.5   56.0
  1i94A   1mjiC   26  1515    1.7    34    12   26.5   75.0   64.7
  2gcsB   2tpkA   23   131   17.6    36    12    8.3   50.0   47.2
  1et4A   1ylgA   10    53   18.9    31    10   16.1   30.0   32.3
  28spA   2hemA   10    41   24.4    24    11   16.6   27.3   50.0
  1ze2C   2b57A   16    67   23.9    22     8    9.1   75.0   68.2
  1eiyC   2gv4A   17    81   21.0    22    10   22.7   80.0   86.4
  1mzpB   1vs5A   36  1538    2.3    55    23   10.9   52.2   45.5
  1ec6C   1yshA    9    36   25.0    20     6   25.0   83.3   70.0
  2gv4A   2j01A   16  2774    0.6    22    10   31.8  100.0   95.5
  2frlA   2hgrC   16    80   20.0    23     9   17.4   66.7   56.5
  2gv4A   2j01B   16   119   13.4    22    10   18.2   80.0   86.4
  2frlA   2hgrD   16    76   21.1    23     9   13.1   44.4   56.5
  1audB   2azxC   18    79   22.8    30    10   20.0   50.0   36.7
  1e4pA   2d6fE   17    77   22.1    24    11   12.5   45.5   54.2
  1r2pA   2gya9   24   114   21.1    34    14   14.7   42.9   44.1
  1voqA   2gdiX   58  1530    3.8    80    31   10.0   16.1   16.2
  1r2pA   2gya0   23  2744    0.8    34    14    5.9   28.6   26.5
  1pnsA   2hgrD   62  1528    4.1    76    28    3.9   21.4   26.3
  1gixD   1msyA   17    77   22.1    27    11    7.4   63.6   59.3
  1a9nQ   1vs5A   17  1534    1.1    24     6   25.0  100.0   66.7
  1l1cC   2j01B   19   126   15.1    29    12   20.7   50.0   79.3
  1l1cC   2j01A   21  2774    0.8    29    12   13.8   41.7   55.2
  1ec6C   2hojA   15    82   18.3    20     6   20.0   83.3   60.0
  1nemA   2a43A    9    37   24.3    23     8    8.7   50.0   52.2
  1b36A   2e5lA   26  1519    1.7    38    16   13.2   43.8   47.4
  1nemA   2csxC   16    76   21.1    23    10   21.7   50.0   60.9
  1fg0A   2hghB   38   506    7.5    55    24   14.6   29.2   36.4
  1msyA   2gdiX   18    83   21.7    27    11   18.5   54.5   70.4
  1l1wA   2ckyA   15    89   16.9    29    13   10.3   38.5   48.3
  1k5iA   2csxC   15    78   19.2    23    10   26.1   50.0   60.9
  1i94A   1qwaA   15  1514    1.0    21     9   23.8   55.6   71.4
  1bvjA   1j2bC   17    79   21.5    23    10   21.7   50.0   82.6
  1vs6B   2du3D   52  2848    1.8    71    28    9.9   21.4   33.8
  1m82A   2il9A   17   140   12.1    25    11   16.0   36.4   48.0
  2ap0A   2dr7B   10    47   21.3    28     9    7.2   55.6   39.3
  1bivA   2i82E    3    44    6.8    21     8   14.3   75.0   71.4
  1k2gA   1wz2C   14    92   15.2    22     8    4.5   37.5   36.4
  1fyoA   1y0qA   22   230    9.6    27    11    3.7   36.4   55.6
  1eiyC   1mfkA   17    78   21.8    23    10   30.4   50.0   52.2
  1exdB   2gv3A   15    73   20.5    22     8   18.2   87.5   81.8
  1g1xD   2du3D   21    87   24.1    40     4   10.0  100.0   35.0
  1g1xD   2es5A   12    49   24.5    23     4   21.8  100.0   56.5
  1u9sA   2h2xA   11   160    6.9    21     8   14.3   62.5   57.1
  1vorB   1xhpA   24  2826    0.8    32    14   15.6   50.0   59.4
  1c2xC   1kp7A   21   125   16.8    30    13   16.6   61.5   63.3
  1k6hA   1kxkA   16    71   22.5    22    10   31.8  100.0   90.9
  1mfjA   2nqpF   14    70   20.0    20     9   10.0   44.4   65.0
  1txsA   1yshF    9    57   15.8    33    12   12.2   58.3   57.6
  1e4pA   2ct8C   17    74   23.0    24    11   33.3   45.5   54.2
  1txsA   1yshA   12    50   24.0    28    12   17.8   75.0   78.6
  1k6gA   1voqA   18  1529    1.2    22    10   27.3   50.0   63.6
  1xpeA   1y0qA   16   229    7.0    23     7   17.4  100.0   65.2
  1pnu9   2b63R   21   118   17.8    31    11   16.1   36.4   58.1
  1hvuC   1k8wB    9    40   22.5    22     8    4.5   62.5   54.5
  1c2xC   1k6gA   17   120   14.2    22    10   27.2   90.0   81.8
  1rfrA   2j288   19    82   23.2    30    14   23.3   64.3   76.7
  1nybB   1ylsB    7    51   13.7    24     9   25.0   33.3   45.8
  1y27X   28spA   17    78   21.8    28    12   14.3   50.0   53.6
  1eiyC   1njp5   16    79   20.3    25    10   24.0   60.0   68.0
  1ykvB   2czjB   16    76   21.1    38    11   18.4   54.5   52.6
  1bauA   1fjgA   19  1507    1.3    23     7    4.3  100.0   69.6
  1joxA   1s9sA   16   101   15.8    21     7    9.5   14.3   66.7
  1pjyA   1vorA   13   120   10.8    22    10   27.3   60.0   86.4
  1fjgA   2b63R   21  1513    1.4    31    11    9.7    0.0   25.8
  1pjyA   1vorB   15  2825    0.5    22    10   22.8    0.0   45.5
  1vs6B   2gioA   21  2846    0.7    29    13   13.8   61.5   75.9
  1ylgA   2gv3A    8    42   19.0    22     8    4.5   37.5   54.5
  1g59B   2ow8y   57  1506    3.8    75    28   12.0   25.0   25.3
  1l1cC   1r7wA    9    52   17.3    29    12   17.2   33.3   48.3
  2adtA   2hojA   18    97   18.6    43    19    4.6   36.8   44.2
  2du5D   2f4xA   16    76   21.1    24     7   16.6   85.7   87.5
  1nbkA   1pnu0   27  2828    1.0    34    14    5.9   42.9   50.0
  1hr2A   1xhpA   23   159   14.5    32    14   18.8   35.7   65.6
  1ffk0   1kksA   18  2709    0.7    24     8    8.3   62.5   54.2
  1nbkA   1pnu9   24   119   20.2    34    14   14.7   42.9   52.9
  1c04F   2b63R   11    44   25.0    29    11   10.3    9.1   41.4
  2fy1B   2gipA    7    40   17.5    21     8   23.8  100.0   81.0
  1ooaC   2f4xA   10    41   24.4    24     7    0.0   57.1   41.7
  1vsax   2gv3A   17   122   13.9    22     8   31.8   87.5   81.8
  1vsaw   2hgrD   57  2896    2.0    76    28    7.9   21.4   30.3
  1vsaw   2frlA   20  2889    0.7    23     9   21.8   55.6   52.2
  1vsaw   2hgrC   57  2893    2.0    76    30   11.8   23.3   23.7
  1szyA   2gdiX   14    80   17.5    21     9   28.6   55.6   81.0
  1u6bB   1xsgA   20   200   10.0    27    12   25.9   83.3   81.5
  1grzA   28spA   21   248    8.5    28    12   25.0   75.0   85.7
  1byjA   1ow9A    8    37   21.6    23    10    8.7   50.0   69.6
  1gidA   1u63B   27   178   15.2    49    19   12.2   42.1   46.9
  1nkw9   1qzwB   29   128   22.7    47    18   17.0   38.9   40.4
  1bj2A   1fg0A   18   498    3.6    21     7   28.6   85.7   71.4
  1qwbA   2gya9   19   108   17.6    26    10   11.6   60.0   61.5
  1ysvA   2j288   16    82   19.5    27    12    3.7   66.7   74.1
  1fjeA   1yg3A    7    42   16.7    22     7   13.7   71.4   50.0
  1c04F   1r7wA   11    52   21.2    29    12   20.7   58.3   55.2
  1qwbA   2gya0   20  2744    0.7    26    10   19.2   60.0   50.0
  1xpeA   2hojA   19    80   23.8    23     7   21.7   85.7   73.9
  2a2eA   2hw8B   30   270   11.1    36    15   36.1   66.7   61.1
  2hemA   2hguB   15   129   11.6    24    11   29.2   63.6   66.7
  1s2fA   2go5A   14   130   10.8    23     9   30.4   88.9   91.3
  1exyA   1qwaA    8    45   17.8    21     9   14.3   22.2   57.1
  1a9nQ   1hc8C   14    66   21.2    24     6   16.7  100.0   54.2
  1fkaA   1wsuE   17  1479    1.1    22    10   22.7  100.0   95.5
  1nbkA   1nkw9   24   119   20.2    34    14   20.6   42.9   41.2
  1ajuA   1n8xA   11    52   21.2    30    11   16.7   36.4   56.7
  1xshA   2a2eA   19   268    7.1    27    11    7.4   27.3   29.6
  1k6gA   2hgrD   15    81   18.5    22    10   41.0   80.0   86.4
  1k6gA   2hgrC   15    77   19.5    22    10    9.1   70.0   81.8
  1xokA   2czjB   14    66   21.2    27     7    0.0   85.7   55.6
  1p5mA   1vsaw   42  2894    1.5    55    24    9.1   12.5   20.0
  1g70A   1pnu9   26   122   21.3    32    14   15.6   50.0   53.1
  1ffk0   1nkw9   88  2712    3.2   118    42    5.9    9.5   19.5
  1ec6C   1pnxA   14  1538    0.9    20     6   20.0   66.7   65.0
  1nbkA   2hguB   22   127   17.3    34    14   17.7   35.7   47.1
  1l1wA   1u0bA   20    80   25.0    29    13   10.4   53.8   62.1
  1s2fA   2go59   19    90   21.1    23     9   34.8   77.8   82.6
  1vorA   1ze2C   19   118   16.1    22     8   27.3   62.5   86.4
  1yshF   2gy9A   30  1489    2.0    33    12   30.3   50.0   63.6
  2gya0   2oiuP   48  2747    1.7    71    30    9.8   30.0   32.4
  1xp7A   2ct8C   14    79   17.7    23     7   21.7  100.0   82.6
  1vfgC   1yshF   10    52   19.2    31    12   16.1   58.3   51.6
  1vfgC   1yshB   23   103   22.3    31    12   16.1   58.3   67.7
  1nc0A   2go5A   21   127   16.5    24    10   25.0   60.0   62.5
  1ow9A   1yl3A   19  2875    0.7    23    10   17.4   40.0   60.9
  1fjgA   2nqpF   51  1511    3.4    68    22   10.3    9.1   26.5
  1vs6B   2dr7B   26  2842    0.9    33    13   21.2   46.2   57.6
  1pnxA   2bteB   59  1535    3.8    78    29   19.2   24.1   29.5
  1grzA   1nkw9   68   275   24.7   118    42    4.2   16.7   16.9
  1lngB   1y26X   29   126   23.0    71    30   11.3   26.7   26.8
  1hr2A   1vorB  103  2846    3.6   157    64    5.1   12.5   23.6
  1vorB   1wz2C   61  2838    2.1    88    31    6.8   16.1   21.6
  1yshF   2fy1B    3    51    5.9    21     8   14.3   87.5   76.2
  1l1wA   1ysvA    6    49   12.2    27    12   29.6  100.0   92.6
  1grzA   2dr7B   18   259    6.9    33    13   21.2   61.5   72.7
  1p5oA   2a43A   18    78   23.1    26     8   23.1   50.0   46.2
  2a43A   2ckyA   16    84   19.0    26     8   23.1   50.0   57.7
  2ihxB   3phpA   11    84   13.1    23     9   17.4   66.7   65.2
  1eiyC   1jurA   18    79   22.8    22     9   22.8   55.6   50.0
  1nc0A   2go59   19    93   20.4    24    10   33.3   60.0   54.2
  1szyA   1t28A    7    46   15.2    21     9   33.4    0.0   76.2
  1fkaA   1l2xA   20  1481    1.4    28     8   28.6   37.5   57.1
  1l2xA   2adtA   13    53   24.5    28     8    7.2   62.5   46.4
  1f6xA   1x8wA   23   243    9.5    27    11   18.5   72.7   74.1
  1s2fA   1z43A   15   107   14.0    23     9   34.8   66.7   73.9
  1m5lA   1yl41   17    81   21.0    38    14    0.0   35.7   34.2
  1ehzA   1vsaw   40  2473    1.6    76    30    7.9   23.3   28.9
  1s1hA   1t4lA   26  1468    1.8    32    15   28.1   66.7   75.0
  1exdB   1xpfA   14    81   17.3    23     7   13.0  100.0   65.2
  1ysvA   2gisA   18   100   18.0    27    12   22.2   58.3   70.4
  1j2bC   1oswA   19    78   24.4    22     9    4.5   33.3   50.0
  1m82A   2ckyA   16    80   20.0    25    11    4.0   36.4   52.0
  1xp7A   2hguB   15   126   11.9    23     7   30.4  100.0   60.9
  1d0uA   2nz4P   12   147    8.2    21     9    0.0   66.7   76.2
  1jzxA   1zc5A   33  2774    1.2    41    19    9.8   15.8   34.1
  1nkw9   2gy9A   84  1498    5.6   118    42    3.4   16.7   23.7
  1c2xC   2e5lA   91  1527    6.0   120    40    4.2   22.5   20.0
  2ckyA   2gy9A   60  1491    4.0    77    29    9.1   27.6   26.0
  1eiyC   1vsaw   61  2891    2.1    76    29    6.6   17.2   35.5
  2du5D   2g1wA   15    71   21.1    22     7   22.8   28.6   36.4
  1e4pA   1x8wA   19   242    7.9    24    11    8.3   45.5   54.2
  1s1hA   1t28A   24  1470    1.6    34     9   17.6   44.4   58.8
  2du5D   359dB   17    75   22.7    25     4   12.0  100.0   44.0
  1vorA   1zc5A   29   122   23.8    41    19    4.9   21.1   29.3
  1b36A   1h4sT   19    79   24.1    38    16   10.5   37.5   44.7
  1nybB   2akeB   15    77   19.5    24    10   12.5   50.0   58.3
  1fjgA   1fqzA   22  1508    1.5    27    11   44.5   72.7   92.6
  1ec6C   1nbsA   15   120   12.5    20     6   15.0   83.3   70.0
  1fjeA   1j2bC   15    78   19.2    22     7   27.3   28.6   40.9
  1ekzB   2hgp1    0    80    0.0    30     5    3.3    0.0   13.3
  1wsuE   2hvyE   15    60   25.0    22    10   27.3   80.0   86.4
  1fg0A   2au4A   31   497    6.2    41    17   12.2   29.4   48.8
  1jzxA   1yhq9   88  2786    3.2   122    49    9.0   12.2   25.4
  1q9aA   2du5D   17    76   22.4    27    10   11.2   60.0   59.3
  1pnxA   2annB   18  1537    1.2    23     6   30.4   83.3   82.6
  2a64A   484dB   18   303    5.9    27    10    7.4   40.0   81.5
  1jbtC   1y26X   12    82   14.6    29    12   20.7   66.7   72.4
  1mt4A   2ow8y   18  1504    1.2    24    10    8.3   90.0   95.8
  2gdiX   2i82E   16    82   19.5    21     8   28.6   62.5   61.9
  1nemA   1y0qA   16   235    6.8    23    10   21.7   90.0   82.6
  1jurA   1z2jA   11    53   20.8    22     9   18.2   55.6   68.2
  1hr2A   1tjzA   18   157   11.5    22    10   31.8   90.0   95.5
  2e5lA   2es5A   18  1518    1.2    23    10   13.1   90.0   91.3
  1cq5A   1pnsA   35  1530    2.3    43    17   11.7   35.3   41.9
  1vc5B   2gv4A   12    78   15.4    22    10   22.7   60.0   63.6
  1ec6C   1g70A    9    41   22.0    20     6   15.0   83.3   75.0
  1exdB   1kksA   19    76   25.0    24     8   20.8   87.5   62.5
  1mt4A   2ow80   17    80   21.2    24    10   12.5   70.0   70.8
  1fg0A   2j288   53   501   10.6    74    32    9.5   28.1   33.8
  1byjA   2ckyA   20    83   24.1    27    12   11.1   41.7   44.4
  1byjA   2ap0A    6    48   12.5    27     9   14.8   55.6   40.7
  1k8wB   1qzwB   13    52   25.0    22     8   22.7   87.5   77.3
  1c04F   1u6bB   23   198   11.6    29    12   20.7   58.3   51.7
  1h4sT   1nemA   15    69   21.7    23    10    4.4   70.0   65.2
  1ec6C   1hvuC    7    40   17.5    20     6    0.0   50.0   45.0
  1kxkA   1nyiB   17    73   23.3    24     5   16.7  100.0   58.3
  1pnxA   1y26X   45  1542    2.9    71    30    7.0   30.0   33.8
  1gidA   1n66A   19   158   12.0    22    10   27.3   70.0   95.5
  1hr2A   1ylgA   19   165   11.5    31    12    9.7   50.0   41.9
  1pnu9   1wsuE   17   120   14.2    22    10   13.7   80.0   81.8
  1nbsA   1njp5   14   129   10.9    25    10   16.0   60.0   72.0
  1vorA   1vorB   91  2829    3.2   118    37    4.2   13.5   16.9
  1foqA   1xp7A   19   109   17.4    23     7   13.0  100.0   73.9
  1bvjA   1fkaA   15  1479    1.0    23    10   21.7   60.0   69.6
  2ap0A   2derC   18    80   22.5    28     9   14.3   55.6   50.0
  1xpfA   2il9A   17   137   12.4    23     7    8.7   71.4   69.6
  1xshA   2a43A   10    42   23.8    26     8   19.3   50.0   46.2
  1fjgA   1ykvB   30  1507    2.0    38    11   21.1   45.5   44.7
  1gixD   1ymoA   15    99   15.2    47    16    8.5   37.5   40.4
  1fjeA   2hguB   16   123   13.0    22     7   22.7   57.1   54.5
  1mfkA   2derC   17    75   22.7    23    10   26.1   50.0   47.8
  1x8wA   1xokA   17   242    7.0    27     7   22.2   71.4   48.1
  1mjiC   1vs5A   25  1533    1.6    34    12   26.5   58.3   58.8
  2a64A   2hemA   19   300    6.3    24    11    4.1   45.5   58.3
  1l1cC   1wz2C   22    88   25.0    29    12   13.8   50.0   58.6
  1zc5A   1zhoB   15    63   23.8    38    16   15.8   43.8   44.7
  1cq5A   1nkw9   28   130   21.5    43    17    7.0   35.3   34.9
  1i94A   1ow9A   17  1516    1.1    23    10   52.2   80.0   87.0
  2hemA   2hghB   14    62   22.6    24    11   25.0   63.6   70.8
  1e95A   1ffk0   30  2706    1.1    36    12   19.4   25.0   47.2
  1jzxA   2tpkA   27  2776    1.0    36    12   11.1   58.3   47.2
  1vsax   28spA   27   120   22.5    28    12   10.7   41.7   57.1
  1yshA   1yshB   22   101   21.8    28    12   32.1   83.3   89.3
  1c2xC   2ahtA   19   120   15.8    27    12    7.4   41.7   51.9
  1yshA   2pcvA   12    50   24.0    28    10   10.7   40.0   35.7
  1qzwB   1y0qA   28   229   12.2    47    18    8.5   33.3   40.4
  1ymoA   1yneA    8    65   12.3    31    11   16.1   36.4   58.1
  1kogI   1kpyA   11    52   21.2    28    11   14.3   45.5   53.6
  2f4xA   2grwA    4    42    9.5    22     7    9.1   85.7   68.2
  1dk1B   1ymoA   15    81   18.5    47    16    6.4   50.0   46.8
  1un6E   1vs5A   50  1536    3.3    61    26   21.3   42.3   45.9
  1ymoA   2gy9A   30  1491    2.0    47    16    4.3   43.8   36.2
  1ei2A   2gisA   21    94   22.3    25     9   24.0   66.7   68.0
  1r2pA   1vfgC   11    50   22.0    31    12    9.7   50.0   38.7
  1gidA   1zc5A   26   166   15.7    41    19   14.6   63.2   68.3
  1m5lA   2a2eA   31   267   11.6    38    16    7.9   25.0   28.9
  2fdtA   2oiuP   21    84   25.0    36    16   30.5   56.2   63.9
  1xpeA   1xsgA    5    45   11.1    23     7   34.8  100.0   73.9
  1m5lA   2es5A   12    49   24.5    23    10   21.8   40.0   56.5
  1e95A   1foqA   21   116   18.1    36    12    0.0   50.0   47.2
  1u63B   1vorB   36  2834    1.3    49    19    4.1   42.1   44.9
  1jj29   1ullA   26   123   21.1    35    15   11.4    0.0   25.7
  1xhpA   2gya0   28  2740    1.0    32    14   21.9   50.0   75.0
  1xsgA   2hgpB   19    77   24.7    27    12   14.8   58.3   59.3
  1xhpA   2gya9   21   110   19.1    32    14    6.2   35.7   59.4
  1vorA   1z31A   20   126   15.9    32    12   18.8   33.3   65.6
  2ihxB   2o33A   11    80   13.8    20     9   10.0   55.6   60.0
  1rlgC   1vc5B   15    75   20.0    25    11    8.0   45.5   52.0
  1eorA   2hgpB   14    81   17.3    22    10   18.2   50.0   50.0
  28spA   2j37Z   20   280    7.1    28    12   14.3   41.7   57.1
  1eorA   2hgp1   10    62   16.1    22     5    0.0    0.0   18.2
  1p5oA   1t28A   20    80   25.0    34     9   14.7   33.3   50.0
  1nbsA   1txsA   26   125   20.8    38    17   13.1   41.2   44.7
  2fk6R   2gy9A   38  1490    2.6    53    21   20.8   33.3   39.6
  1l8vA   1oswA   15   157    9.6    22     9    4.5   55.6   63.6
  1eorA   1vs5A   17  1530    1.1    22    10    9.1   50.0   63.6
  2anrB   2j288   19    78   24.4    25     8   16.0   75.0   64.0
  1f6xA   1yhq9   19   127   15.0    27    11   14.8   63.6   66.7
  1ffk0   1ysvA   22  2708    0.8    27    12   26.0  100.0   88.9
  1m82A   2gisA   16    96   16.7    25    11   24.0   54.5   88.0
  1s03A   1vsaw   34  2893    1.2    47    19    6.4   52.6   46.8
  1nc0A   2ahtA    9    42   21.4    24    10   25.0   60.0   58.3
  1hvuC   1qwbA   11    44   25.0    26    10    7.7   50.0   42.3
  1hc8C   2nz4P   35   145   24.1    58    23    5.2   13.0   17.2
  1f1tA   1f6xA   12    48   25.0    27    11   37.0   63.6   77.8
  1ehzA   1ooaC   11    66   16.7    29    12    6.9   50.0   44.8
  2noqA   361dA   14   190    7.4    20     7   15.0   57.1   50.0
  2d1bA   2nz4P   23   150   15.3    39    15   20.5   26.7   53.8
  1jurA   1l8vA   16   157   10.2    22     9   36.4   66.7   77.3
  1jo7A   484dB   11    46   23.9    27    10   14.8   70.0   63.0
  2a43A   2hgpB    7    94    7.4    26     8   23.1   50.0   42.3
  1bvjA   2j01B   15   121   12.4    23    10   17.4   70.0   82.6
  1bvjA   2j01A   17  2776    0.6    23    10   26.1   90.0   87.0
  1n66A   2csxC   13    82   15.9    22    10   18.2   50.0   59.1
  1d6kB   2gcsB   29   124   23.4    37    17    2.7   23.5   37.8
  1vfgC   1voqA   22  1528    1.4    31    12   29.1   41.7   58.1
  1nemA   2gipA    7    41   17.1    23    10   34.8   70.0   82.6
  1hc8C   2ihxB   20   110   18.2    58    23    6.9   26.1   20.7
  1l1wA   1m5kB   20    95   21.1    29    13   20.7   76.9   79.3
  1kpyA   2j37Z   20   280    7.1    28    11   21.4   36.4   57.1
  1lc6A   2go5A   21   127   16.5    24    10   33.4   60.0   66.7
  2a43A   2hgp1    0    76    0.0    26     5    0.0    0.0   23.1
  1s1hA   2du5D   51  1478    3.5    71    26    7.1   19.2   25.4
  1pjyA   1u6bB   16   199    8.0    22    10    9.1   90.0   86.4
  1bvjA   1mfjA    6    35   17.1    20     9   10.0   77.8   80.0
  1j2bC   2j37Z   51   290   17.6    77    23    9.1   34.8   31.2
  2j01A   2j37Z  189  2799    6.8   280    98    7.1   13.3   16.4
  2go5A   359dB   18   130   13.8    25     4   28.0  100.0   64.0
  1grzA   1q96A   17   250    6.8    27    12   11.1   33.3   55.6
  1yl41   2nqpF   23   103   22.3    66    14    6.0   28.6   24.2
  1d6kB   1jj29   23   129   17.8    37    17   37.9   35.3   67.6
  1ekzB   2j37Z   22   282    7.8    30    14   10.0   42.9   50.0
  1un6E   2j01A   47  2778    1.7    61    26    8.2   30.8   36.1
  1na2A   1ow9A    4    47    8.5    23    10   21.7   60.0   73.9
  1mfjA   2go5A   13   128   10.2    20     9   40.0   88.9   90.0
  1b36A   1hr2A   26   159   16.4    38    16   21.0   43.8   52.6
  1sj3R   1ylgA    9    90   10.0    31    12   12.9   50.0   45.2
  1voqA   2huaA   31  1532    2.0    40    18    5.0   22.2   30.0
  1hq1B   1jidB   12    61   19.7    29    12   20.7   75.0   69.0
  1ffk0   1j1uB   58  2709    2.1    74    29    8.1   24.1   44.6
  1un6E   2a43A   12    70   17.1    26     8   30.8   50.0   46.2
  1etfA   2il9A   22   141   15.6    34    15   11.8   33.3   47.1
  1j2bC   1k6hA   19    77   24.7    22    10   31.8   50.0   95.5
  1qtqB   1y0qA   47   242   19.4    74    28    1.4   25.0   28.4
  1q96A   2il9A   17   142   12.0    27    12    7.4   41.7   59.3
  1jidB   1yhq9   17   127   13.4    29    12   13.8   50.0   65.5
  1cx0B   1z31A   19    80   23.8    32    12   12.5   50.0   43.8
  2anrB   2i82E    3    43    7.0    21     8   19.0   75.0   81.0
  1xhpA   2d6fE   17    80   21.2    32    14    9.4   50.0   50.0
  1rfrA   1vs5A   23  1533    1.5    30    14   20.0   64.3   86.7
  1ullA   1y26X   20    83   24.1    35    15   11.4   20.0   37.1
  2go5A   3phpA   18   127   14.2    23     9   34.8   88.9   78.3
  1kksA   2du6D   17    73   23.3    24     8   16.6   62.5   75.0
  1gaxC   1k9wA   13    79   16.5    23     5    8.7  100.0   87.0
  1a1tB   1m5lA   10    45   22.2    20     8   10.0   50.0   55.0
  1vsaw   2ap0A   19  2891    0.7    28     9    3.6   22.2   25.0
  1vorB   1z2jA   35  2825    1.2    45    20   11.1   35.0   55.6
  1g70A   2hguB   23   127   18.1    32    14   12.5   57.1   65.6
  1ec6C   2a64A   15   299    5.0    20     6   15.0   50.0   40.0
  1ymoA   2e5lA   26  1526    1.7    47    16   10.6   43.8   36.2
  1vsax   2gipA   23   120   19.2    28    13   28.6   69.2   71.4
  1exdB   1k6hA   18    74   24.3    22    10   36.4   80.0   77.3
  1d6kB   1grzA   25   253    9.9    37    17    8.1   23.5   37.8
  1a9nQ   2go5A   16   127   12.6    24     6   25.0  100.0   66.7
  1foqA   1n66A   16   112   14.3    22    10   41.0   90.0   86.4
  1f6xA   1jzxA   24  2774    0.9    27    11   18.5    0.0   40.7
  1s2fA   1xpfA    4    40   10.0    23     7    8.7   85.7   73.9
  2il9A   2tpkA   24   140   17.1    36    12    8.3   41.7   58.3
  1fjgA   1xhpA   23  1511    1.5    32    14   12.5   50.0   75.0
  1d0uA   1y39C    8    68   11.8    21     9    9.5   66.7   66.7
  1g70A   2go59   23    95   24.2    32    14   12.5   35.7   46.9
  1vorB   2hemA   16  2831    0.6    24    11   12.5   45.5   62.5
  1rfrA   2akeB   17    77   22.1    30    14   16.7   50.0   60.0
  1d0uA   2go5A   15   129   11.6    21     9   42.8   66.7   76.2
  1grzA   2fdtA   24   252    9.5    36    16   22.2   56.2   72.2
  1hc8C   1p6vB   15    79   19.0    45    16   15.6   31.2   31.1
  1hq1B   2czjB   13    90   14.4    49    21   18.4   42.9   44.9
  1mfjA   1u9sA   15   156    9.6    20     9   20.0   55.6   80.0
  1k5iA   1yhq9   17   126   13.5    23    10   52.1   80.0   91.3
  1mfyA   2e5lA   23  1519    1.5    31    10   16.1   60.0   61.3
  1vorB   2gdiX   62  2828    2.2    80    31    8.7    9.7   27.5
  1fkaA   1x8wA  163  1510   10.8   242    90    2.5    6.7    7.9
  1g70A   2go5A   22   127   17.3    32    14   21.9   57.1   78.1
  1jidB   2nz4P   17   147   11.6    29    12    3.4   50.0   55.2
  1ei2A   1vorA   16   119   13.4    25     9    4.0   44.4   60.0
  1ei2A   1vorB   19  2828    0.7    25     9    4.0   44.4   56.0
  1yneA   2f4xA    3    49    6.1    24     7    4.2   57.1   45.8
  1m82A   1pnxA   19  1536    1.2    25    11   24.0   90.9   92.0
  1a9nQ   2go59   15    94   16.0    24     6   29.2   83.3   66.7
  1njp5   1pnxA   21  1533    1.4    25    10   36.0   70.0   76.0
  1b36A   1g1xD    5    72    6.9    38     4    5.3  100.0   31.6
  1xhpA   2gcsB   15   137   10.9    32    14   15.6   35.7   53.1
  1bauA   1c2xC   16   125   12.8    23     7   13.1   85.7   69.6
  1k2gA   1xjrA   13    52   25.0    22     8    9.1   62.5   54.5
  1hr2A   1kh6A   16   180    8.9    48    20   10.4   20.0   27.1
  2ckyA   2h2xA   14    80   17.5    21     8   19.1   50.0   61.9
  1p5oA   1vsaw   51  2902    1.8    77    31   13.0   29.0   35.1
  1d0uA   1jidB    7    40   17.5    21     9   28.6   77.8   81.0
  1l1wA   2hgrD   18    87   20.7    29    13   10.3   53.8   58.6
  1pnsA   2gcsB   84  1537    5.5   123    40   14.6   27.5   27.6
  1t4lA   2go59   22    93   23.7    32    15    6.2   53.3   62.5
  1t4lA   2go5A   21   129   16.3    32    15   18.8   53.3   62.5
  1fkaA   1r2pA   24  1484    1.6    34    14   11.8   42.9   44.1
  1jbtC   2gv3A    8    41   19.5    22     8   27.2   87.5   81.8
  1ooaC   1zc5A    7    62   11.3    29    12   10.3   50.0   51.7
  1nbkA   1p5nA    9    54   16.7    34    13   20.6   61.5   61.8
  1mjiC   2gya0   26  2742    0.9    34    12    8.8   58.3   52.9
  1a9nQ   1wz2C   17    89   19.1    24     6   25.0   50.0   41.7
  1vsax   2hgp1    1   169    0.6    50     5    0.0    0.0    8.0
  1l9aB   2gy9A   93  1497    6.2   126    57    5.5   15.8   19.8
  1u6bB   1ysvA   18   199    9.0    27    12   14.8   91.7   85.2
  2bteB   2j01A   55  2787    2.0    78    29    7.7   24.1   28.2
  1fg0A   1yl41   46   504    9.1    66    14    0.0   42.9   25.8
  1nybB   2azxC   15    77   19.5    24    10    8.3   60.0   62.5
  1ffk0   2nqpF   44  2719    1.6    68    22   16.2   18.2   30.9
  2anrB   2gdiX   17    81   21.0    25     8    4.0   75.0   64.0
  1k2gA   1szyA    6    36   16.7    21     8   14.3   50.0   61.9
  2j37Z   2pcvA   25   284    8.8    35    10    8.6   40.0   28.6
  1foqA   1yl3A   75  2884    2.6   109    44    2.8   25.0   27.5
  1l2xA   2noqA   18   194    9.3    28     8   10.7   62.5   42.9
  1k9wA   1nkw9   20   118   16.9    23     5   21.7  100.0   65.2
  2hgp1   2nr0E    0   130    0.0    50     5    0.0    0.0    8.0
  2go59   2ipyC   17    98   17.3    30    12   13.3   66.7   73.3
  2du3D   2gv4A   13    76   17.1    22    10    9.1   50.0   59.1
  1t4lA   2j37Z   21   282    7.4    32    15   15.6   66.7   71.9
  1qwaA   1wz2C   16    88   18.2    21     9    9.5   55.6   57.1
  1eorA   1i94A   20  1514    1.3    22    10   27.3   60.0   68.2
  1ffk0   1t4lA   26  2707    1.0    32    15   12.5   40.0   46.9
  1a9nQ   1exdB   18    76   23.7    24     6   33.4  100.0   66.7
  1yhq9   2drbB   23   128   18.0    35    14   17.1   50.0   57.1
  1pnu9   1vs6B   88  2849    3.1   118    44    5.9   13.6   22.9
  1et4A   1yneA   10    53   18.9    31    10   16.1   30.0   38.7
  1ykvB   2go5A   29   128   22.7    38    11   18.4   54.5   60.5
  1s9sA   2hgp1    2   149    1.3    50     5    2.0    0.0    8.0
  1kksA   1pnsA   17  1532    1.1    24     8   20.9    0.0   37.5
  1a9nQ   2ez6C    6    45   13.3    24     6   25.0  100.0   66.7
  1txsA   2go5A   23   131   17.6    38    17   15.8   70.6   84.2
  1mfjA   1s03A   11    51   21.6    20     9   25.0   55.6   80.0
  1fqzA   1pnsA   22  1528    1.4    27    11   40.7   81.8   85.2
  1k9wA   2a64A   14   301    4.7    23     5   13.0  100.0   60.9
  1fjgA   484dB   24  1507    1.6    27    10   37.1   60.0   66.7
  1fkaA   1lngB   72  1484    4.9    97    42    4.1    9.5   21.6
  2azxC   2es5A   18    73   24.7    23    10   21.8   70.0   87.0
  1yhq9   2d1bA   30   123   24.4    39    15   17.9   33.3   51.3
  1ajuA   1s9sA   23   105   21.9    30    11    3.3   45.5   43.3
  1f84A   1fg0A   20   498    4.0    29    12   20.7   16.7   44.8
  1nyiB   1u6bB   17   201    8.5    24     5   20.9   80.0   54.2
  1euyB   1fg0A   51   504   10.1    73    28    2.7   14.3   27.4
  1jzxA   2anrB   19  2774    0.7    25     8   24.0   62.5   56.0
  2adtA   2hgp1    9    77   11.7    43     5    0.0    0.0    9.3
  1i94A   2f4xA   21  1514    1.4    24     7   20.8  100.0   70.8
  1lc6A   2f88A    5    53    9.4    24    10   12.5   50.0   54.2
  1ec6C   1k2gA    5    34   14.7    20     6   20.0   66.7   45.0
  1txsA   1yhq9   25   128   19.5    38    17   10.5   47.1   55.3
  1q9aA   1u63B    6    69    8.7    27    10   18.5   50.0   70.4
  1vfgC   2hojA   13    89   14.6    31    12   22.6   50.0   74.2
  1vsax   2ipyC   20   128   15.6    30    12   26.6   33.3   63.3
  1byjA   2g9cA   17    71   23.9    27    12   18.5   33.3   74.1
  1i94A   2du3D   54  1514    3.6    71    28    8.5   25.0   25.4
  2b63R   2ct8C   13    88   14.8    31    11   12.9   45.5   51.6
  1bivA   1u6bB   20   200   10.0    28    11   17.9   54.5   50.0
  1mt4A   2e5lA   18  1519    1.2    24    10   20.8   80.0   91.7
  1fjgA   1mfyA   23  1510    1.5    31    10   19.3   50.0   54.8
  1grzA   1yg3A   18   253    7.1    28     9    7.2   55.6   42.9
  1nemA   2j01A   16  2772    0.6    23    10   34.8   90.0   82.6
  1kp7A   1z43A   21   105   20.0    30    13   13.4   46.2   46.7
  1bj2A   2d6fE   14    73   19.2    21     7   14.3   71.4   57.1
  1n66A   2hguB   15   123   12.2    22    10   31.8   80.0   81.8
  1pnu0   1u8dA   53  2828    1.9    67    29    6.0   24.1   26.9
  1d0uA   1mfjA    6    35   17.1    20     9   30.0   77.8   75.0
  1msyA   2pcvA    9    51   17.6    27    10   11.1   50.0   40.7
  1ooaC   2hw8B    6    57   10.5    29    12    6.9   50.0   65.5
  1eorA   1x8wA   15   246    6.1    22    10   18.2   70.0   81.8
  1m5lA   1vfgC   10    57   17.5    31    12    9.7   50.0   41.9
  1mzpB   1ysvA   14    62   22.6    27    12   14.8   58.3   55.6
  2hvyE   2noqA   33   201   16.4    57    21    0.0   42.9   36.8
  1k2gA   1yshA    4    45    8.9    22     8    0.0   62.5   59.1
  2a2eA   2hemA   20   266    7.5    24    11   37.5   54.5   75.0
  1k2gA   1yshB   15   104   14.4    22     8    4.5   50.0   45.5
  1hq1B   2noqA   36   191   18.8    49    21    4.1   23.8   26.5
  1p5nA   2nz4P   23   146   15.8    34    13    5.9   46.2   41.2
  2e5lA   2huaA   30  1524    2.0    40    18   17.5   22.2   37.5
  1fkaA   1vsax   83  1494    5.6   120    50    7.5   14.0   22.5
  1gixD   1nyiB   11    83   13.3    24     5    8.3  100.0   66.7
  1g59B   2tpkA   14    93   15.1    36    12    2.8   50.0   41.7
  1fkaA   2gipA   21  1479    1.4    28    13   21.5   92.3   92.9
  1k9wA   2e5lA   17  1519    1.1    23     5   13.1  100.0   69.6
  1xjrA   2go5A   30   135   22.2    47    19    8.5   42.1   42.6
  1xpfA   2e5lA   18  1518    1.2    23     7   13.1  100.0   78.3
  1nkw9   387dA   17   121   14.0    26     6    7.7   50.0   46.2
  1c04F   1vs6B   26  2842    0.9    29    12   20.7   50.0   51.7
  1i94A   1jtjA   17  1516    1.1    23     8   21.7   62.5   65.2
  1hr2A   2anrB   18   161   11.2    25     8   28.0  100.0   72.0
  1rfrA   1y39C    8    77   10.4    30    14   20.0   42.9   53.3
  2gy9A   2i82E   14  1489    0.9    21     8   28.6   87.5   81.0
  1nbsA   1ylgA   19   128   14.8    31    12   16.1   33.3   41.9
  1r7wA   2hgp1    0    84    0.0    34     5    3.0    0.0   11.8
  1g59B   1grzA   40   268   14.9    75    28    0.0   21.4   25.3
  1ekzB   1t28A    8    53   15.1    30     9   10.0   44.4   66.7
  1fyoA   2gisA   17    98   17.3    27    11   29.6   45.5   55.6
  1rlgC   2csxC    8    89    9.0    25    11   16.0   36.4   48.0
  1n66A   2ap0A    6    42   14.3    22     9    9.1   44.4   45.5
  1k2gA   2ihxB   15    76   19.7    22     8   18.2   62.5   63.6
  1lvjA   2nr0E   20    86   23.3    31    13    0.0   38.5   41.9
  1eiyC   1pnsA   50  1537    3.3    76    29   11.8   10.3   27.6
  1njp5   1xpeA    8    36   22.2    23     7    0.0  100.0   78.3
  1mfkA   1u6bB   16   201    8.0    23    10   30.4   60.0   60.9
  1a9nQ   1ehzA   13    84   15.5    24     6   12.5  100.0   62.5
  1szyA   1y26X   11    79   13.9    21     9   19.0   88.9   85.7
  1i6uC   1yshF   12    57   21.1    33    12   18.2   50.0   57.6
  1j1uB   2j37Z   57   288   19.8    74    29    5.4   24.1   28.4
  1joxA   2du3D   16    75   21.3    21     7   19.1   57.1   52.4
  1zc5A   2j37Z   32   284   11.3    41    19   14.6   52.6   56.1
  1e95A   1qtqB   16    89   18.0    36    12   13.8   50.0   44.4
  1euyB   1k6gA   15    76   19.7    22    10   36.4   80.0   77.3
  1a9nQ   1j2bC   14    78   17.9    24     6    4.2   66.7   45.8
  2gcsB   387dA   17   124   13.7    26     6   23.1   66.7   38.5
  1zc5A   2ez6C   12    53   22.6    28    12   28.6  100.0  100.0
  1ehzA   1yshA   14    69   20.3    28    12   14.3   50.0   67.9
  1fjgA   2czjB   39  1515    2.6    62    23   12.9   34.8   30.6
  1yshF   2a64A   21   304    6.9    33    12    6.1   50.0   51.5
  1kxkA   1rfrA   16    80   20.0    30    14   33.3   50.0   93.3
  1b36A   2ihxB   19    86   22.1    38    16    7.9   43.8   42.1
  1f6zA   1h4sT   16    68   23.5    27    12   11.1   50.0   44.4
  1k6hA   2nr0E   16    83   19.3    22    10    4.5   60.0   59.1
  1jidB   1lngB   20    97   20.6    29    12   41.3   75.0   93.1
  1ehzA   2f4xA   16    65   24.6    24     7   20.8  100.0   91.7
  1jzxA   1vfgC   22  2776    0.8    31    12   19.4   33.3   41.9
  1f84A   1lngB   19    99   19.2    29    12   10.3   25.0   44.8
  1vsaw   2noqE   48  2889    1.7    53    22   34.0   45.5   58.5
  1ec6C   1l8vA   16   159   10.1    20     6   15.0   83.3   60.0
  1i94A   2tpkA   27  1515    1.8    36    12   16.7   58.3   55.6
  1p5mA   1wsuE   14    62   22.6    22    10    9.1  100.0  100.0
  1ehzA   1grzA   41   197   20.8    76    30    6.6   23.3   34.2
  1bvjA   1grzA   18   248    7.3    23    10   26.1   90.0   82.6
  1y27X   2noqA   38   200   19.0    68    29   10.3   24.1   29.4
  2a64A   2ixyA   19   303    6.3    27    11    3.7   54.5   59.3
  1bivA   2e5lA   21  1520    1.4    28    11    3.5   54.5   57.1
  1eiyC   1jbtC   11    90   12.2    29    12   10.3   50.0   58.6
  1nyiB   2il9A   19   138   13.8    24     5    0.0   20.0   16.7
  1cx0B   1xshA   16    77   20.8    27    11    7.4   45.5   51.9
  1ze2C   2akeB   17    72   23.6    22     8   13.7   75.0   72.7
  1kksA   2hojA   17    81   21.0    24     8   25.0   62.5   70.8
  1cx0B   1pjyA   12    81   14.8    22    10   18.2   60.0   59.1
  1mjiC   1yhq9   26   122   21.3    34    12   50.0   58.3   70.6
  1vorA   2annB   16   119   13.4    23     6    8.7   66.7   52.2
  2csxC   484dB   17    81   21.0    27    10   29.6   40.0   55.6
  1fqzA   1ylgA    2    55    3.6    27    11   11.2   36.4   59.3
  1a9nQ   387dA    6    43   14.0    24     6   16.7   33.3   41.7
  1g59B   1yneA    9    94    9.6    31    11    9.7   54.5   45.2
  2oiuP   2ow8y   52  1508    3.4    71    30    7.0   23.3   26.8
  1xpeA   1yshB   17   101   16.8    23     7   34.8  100.0   78.3
  1u9sA   1vorB  108  2833    3.8   155    61    3.2    9.8   12.3
  1u8dA   1vorB   48  2831    1.7    67    29    9.0   20.7   25.4
  1joxA   1u6bB   14   198    7.1    21     7   14.3   57.1   57.1
  1vsax   1yneA    3   148    2.0    31    11    3.2   54.5   45.2
  1nbsA   1szyA   16   120   13.3    21     9   28.5   66.7   85.7
  1fqzA   1grzA   17   248    6.9    27    11   14.8   36.4   40.7
  1hq1B   1m5kB   19   115   16.5    49    21    8.2   28.6   42.9
  1ymoA   2ez6C   10    64   15.6    28    12    3.6   50.0   46.4
  2a64A   2ez6C   20   301    6.6    28    12   10.7   58.3   57.1
  1i94A   1xp7A   18  1515    1.2    23     7   34.8  100.0   69.6
  2pcvA   484dB    6    56   10.7    27    10   11.1   30.0   37.0
  1msyA   2dr7B    8    49   16.3    27    11   22.2   45.5   70.4
  1jtjA   3phpA    8    35   22.9    23     8   26.1   87.5   65.2
  1k8wB   1yshA    9    39   23.1    22     8   18.2   87.5   81.8
  1k8wB   1yshB   17   105   16.2    22     8   13.6   87.5   90.9
  1k2gA   2bteB   18    79   22.8    22     8    9.1   50.0   50.0
  1c2xC   1szyA   18   120   15.0    21     9   38.1   77.8   81.0
  1kogI   1voqA   25  1530    1.6    37    16   13.5   31.2   29.7
  1foqA   1njp5   18   109   16.5    25    10   12.0   80.0   72.0
  1jj29   1k5iA   19   122   15.6    23    10   56.5   80.0   91.3
  1f1tA   2j37Z   25   285    8.8    38    15    2.6   33.3   39.5
  1hq1B   2e5lA   36  1523    2.4    49    21   18.3   42.9   57.1
  1d0uA   1joxA    7    30   23.3    21     7   19.1   57.1   61.9
  1a1tB   2hvyE   13    63   20.6    20     8    0.0   87.5   85.0
  1msyA   1nkw9   19   120   15.8    27    11   11.1    9.1   37.0
  1lngB   1r2pA   22   101   21.8    34    14    2.9   42.9   41.2
  1yhq9   1yl3A   79  2885    2.7   122    49    5.8   16.3   23.0
  1vorA   2gioA   19   122   15.6    29    13   13.8   38.5   41.4
  1bivA   2j01A   21  2775    0.8    28    11    0.0    0.0   39.3
  1m5kB   1t4lA   22    93   23.7    32    15   25.0   53.3   59.4
  1jo7A   2nr0E   19    85   22.4    31    13   16.1   46.2   45.2
  1vs5A   359dB   21  1531    1.4    25     4   36.0   75.0   56.0
  1a9nQ   1s9sA   17   103   16.5    24     6    8.3  100.0   66.7
  1j2bC   2ixyA   16    82   19.5    27    11   22.2   54.5   70.4
  2gcsB   2o33A   14   126   11.1    20     9   25.0   66.7   75.0
  1fjgA   2go5A   88  1518    5.8   127    52    7.9   21.2   29.1
  1i94A   1vfgC   22  1516    1.5    31    12   12.9   50.0   67.7
  1lngB   1ylgA   17    98   17.3    31    12   19.4   50.0   51.6
  1tjzA   2feyA    6    57   10.5    22    10    4.5   40.0   50.0
  1fjgA   2go59   65  1513    4.3    90    36    6.7   19.4   31.1
  1l1cC   2hgp1    4    74    5.4    29     5    0.0    0.0   17.2
  1eiyC   1k6gA   15    81   18.5    22    10   36.3   50.0   63.6
  1ullA   2hgp1    0    85    0.0    35     5    0.0    0.0   11.4
  1jidB   1na2A    8    48   16.7    29    12    0.0   75.0   69.0
  1yhq9   2ixyA   19   126   15.1    27    11   11.1   72.7   70.4
  1ykvB   2e5lA   30  1517    2.0    38    11   18.4   45.5   42.1
  1vfgC   2a2eA   24   267    9.0    31    12   32.2   25.0   61.3
  1yshA   2gcsB   20   124   16.1    28    12   25.0   83.3   89.3
  1gixD   1t4lA   17    82   20.7    32    15   15.6   40.0   50.0
  1ffyT   1vc5B   21   116   18.1    70    27   12.9   25.9   22.9
  1a9nQ   1i94A   16  1516    1.1    24     6   16.6  100.0   70.8
  1e4pA   2du3D   13    79   16.5    24    11   20.9   36.4   50.0
  1eiyC   1ow9A   19    77   24.7    23    10   17.4   50.0   52.2
  1ffk0   1x8wA  176  2718    6.5   242    90    2.5    6.7   12.8
  2feyA   2g1wA    7    55   12.7    22     7    4.5   42.9   45.5
  1ylsB   2azxC   16    87   18.4    36     9   22.2   44.4   36.1
  1lc6A   1nkw9   18   123   14.6    24    10    4.2   40.0   50.0
  1k9wA   1p5nA    9    45   20.0    23     5   13.0  100.0   60.9
  1e4pA   1un6E   15    65   23.1    24    11   20.8   72.7   79.2
  1vs6B   2hemA   19  2841    0.7    24    11    0.0    0.0   33.3
  1fjeA   1ymoA   12    50   24.0    22     7   36.4   71.4   54.5
  1gaxC   1q9aA   19    77   24.7    27    10   11.1   50.0   51.9
  1l1cC   2go59   20    93   21.5    29    12   20.7   58.3   75.9
  1pjyA   1s9sA   16   106   15.1    22    10   31.8  100.0   95.5
  1i94A   1n8xA   27  1516    1.8    36    16   19.4   37.5   69.4
  1lvjA   2o33A    9    37   24.3    20     9   15.0   66.7   70.0
  1jzxA   484dB   21  2776    0.8    27    10    3.7   40.0   59.3
  1gaxC   1lc6A   16    77   20.8    24    10   20.8   50.0   66.7
  1kksA   1ylsB   11    45   24.4    24     8   12.5   37.5   41.7
  1pnu9   2annB   16   119   13.4    23     6   17.4   66.7   65.2
  2du6D   2hgp1    0   121    0.0    50     5    0.0    0.0   16.0
  1ffk0   1nemA   18  2708    0.7    23    10   17.4   80.0   87.0
  1vfgC   2noqA   24   192   12.5    31    12    0.0   58.3   64.5
  1k2gA   2ow8y   17  1502    1.1    22     8   13.7   50.0   59.1
  1fg0A   1xsgA   20   497    4.0    27    12   22.2   66.7   81.5
  1k2gA   1vs5A   18  1531    1.2    22     8   45.5   37.5   77.3
  1oswA   1u6bB   18   197    9.1    22     9   22.7   55.6   63.6
  1j2bC   2gv4A   13    77   16.9    22    10   13.6   50.0   77.3
  1fkaA   2nr0E   60  1486    4.0    80    25    8.7   28.0   26.2
  1kxkA   2annB    9    79   11.4    23     6   13.0  100.0   60.9
  1mnxA   2gcsB   27   129   20.9    42    20   28.6   50.0   69.0
  1e95A   1jo7A    9    55   16.4    31    12    6.4   33.3   48.4
  1nyiB   1yl3A   21  2873    0.7    24     5   20.8  100.0   58.3
  1jzxA   1y26X   52  2777    1.9    71    30    7.0   20.0   35.2
  1vorA   2ipyC   21   119   17.6    30    12   20.0   33.3   46.7
  1f1tA   1lngB   24   102   23.5    38    15   28.9   60.0   68.4
  1njp5   2csxC   12    83   14.5    25    10   32.0   50.0   60.0
  1lvjA   2ow8y   24  1503    1.6    31    13   22.6   38.5   45.2
  1k2gA   2ow80   11    84   13.1    22     8    0.0   50.0   54.5
  1k8wB   1p5oA   13    78   16.7    22     8   13.6   50.0   63.6
  1e95A   1fkaA   26  1479    1.8    36    12   11.1   41.7   47.2
  1ffk0   2gv3A   17  2708    0.6    22     8   22.7   87.5   77.3
  1pnu9   2hw8B   24   119   20.2    36    15    2.8   60.0   58.3
  1jbtC   2drbB    9    53   17.0    29    12   27.6   75.0   75.9
  1ffyT   1pjyA   17    75   22.7    22    10    9.1   80.0   81.8
  1ylsB   2hgp1    0    86    0.0    36     5    2.8    0.0   13.9
  1vs5A   2ow80   60  1533    3.9    76    29    5.3   24.1   30.3
  1ec6C   1y0qA   16   229    7.0    20     6    0.0   83.3   60.0
  1m5kB   387dA   21    96   21.9    26     6   11.6   50.0   38.5
  1fkaA   1k8wB   18  1481    1.2    22     8   18.1  100.0   95.5
  1ffyT   2gv4A   17    76   22.4    22    10   22.7   50.0   63.6
  1gidA   2fk6R   36   163   22.1    53    21    3.8   38.1   32.1
  1ekzB   1yhq9   18   127   14.2    30    14   26.6   42.9   50.0
  1euyB   1joxA   15    75   20.0    21     7   14.3   71.4   57.1
  1mnxA   1yhq9   28   130   21.5    42    20   35.7   30.0   50.0
  1vorA   2dr7B   22   122   18.0    33    13   18.2   38.5   69.7
  1ylsB   2hgpB   15    95   15.8    36     9   16.7   33.3   47.2
  1c2xC   1s1hA   91  1476    6.2   120    40    6.7   20.0   23.3
  1nbsA   2g1wA   11   125    8.8    22     7    9.1   57.1   45.5
  1l2xA   1y39C   10    73   13.7    28     8   17.9   62.5   46.4
  1g59B   2ahtA   16    83   19.3    27    12   22.2   58.3   63.0
  1vfgC   2ckyA   20    83   24.1    31    12    3.2   41.7   41.9
  1ec6C   2j288    7    83    8.4    20     6    5.0   83.3   70.0
  1qwaA   2ow80   15    78   19.2    21     9    9.5   44.4   42.9
  1lc6A   2euyA   10    44   22.7    24    10   12.5   40.0   58.3
  1njp5   2gisA   15    94   16.0    25    10   20.0   80.0   76.0
  2gy9A   2nz4P   94  1508    6.2   141    45    7.1   20.0   19.1
  2dr7B   2fy1B    8    43   18.6    21     8   14.3  100.0   81.0
  1eiyC   1xshA   18    77   23.4    27    11    3.7   54.5   51.9
  1k9wA   1u0bA   11    82   13.4    23     5   21.8  100.0   78.3
  1d0uA   1h4sT   16    68   23.5    21     9    0.0   77.8   76.2
  1x8wA   2ct8C   52   256   20.3    74    26    2.7   23.1   20.3
  1qwaA   2ow8y   15  1502    1.0    21     9   23.8   66.7   71.4
  1hr2A   1hwqA   22   161   13.7    30    13   16.6   46.2   50.0
  1hr2A   1yshF   23   158   14.6    33    12   12.1   25.0   42.4
  1hr2A   1s2fA   16   158   10.1    23     9   30.4   88.9   91.3
  1hr2A   1yshA   20   164   12.2    28    12   14.3   66.7   78.6
  1et4A   1mfjA    6    48   12.5    20     9   10.0   33.3   40.0
  1fkaA   1i6uC   28  1483    1.9    37    17   21.6   52.9   67.6
  1fg0A   1lc6A   19   498    3.8    24    10   12.5   50.0   58.3
  2h2xA   2nqpF   15    69   21.7    21     8    0.0   50.0   42.9
  1rfrA   2j37Z   23   282    8.2    30    14    3.4   35.7   60.0
  1e8oE   2e5lA   36  1520    2.4    50    21    6.0   38.1   44.0
  2e5lA   2feyA   27  1524    1.8    43    16    9.3   31.2   37.2
  1u0bA   2hemA   10    83   12.0    24    11   20.8   45.5   45.8
  1lc6A   1vsaw   20  2889    0.7    24    10   20.8   40.0   45.8
  1lc6A   1vsax   19   123   15.4    24    10   12.5   60.0   54.2
  1vc5B   361dA   14    74   18.9    20     7   10.0   85.7   80.0
  1eiyC   1l2xA   18    80   22.5    28     8   17.9   50.0   46.4
  1jbtC   2du6D   19    76   25.0    29    12   13.8   41.7   48.3
  1c04F   1lngB   22   100   22.0    29    12    3.5   58.3   51.7
  1gaxC   2hgp1    0   125    0.0    50     5    2.0    0.0   10.0
  1t28A   361dA    7    44   15.9    20     7   25.0   42.9   75.0
  1rlgC   2ihxB   15    75   20.0    25    11    8.0   63.6   64.0
  1u8dA   28spA   17    77   22.1    28    12   17.9   50.0   53.6
  1xp7A   2csxC   14    80   17.5    23     7    8.7   71.4   60.9
  1n66A   1yg3A    6    42   14.3    22     9    9.1   55.6   50.0
  1nc0A   2du5D   11    84   13.1    24    10   16.7   40.0   58.3
  1ow9A   2hvyE   14    58   24.1    23    10   26.1   40.0   56.5
  1nyiB   2j288   16    80   20.0    24     5   29.2  100.0   66.7
  1p5oA   1xpfA   19    79   24.1    23     7   21.7  100.0   82.6
  1k5iA   1mzpB   13    62   21.0    23    10   30.5   70.0   78.3
  1cq5A   1fjgA   35  1510    2.3    43    17   11.7   35.3   41.9
  1vorB   2bteB   55  2835    1.9    78    29    7.7   20.7   25.6
  1voqA   2ixyA   25  1527    1.6    27    11   14.8   72.7   74.1
  1r2pA   1yl3A   25  2876    0.9    34    14   17.6   42.9   38.2
  1hr2A   1r7zA   23   160   14.4    34    13   29.4   46.2   44.1
  1pnxA   2nz4P   87  1566    5.6   141    45    5.7   20.0   19.9
  1kh6A   1m5kB   24   107   22.4    48    20    8.3   25.0   37.5
  1f6zA   2nz4P   20   145   13.8    27    12   26.0   50.0   63.0
  1e95A   1xsgA   10    51   19.6    27    12    7.4   50.0   51.9
  2d6fE   484dB   18    75   24.0    27    10   29.7   50.0   63.0
  1fyoA   1pnu0   23  2826    0.8    27    11   14.8   36.4   55.6
  1cx0B   2g1wA   18    73   24.7    22     7    9.1   57.1   40.9
  2czjB   2pcvA   11    83   13.3    35    10    5.7   40.0   31.4
  1pnu9   361dA   12   124    9.7    20     7   10.0   14.3   40.0
  1a9nQ   1nkw9   16   120   13.3    24     6   25.0  100.0   66.7
  1b36A   1u6bB   33   201   16.4    38    16   18.4   43.8   42.1
  1etfA   1l9aB   23   130   17.7    34    15   23.6   60.0   61.8
  1m5kB   1njp5    7   109    6.4    25    10   32.0  100.0   84.0
  1xsgA   2gcsB   21   126   16.7    27    12   11.2   50.0   59.3
  1k2gA   2akeB   15    77   19.5    22     8    0.0   50.0   50.0
  1pnu0   2nqpF   52  2831    1.8    68    22    5.9   13.6   13.2
  1k9wA   2dr5B   10    41   24.4    23     5    8.7   80.0   73.9
  1q96A   2ihxB   14    84   16.7    27    12   26.0   58.3   55.6
  1grzA   2akeB   59   248   23.8    72    27    5.5   29.6   22.2
  1rlgC   2gipA    2    50    4.0    25    11   16.0   54.5   56.0
  1kogI   1nkw9   21   125   16.8    37    16    0.0   37.5   37.8
  1ymoA   1ze2C    4    65    6.2    22     8   13.6   62.5   68.2
  1eiyC   1ylsB   21    85   24.7    36     9   11.1   22.2   30.6
  2a2eA   2a43A   20   266    7.5    26     8   19.2   12.5   23.1
  1cx0B   1tjzA   15    73   20.5    22    10   18.2   60.0   72.7
  1jbrD   2hgrC   16    83   19.3    31    13   19.4   53.8   64.5
  1jbrD   2hgrD   12    91   13.2    31    13    6.5   53.8   58.1
  1xokA   1yl3A   23  2873    0.8    27     7   18.5   85.7   63.0
  1kh6A   1wsuE   13    56   23.2    22    10    4.5   60.0   54.5
  1k6hA   1y39C   14    62   22.6    22    10   13.6   60.0   68.2
  1u8dA   2es5A   17    69   24.6    23    10    8.7   70.0   73.9
  1k8wB   1voqA   17  1528    1.1    22     8   13.7   87.5   86.4
  1ze2C   2csxC   15    77   19.5    22     8   45.5   87.5   95.5
  1p5oA   2gv3A   18    77   23.4    22     8   13.6   50.0   54.5
  2akeB   359dB   14    76   18.4    25     4    8.0  100.0   40.0
  1ullA   2il9A   26   138   18.8    35    15    5.7   26.7   34.3
  1na2A   387dA    3    51    5.9    26     6    3.9   66.7   38.5
  1oswA   2akeB   17    72   23.6    22     9   13.7   44.4   50.0
  1e8oE   3phpA    8    64   12.5    23     9   17.4   77.8   65.2
  1pjyA   1vsaw   21  2890    0.7    22    10   27.3   50.0   63.6
  1pjyA   1vsax   20   120   16.7    22    10   31.8   90.0   81.8
  1gixD   1zc5A   22    89   24.7    41    19   17.1   42.1   56.1
  1ffk0   1lvjA   20  2712    0.7    31    13    9.7   53.8   61.3
  2au4A   2g1wA   11    51   21.6    22     7   27.3   57.1   45.5
  1euqB   1mt4A   17    72   23.6    24    10   41.6   70.0   70.8
  1bvjA   1g59B   16    76   21.1    23    10    8.7   60.0   65.2
  1pnsA   2j288   55  1533    3.6    74    32   12.1   21.9   37.8
  1cx0B   1jbrD   18    79   22.8    31    13   12.9   38.5   58.1
  2annB   2bteB   19    79   24.1    23     6   21.7  100.0   69.6
  1rlgC   1xp7A    9    36   25.0    23     7    8.7  100.0   65.2
  1msyA   1pnu0   25  2825    0.9    27    11   88.9   81.8   88.9
  1jurA   2gipA    4    46    8.7    22     9    9.1   66.7   72.7
  1l8vA   1q9aA   18   159   11.3    27    10   18.5   60.0   74.1
  1m5kB   1mt4A   16    96   16.7    24    10    4.2   70.0   70.8
  1msyA   1pnu9   19   120   15.8    27    11   18.5   45.5   55.6
  1msyA   1voqA   20  1528    1.3    27    11   11.2   63.6   59.3
  1a1tB   1vorB   16  2827    0.6    20     8   20.0   37.5   80.0
  2e5lA   2euyA   26  1517    1.7    34    15   17.6   53.3   58.8
  1fkaA   1pjyA   17  1481    1.1    22    10   27.3  100.0   95.5
  1z31A   2e5lA   24  1521    1.6    32    12   25.0   50.0   59.4
  1lngB   2a64A   63   309   20.4    97    42    9.3   23.8   32.0
  1ooaC   2ct8C    9    93    9.7    29    12   10.3   41.7   44.8
  2fy1B   2ow8y   15  1502    1.0    21     8   19.0  100.0   81.0
  1bvjA   2ckyA   12    85   14.1    23    10   17.4   40.0   47.8
  1f6xA   1lc6A    6    45   13.3    24    10   20.9   50.0   54.2
  1ymoA   2a64A   28   309    9.1    47    16    4.3   43.8   36.2
  1xshA   1yshA    4    51    7.8    27    11   33.3   81.8   88.9
  1mjiC   2ipyC    4    59    6.8    30    12   13.3   33.3   56.7
  1nbsA   2draB   17   132   12.9    34    13    5.9   61.5   64.7
  1z43A   387dA   18   101   17.8    26     6    0.0    0.0   11.5
  1vs5A   1xp7A   19  1531    1.2    23     7   39.1  100.0   69.6
  1t28A   2es5A    9    45   20.0    23     9   17.4    0.0   65.2
  1f6zA   1yhq9   18   127   14.2    27    12   22.2   41.7   55.6
  1nemA   2gdiX   15    85   17.6    23    10   34.8   50.0   52.2
  1gidA   1lvjA   21   161   13.0    31    13   12.9   38.5   41.9
  1pnsA   2ckyA   54  1535    3.5    77    29    1.3   27.6   26.0
  1mnxA   2nz4P   27   146   18.5    42    20    7.2   35.0   50.0
  1jzxA   1ylsB   26  2778    0.9    36     9    8.3   44.4   44.4
  1jo7A   2gya0   23  2745    0.8    31    13   19.4   46.2   58.1
  1jo7A   2gya9   21   112   18.8    31    13   12.9   38.5   45.2
  1ymoA   2j37Z   28   286    9.8    47    16    6.4   37.5   25.5
  1ullA   1yhq9   26   123   21.1    35    15    5.7   20.0   40.0
  1ec6C   2hvyE    8    66   12.1    20     6   15.0   83.3   70.0
  1d6kB   1gidA   24   162   14.8    37    17    5.4   35.3   37.8
  1nyiB   2hguB   16   124   12.9    24     5   20.8   80.0   58.3
  1ysvA   2go59   15    98   15.3    27    12    7.4   91.7   96.3
  1exdB   1pjyA   18    74   24.3    22    10   18.2   80.0   86.4
  1bvjA   1u6bB   17   200    8.5    23    10   21.7   60.0   82.6
  1ysvA   2go5A   15   136   11.0    27    12   37.1   83.3   88.9
  1k5iA   1y27X   15    68   22.1    23    10   17.4   70.0   73.9
  1h4sT   2grwA   15    67   22.4    22    10   18.2   50.0   45.5
  1yshB   2ow8y  101  1502    6.7   101    43  100.0   88.4  100.0
  1eorA   2d6fE   15    73   20.5    22    10   22.7   60.0   54.5
  1qd3A   2noqA   21   193   10.9    29    11    6.9   36.4   48.3
  2nz4P   2o33A   16   141   11.3    20     9   10.0  100.0   95.0
  1kxkA   1na2A   17    74   23.0    30    12   26.6   41.7   53.3
  1e95A   2e5lA   26  1517    1.7    36    12   16.6   50.0   50.0
  1bauA   1y0qA   17   231    7.4    23     7   39.1  100.0   78.3
  1bj2A   2fdtA   10    43   23.3    21     7    0.0  100.0   71.4
  1xhpA   1ykvB   10    56   17.9    32    11   25.0   54.5   59.4
  1ffk0   2huaA   29  2709    1.1    40    18    5.0   33.3   35.0
  1fjgA   2du6D   51  1511    3.4    71    26    7.0   23.1   19.7
  1ekzB   1vorA   20   122   16.4    30    14   10.0   35.7   60.0
  1p6vB   1vsax   28   129   21.7    45    16   11.1   50.0   42.2
  1mfkA   1yl41   13    68   19.1    23    10   21.7   60.0   65.2
  1l8vA   1zc5A   26   165   15.8    41    19   17.1   57.9   73.2
  1p6vB   1vsaw   32  2894    1.1    45    16   15.6   18.8   40.0
  1s1hA   2d1bA   28  1467    1.9    39    15   20.5   20.0   51.3
  1g59B   2noqA   43   212   20.3    75    28    4.0   28.6   26.7
  1l8vA   2gya0  113  2761    4.1   157    63    4.5   14.3   15.9
  1fjeA   1hr2A   15   159    9.4    22     7   13.7   85.7   59.1
  1nbkA   2ixyA   10    48   20.8    27    11   29.6   45.5   74.1
  1y27X   1ylsB   11    90   12.2    36     9   11.1   33.3   44.4
  1nkw9   2gioA   19   122   15.6    29    13   13.8   53.8   58.6
  1e8oE   1y27X   19    90   21.1    50    21    8.0   28.6   38.0
  1euyB   2h2xA   17    73   23.3    21     8   28.6   75.0   61.9
  1rlgC   1yl41   14    71   19.7    25    11    4.0   54.5   56.0
  1c04F   1y0qA   21   229    9.2    29    12   13.8   58.3   65.5
  1mmsC   1ooaC   13    69   18.8    29    12    6.9   50.0   44.8
  1d6kB   1jo7A   11    54   20.4    31    13   16.1   38.5   51.6
  1nc0A   1pnsA   17  1527    1.1    24    10   25.0   60.0   62.5
  1yl3A   2ow80   48  2887    1.7    76    29    7.9   24.1   26.3
  1y0qA   2fdtA   25   231   10.8    36    16    8.3   56.2   50.0
  1y0qA   2grwA   16   232    6.9    22    10   18.2   60.0   63.6
  1foqA   1na2A   21   112   18.8    30    12   26.7   75.0   73.3
  1vorA   1yg3A   16   124   12.9    28     9    0.0   44.4   35.7
  1k6gA   1n8xA    9    49   18.4    22    10   13.7   70.0   81.8
  1mzpB   2gipA   16    64   25.0    28    13   21.5   92.3   92.9
  2ckyA   2gioA   16    82   19.5    29    13    3.5   46.2   51.7
  1lc6A   1un6E   15    68   22.1    24    10   16.7   30.0   54.2
  2drbB   2fy1B    9    43   20.9    21     8   14.3  100.0   81.0
  1mt4A   2j37Z   16   285    5.6    24    10   20.8   60.0   66.7
  1c2xC   2gya0   87  2762    3.1   120    40    7.5   25.0   19.2
  1ooaC   2noqA   19   196    9.7    29    12    0.0   50.0   48.3
  1ooaC   2noqE    9    70   12.9    29    12   10.3   50.0   48.3
  1vfgC   2pcvA   11    52   21.2    31    10    6.5   50.0   38.7
  1yg3A   2b63R   10    44   22.7    28     9   10.7   44.4   35.7
  1grzA   2i82E   14   249    5.6    21     8   14.3  100.0   81.0
  1l1cC   1nemA    8    40   20.0    23    10   13.1   40.0   69.6
  2hemA   2noqB    8    60   13.3    24    11   20.8   36.4   45.8
  2hemA   2noqA   14   195    7.2    24    11    8.3   81.8   83.3
  1ykvB   2hguB   25   130   19.2    38    11   10.6   54.5   39.5
  1njp5   2b57A   16    70   22.9    25    10   12.0   70.0   68.0
  1s1hA   1ymoA   33  1466    2.3    47    16   10.6   37.5   40.4
  1b36A   1pnxA   26  1535    1.7    38    16   13.1   43.8   44.7
  1ysvA   1z31A   10    44   22.7    27    12   11.1   83.3   88.9
  1g1xD   1pnxA   36  1535    2.3    40     4   17.5  100.0   35.0
  1i94A   1zc5A   34  1517    2.2    41    19   24.4   63.2   68.3
  1xjrA   1yl3A   33  2875    1.1    47    19   14.9   36.8   42.6
  1bvjA   2ow80   17    76   22.4    23    10   21.8   50.0   87.0
  2nqpF   2ow8y   51  1507    3.4    68    22    7.4    0.0   22.1
  1l9aB   1ymoA   31   129   24.0    47    16    8.5   50.0   40.4
  1m5kB   2dr5B   22    92   23.9    32    13   25.0   38.5   68.8
  1mfyA   1s1hA   23  1468    1.6    31    10    9.6   20.0   54.8
  1ajuA   1nkw9   21   122   17.2    30    11   13.3   54.5   43.3
  1pnxA   1yneA   22  1533    1.4    31    11    6.5   54.5   54.8
  1c2xC   359dB   18   124   14.5    25     4    4.0  100.0   44.0
  1ffyT   2g1wA   18    77   23.4    22     7    9.1   57.1   45.5
  1grzA   1r7zA   24   247    9.7    34    13   29.4   46.2   44.1
  1p6vB   1vorB   33  2829    1.2    45    16   13.3   43.8   42.2
  1p6vB   1vorA   27   125   21.6    45    16    4.4   25.0   42.2
  1m82A   2ct8C   16    80   20.0    25    11   28.0   45.5   56.0
  1vs6B   359dB   20  2842    0.7    25     4   20.0  100.0   56.0
  1yshB   2gipA   17   103   16.5    28    13   21.5   84.6   92.9
  1qtqB   1xpfA   14    82   17.1    23     7   13.1  100.0   69.6
  1a1tB   1nkw9   13   124   10.5    20     8   25.0   87.5   80.0
  1bivA   1exdB   18    77   23.4    28    11    3.5   54.5   50.0
  1bvjA   2azxC   14    73   19.2    23    10   21.8   60.0   87.0
  1s9sA   2o33A   13   103   12.6    20     9   20.1  100.0   95.0
  2d6fE   2g1wA   16    74   21.6    22     7   18.2   42.9   36.4
  1c2xC   2au4A   28   121   23.1    41    17    7.3   17.6   22.0
  1kksA   1pnu9   17   121   14.0    24     8   12.5   87.5   62.5
  1k8wB   2hojA    9    88   10.2    22     8   36.4   87.5   72.7
  1ffk0   2gipA   19  2711    0.7    28    13   14.3   92.3   92.9
  1nkw9   1vs5A   84  1540    5.5   118    42    5.1   16.7   17.8
  1g1xE   1yhq9   25   134   18.7    44     4   11.4  100.0   25.0
  1gidA   1mmsC   37   166   22.3    58    22    5.2   27.3   22.4
  1lc6A   2b57A   17    68   25.0    24    10   12.5   40.0   58.3
  1m5kB   1pnu0   66  2832    2.3    92    28    7.6   35.7   33.7
  1kksA   2i82E    7    33   21.2    21     8    9.5   75.0   61.9
  1ec6C   1txsA   11    46   23.9    20     6   10.0   83.3   55.0
  1jzxA   2g9cA   42  2789    1.5    67    29    0.0   24.1   22.4
  28spA   2b63R   11    44   25.0    28    11    3.6   45.5   46.4
  1vfgC   2j37Z   21   286    7.3    31    12    0.0   50.0   48.4
  1cx0B   1xhpA   18    77   23.4    32    14   18.8   50.0   46.9
  1k6gA   1nbsA   16   122   13.1    22    10   27.3   70.0   86.4
  1t28A   2i82E    6    47   12.8    21     8   23.8   50.0   85.7
  1mfjA   2du5D   13    71   18.3    20     9   25.0   44.4   80.0
  1x8wA   2dr7B   22   247    8.9    33    13   12.1   61.5   81.8
  1jidB   1yneA    5    53    9.4    29    11    6.9   54.5   51.7
  1vs5A   387dA   19  1535    1.2    26     6    7.7   66.7   34.6
  1b36A   2azxC   20    89   22.5    38    16    5.3   31.2   36.8
  1jidB   2gy9A   21  1488    1.4    29    12   24.1  100.0   93.1
  1ec6C   1vs5A   18  1530    1.2    20     6   20.0   66.7   40.0
  1gixD   1pjyA   14    76   18.4    22    10   13.6   80.0   77.3
  1cx0B   2b57A   20   112   17.9    65    26    7.7   23.1   27.7
  1k6gA   1yl3A   18  2874    0.6    22    10   22.7   70.0   90.9
  1mfjA   2bteB   14    79   17.7    20     9   20.0   66.7   65.0
  1nybB   2adtA   12    52   23.1    24    10   12.5   70.0   66.7
  1y27X   2e5lA   49  1522    3.2    68    29    8.8   20.7   29.4
  1yl3A   2adtA   34  2872    1.2    43    19    9.3   21.1   48.8
  1d6kB   2derC   17    91   18.7    37    17    8.1   29.4   37.8
  1audB   2j01A   22  2774    0.8    30    10    0.0   50.0   36.7
  1audB   2j01B   21   124   16.9    30    10   13.4   50.0   36.7
  1u9sA   2gioA   18   161   11.2    29    13    6.9   38.5   55.2
  1h4sT   1xpfA   12    73   16.4    23     7   13.0  100.0   65.2
  1ajuA   1u9sA   23   155   14.8    30    11   23.3   45.5   40.0
  1hr2A   1jurA   17   160   10.6    22     9   36.4   66.7   77.3
  1qwbA   2j288   16    81   19.8    26    10   11.5   60.0   57.7
  1xsgA   2gya0   22  2740    0.8    27    12   14.8   41.7   59.3
  1xpeA   2ckyA   16    79   20.3    23     7    0.0   71.4   56.5
  1c2xC   1qwaA   13   128   10.2    21     9    9.5   55.6   57.1
  2hgp1   2hvyE    0   107    0.0    50     5    2.0    0.0    8.0
  1l8vA   1szyA   17   158   10.8    21     9   14.3   88.9   90.5
  2b63R   2g1wA    6    47   12.8    22     7    9.1   57.1   45.5
  1l2xA   1wz2C   19    93   20.4    28     8   25.0   62.5   57.1
  1bj2A   2gy9A   16  1488    1.1    21     7   19.1    0.0   38.1
  1pnxA   2feyA   27  1541    1.8    43    16    9.3   25.0   51.2
  1s03A   1yl3A   34  2876    1.2    47    19    6.4   31.6   36.2
  1lc6A   1ullA    7    50   14.0    24    10   20.8    0.0   45.8
  1l9aB   1yneA   20   134   14.9    31    11   12.9   54.5   54.8
  1jj29   2huaA   26   133   19.5    40    18   10.0   27.8   37.5
  1szyA   2gya9   18   108   16.7    21     9   38.1   88.9   81.0
  1r7zA   2nz4P   24   146   16.4    34    13    8.8   38.5   38.2
  1ec6C   1jidB    7    40   17.5    20     6   20.0   83.3   60.0
  1szyA   2gya0   19  2740    0.7    21     9   42.9   77.8   85.7
  1rlgC   2go5A   15   133   11.3    25    11   12.0   54.5   56.0
  1m5kB   1xshA   14   101   13.9    27    11   11.2   45.5   59.3
  1k6hA   2es5A    8    35   22.9    22    10   27.3  100.0   95.5
  1mfkA   1y27X   15    70   21.4    23    10   21.7   70.0   82.6
  1kp7A   1l9aB   24   128   18.8    30    13   16.7   69.2   66.7
  1t28A   2g1wA    8    47   17.0    22     7    4.5   42.9   45.5
  1dk1B   1nyiB   13    67   19.4    24     5   12.5   80.0   45.8
  1bivA   1fkaA   22  1482    1.5    28    11   14.3   45.5   42.9
  1l1cC   1yl3A   19  2874    0.7    29    12   13.8    8.3   44.8
  1xp7A   1yshB   16   101   15.8    23     7   34.8  100.0   69.6
  1ffyT   1ymoA   21    95   22.1    47    16    6.4   37.5   29.8
  1t4lA   2b57A   17    74   23.0    32    15   34.4   40.0   46.9
  1jurA   1yshB   14   105   13.3    22     9   22.7   55.6   72.7
  1jurA   1yshA    8    39   20.5    22     9   22.7   66.7   68.2
  1dk1B   2j01B   24   150   16.0    57    24   10.5   25.0   36.8
  1dk1B   2j01A   43  2777    1.5    57    24   17.5   37.5   47.4
  1ffk0   3phpA   18  2707    0.7    23     9   17.4   77.8   65.2
  1fkaA   1vfgC   22  1481    1.5    31    12   25.8   16.7   58.1
  1p5mA   2gy9A   35  1493    2.3    55    24    9.1   45.8   52.7
  1na2A   1yl41   17    68   25.0    30    12   23.3   58.3   60.0
  1rlgC   2go59   18    90   20.0    25    11   28.0   63.6   60.0
  2grwA   2nz4P   16   141   11.3    22    10   13.6   30.0   54.5
  1jj29   2f4xA   19   122   15.6    24     7   12.5   85.7   70.8
  2g9cA   2hgp1    4   109    3.7    50     5    6.0    0.0   10.0
  1lngB   2nqpF   22   135   16.3    68    22    3.0   27.3   25.0
  1wsuE   2gisA   16    99   16.2    22    10   18.2   70.0   81.8
  1cx0B   1u6bB   49   209   23.4    72    26    5.5   23.1   23.6
  2a2eA   2hvyE   42   270   15.6    57    21   10.5   42.9   47.4
  1xhpA   1z43A   23   108   21.3    32    14   25.0   42.9   78.1
  1bj2A   2go59   15    95   15.8    21     7    9.5  100.0   85.7
  1yshB   2o33A   12   105   11.4    20     9   15.0  100.0   90.0
  1c2xC   1g70A   21   125   16.8    32    14   21.9   42.9   62.5
  1e8oE   1ffk0   38  2708    1.4    50    21    4.0   38.1   40.0
  1szyA   2g9cA   13    73   17.8    21     9   23.8   77.8   76.2
  1bj2A   2go5A   15   129   11.6    21     7   23.8  100.0   76.2
  1e4pA   1exdB   18    75   24.0    24    11    8.3   45.5   54.2
  2a2eA   2ow8y  197  1520   13.0   266   113    2.6    7.1    7.9
  1gidA   1yneA   21   162   13.0    31    11   16.1   54.5   51.6
  2d1bA   2gya9   20   121   16.5    39    15   15.4   40.0   46.2
  1msyA   1nemA    8    40   20.0    23    10    4.3   60.0   69.6
  1ffk0   2drbB   29  2707    1.1    35    14   25.7   78.6   74.3
  1njp5   1ullA    8    49   16.3    25    10   20.0   50.0   56.0
  1rlgC   2gy9A   18  1489    1.2    25    11   28.0   54.5   96.0
  1h4sT   1nkw9   28   150   18.7    67    25    4.5   12.0   26.9
  1foqA   2noqB   22   121   18.2    46    18   10.9   22.2   45.7
  1foqA   2noqE   30   121   24.8    53    22   15.1   31.8   34.0
  1c2xC   1kpyA   20   121   16.5    28    11   21.4   36.4   35.7
  2f88A   2hguB   23   128   18.0    34    14   11.8   57.1   58.8
  1m82A   1qtqB   17    76   22.4    25    11    4.0   54.5   64.0
  1l9aB   1qd3A   19   131   14.5    29    11    6.9  100.0   79.3
  1oswA   1u9sA   18   155   11.6    22     9    9.1   55.6   63.6
  1eorA   1vs6B   18  2843    0.6    22    10   22.7   50.0   72.7
  1a9nQ   1g59B   18    75   24.0    24     6   25.0   50.0   37.5
  1m5kB   2es5A   12    99   12.1    23    10   30.4  100.0   91.3
  2b57A   2gya0   45  2748    1.6    65    28   13.8   25.0   29.2
  1fjgA   2gcsB   81  1518    5.3   123    40   15.4   32.5   30.9
  1njp5   2b63R    9    43   20.9    25    10   24.0   60.0   68.0
  1nc0A   2euyA   10    44   22.7    24    10   16.7   60.0   62.5
  1k6hA   1un6E   14    64   21.9    22    10   27.3   60.0   63.6
  1fg0A   1vc5B   45   513    8.8    70    27    5.7   22.2   30.0
  1cx0B   1xpeA   17    74   23.0    23     7   21.7   85.7   69.6
  2anrB   2h2xA    4    40   10.0    21     8   23.8   62.5   57.1
  1e4pA   1ffyT   15    78   19.2    24    11   29.2   45.5   54.2
  1ei2A   1k2gA    6    39   15.4    22     8    9.1   37.5   40.9
  1vsaw   28spA   24  2890    0.8    28    12   28.6   16.7   78.6
  1jtjA   1k8wB    6    39   15.4    22     8   18.2   62.5   72.7
  1f6zA   1ffk0   24  2707    0.9    27    12    7.4   58.3   63.0
  1gaxC   1yl41   21   109   19.3    66    14    9.1   42.9   27.3
  1h4sT   1mfkA   16    69   23.2    23    10   17.4   50.0   52.2
  1n66A   2j01B   15   119   12.6    22    10   18.2   70.0   72.7
  1n66A   1sj3R    4    91    4.4    22    10   18.2   50.0   68.2
  1s1hA   2tpkA   27  1467    1.8    36    12   16.7   58.3   55.6
  1g1xE   2noqA   34   191   17.8    44     4    2.3    0.0   15.9
  1vs5A   1y26X   52  1537    3.4    71    30    7.0   26.7   28.2
  1lvjA   2hgp1    0    81    0.0    31     5    3.2    0.0   12.9
  1nbsA   1nyiB   17   122   13.9    24     5   29.1  100.0   58.3
  1yl41   2o33A   12    66   18.2    20     9   15.0   66.7   80.0
  1exdB   1yg3A   17    76   22.4    28     9    7.2   55.6   39.3
  1ysvA   2gipA    8    44   18.2    27    12   44.5  100.0   96.3
  1xsgA   2go5A   21   129   16.3    27    12   25.9   50.0   81.5
  1wz2C   1ylgA   17    93   18.3    31    12   16.1   50.0   48.4
  2hvyE   361dA   10    65   15.4    20     7   40.0  100.0   85.0
  1pnsA   1ysvA   17  1534    1.1    27    12   22.2   91.7   88.9
  1hc8C   1k6hA   14    65   21.5    22    10   13.7   60.0   72.7
  1i94A   2j01B   82  1528    5.4   119    48    3.4   14.6   21.0
  1wz2C   1ymoA   21   104   20.2    47    16    6.4   43.8   40.4
  1xsgA   2e5lA   21  1520    1.4    27    12   33.4   58.3   70.4
  1nemA   2f4xA    7    37   18.9    23     7   21.8  100.0   87.0
  1yhq9   1zc5A   25   136   18.4    41    19   12.2   36.8   51.2
  1jidB   1mfyA    2    56    3.6    29    10   20.7   80.0   72.4
  2gdiX   387dA   19    83   22.9    26     6    3.8   50.0   34.6
  1ooaC   2ow80   20    81   24.7    29    12    6.9   50.0   44.8
  1qwbA   1wz2C   19    88   21.6    26    10    7.7   60.0   53.8
  1mfkA   2hgrC   16    77   20.8    23    10   21.8   60.0   56.5
  1mfkA   2hgrD   18    78   23.1    23    10   26.1   50.0   52.2
  1euqB   1y26X   26   107   24.3    71    28    7.1   25.0   25.4
  1bvjA   2feyA    7    54   13.0    23    10   13.0   50.0   60.9
  1na2A   1t4lA    9    49   18.4    30    12   13.3   66.7   60.0
  1hr2A   2f88A   22   165   13.3    34    14    8.8   42.9   50.0
  1i94A   2gisA   66  1531    4.3    94    37    4.2   21.6   28.7
  1k6gA   2ct8C   16    77   20.8    22    10   31.8   50.0   54.5
  1f6zA   1s1hA   20  1468    1.4    27    12   14.8   50.0   55.6
  1gidA   1xhpA   23   160   14.4    32    14   15.6   50.0   68.8
  1fjgA   2anrB   18  1511    1.2    25     8   36.0   87.5   92.0
  1j2bC   2hemA   17    82   20.7    24    11   25.0   45.5   58.3
  1q96A   2nr0E   18    81   22.2    27    12   22.2   58.3   59.3
  1bivA   2a2eA   15   277    5.4    28    11    3.6   45.5   42.9
  1foqA   2hw8B   22   110   20.0    36    15   22.2   73.3   61.1
  1njp5   2f88A   11    44   25.0    25    10    8.0   50.0   60.0
  2annB   2gy9A   19  1488    1.3    23     6   26.1   83.3   82.6
  1k8wB   2noqA   16   190    8.4    22     8    9.1   87.5   81.8
  1lvjA   2gcsB   23   124   18.5    31    13    9.7   38.5   48.4
  1s2fA   1u8dA   14    67   20.9    23     9   13.0   55.6   73.9
  1l1wA   2tpkA    8    54   14.8    29    12   17.2   58.3   58.6
  2gya0   2j37Z  186  2780    6.7   280    98   15.3   12.2   28.2
  2hojA   361dA   12    81   14.8    20     7   25.0   71.4   75.0
  1s9sA   359dB   19   102   18.6    25     4   28.0  100.0   72.0
  1a9nQ   1mzpB   14    62   22.6    24     6    4.1  100.0   66.7
  1ow9A   2ixyA    4    44    9.1    23    10   21.8   50.0   56.5
  1euyB   2hemA   18    73   24.7    24    11   20.8   36.4   45.8
  1l1wA   2i82E    9    41   22.0    21     8    9.5  100.0   85.7
  1byjA   1l1wA    9    45   20.0    27    12   25.9   58.3   70.4
  1ullA   2gy9A   25  1491    1.7    35    15   14.3   26.7   42.9
  1jtjA   1sj3R   15    73   20.5    23     8   13.1   50.0   52.2
  1msyA   2a2eA   18   268    6.7    27    11   14.8   63.6   59.3
  1cx0B   2ez6C   18    78   23.1    28    12   17.9   50.0   60.7
  1f84A   2feyA   13    52   25.0    29    12   13.8   33.3   41.4
  1vs6B   1vsax   92  2848    3.2   120    50    7.5   20.0   20.8
  1g59B   1hvuC   13    86   15.1    30    11    6.7   45.5   36.7
  1ffk0   1xpfA   18  2708    0.7    23     7   21.8  100.0   78.3
  1ec6C   2gioA    9    37   24.3    20     6    0.0   83.3   70.0
  1byjA   1kxkA   18    74   24.3    27    12   18.5   58.3   74.1
  1yshF   2i82E    6    47   12.8    21     8   14.3   75.0   71.4
  1euyB   2ahtA   18    75   24.0    27    12   18.5   58.3   66.7
  1vs6B   2o33A   16  2841    0.6    20     9    5.0    0.0   50.0
  1exyA   1nkw9   27   118   22.9    33    13   15.2   38.5   33.3
  1vsax   2g1wA   18   122   14.8    22     7    0.0   57.1   40.9
  1ffk0   1msyA   20  2708    0.7    27    11   40.7   63.6   88.9
  1etfA   1kksA    8    50   16.0    24     8   20.8   87.5   62.5
  1n8xA   1qd3A   10    53   18.9    29    11    6.9   18.2   51.7
  1x8wA   2au4A   29   248   11.7    41    17    7.3   23.5   41.5
  1xp7A   1xshA    4    45    8.9    23     7   26.1  100.0   82.6
  1gidA   1vorB  103  2843    3.6   158    65    6.3   13.8   20.3
  2ihxB   359dB   13    80   16.2    25     4    8.0  100.0   40.0
  1bvjA   2derC   17    76   22.4    23    10   34.8   50.0   73.9
  1hr2A   1mfyA   22   161   13.7    31    10   12.9   60.0   74.2
  1ehzA   2j37Z   39   235   16.6    76    30    6.6   20.0   28.9
  1fqzA   1mjiC   10    50   20.0    27    11   14.8   36.4   44.4
  1mfkA   2hojA   13    83   15.7    23    10   26.1   50.0   65.2
  1vsaw   2hnsA   18  2890    0.6    22     9    4.6   88.9   81.8
  1s2fA   1yl3A   19  2872    0.7    23     9   17.4    0.0   43.5
  1kxkA   2grwA   17    72   23.6    22    10   27.2   70.0   81.8
  1kksA   2hgp1   10    61   16.4    24     5    0.0    0.0   20.8
  1ehzA   1yneA   13    64   20.3    31    11   16.1   54.5   48.4
  1l1cC   2j288   17    81   21.0    29    12   27.6   50.0   75.9
  2gya9   2ow8y   81  1506    5.4   108    40    6.5   17.5   25.9
  1l8vA   2fy1B   19   157   12.1    21     8   19.0  100.0   85.7
  1tjzA   2d6fE   15    72   20.8    22    10    9.1   50.0   54.5
  2a2eA   2drbB   24   273    8.8    35    14   28.6   50.0   65.7
  1j2bC   2a2eA   55   274   20.1    77    23   11.7   17.4   27.3
  1txsA   2f88A   10    60   16.7    34    14   14.7   50.0   67.6
  1bvjA   1qwaA    7    35   20.0    21     9    9.5   55.6   57.1
  1m5kB   2ixyA   16   101   15.8    27    11   14.8   54.5   48.1
  1u0bA   1ze2C   16    77   20.8    22     8   18.2   87.5   81.8
  1a9nQ   1jidB    9    39   23.1    24     6    0.0  100.0   70.8
  1f6xA   2g1wA    8    37   21.6    22     7   18.2   57.1   40.9
  1pnsA   2hnsA   21  1527    1.4    22     9   18.1  100.0   95.5
  1l8vA   2i82E   14   159    8.8    21     8   14.3   87.5   76.2
  1j2bC   1ysvA   16    79   20.3    27    12   11.2   41.7   59.3
  1nyiB   2du6D   17    76   22.4    24     5   12.5  100.0   45.8
  1l1cC   2ixyA    7    45   15.6    27    11   25.9   45.5   66.7
  2du3D   2noqA   46   205   22.4    71    28    8.5   28.6   29.6
  1et4A   2hghB   12    77   15.6    35    10   14.3   30.0   22.9
  1yshB   2hemA   17   101   16.8    24    11   25.0   72.7   75.0
  1e95A   1jj29   25   122   20.5    36    12    0.0   41.7   41.7
  2gisA   2h2xA   12    96   12.5    21     8   19.0   62.5   57.1
  1q9aA   2adtA   10    57   17.5    27    10   14.8   60.0   77.8
  1vs6B   2pcvA   24  2847    0.8    35    10    8.6   50.0   40.0
  1cq5A   1vorA   28   130   21.5    43    17    7.0   29.4   39.5
  1t4lA   1ymoA    9    66   13.6    32    15   21.9   40.0   50.0
  1l8vA   1qtqB   44   179   24.6    74    28   14.9   21.4   21.6
  1a1tB   2a64A   14   301    4.7    20     8   10.0   37.5   35.0
  1lngB   2dr5B   18   105   17.1    32    13   18.8   53.8   81.2
  1kksA   1y0qA   18   229    7.9    24     8   16.6   87.5   70.8
  1vorB   1yshA   23  2826    0.8    28    12   39.3   33.3   75.0
  1nbkA   2j01A   25  2779    0.9    34    14   11.8   42.9   55.9
  1nbkA   2j01B   22   123   17.9    34    14   29.4   35.7   50.0
  1vs5A   2dr7B   27  1533    1.8    33    13   21.2   92.3   87.9
  1d0uA   1u6bB   17   199    8.5    21     9   14.3  100.0   90.5
  1voqA   2ckyA   54  1534    3.5    77    29    3.9   17.2   23.4
  1n66A   2du5D   12    80   15.0    22    10   13.7   50.0   59.1
  1l8vA   2frlA   17   158   10.8    23     9    8.7   55.6   52.2
  1jzxA   2i82E   16  2774    0.6    21     8   14.3   87.5   76.2
  1kxkA   1mfkA   17    71   23.9    23    10   34.8  100.0   87.0
  1k6hA   2d6fE   13    75   17.3    22    10   18.2   70.0   81.8
  1gidA   1tjzA   18   158   11.4    22    10   31.8   90.0   95.5
  1yl3A   2noqA  119  2907    4.1   190    65    3.7   10.8   11.6
  1yl3A   2noqB   33  2874    1.1    46    18   21.8   33.3   47.8
  1rfrA   1yshA    9    47   19.1    28    12   17.8   83.3   78.6
  1rfrA   1yshB   17   112   15.2    30    14   36.6   78.6   83.3
  1k5iA   2nr0E   17    82   20.7    23    10   26.1   70.0   65.2
  1lvjA   1vorA   21   123   17.1    31    13   19.4   30.8   35.5
  1xhpA   1ylsB   10    54   18.5    32     9   12.5   33.3   40.6
  1l9aB   2au4A   25   131   19.1    41    17    4.9   29.4   29.3
  1nc0A   1p6vB   10    59   16.9    24    10   20.8   50.0   45.8
  1bj2A   2du6D   13    75   17.3    21     7   23.8   71.4   66.7
  1s1hA   2ipyC   24  1466    1.6    30    12   10.0   33.3   66.7
  1cq5A   1l9aB   31   128   24.2    43    17   20.9   11.8   48.8
  1gidA   1ylgA   19   166   11.4    31    12    3.2   33.3   51.6
  1mt4A   1vs5A   19  1533    1.2    24    10   25.0   90.0   91.7
  1e8oE   1s1hA   36  1469    2.5    50    21    6.0   38.1   42.0
  1u6bB   2hw8B   24   205   11.7    36    15    5.5   60.0   58.3
  1jbrD   1s2fA    7    45   15.6    23     9   17.4   88.9   78.3
  1njp5   2akeB   18    73   24.7    25    10   16.0   70.0   84.0
  1c2xC   2ez6C   20   120   16.7    28    12   17.8   58.3   57.1
  1yneA   28spA    8    49   16.3    28    11   21.4   54.5   75.0
  1q93A   2nz4P   18   147   12.2    27    12   18.5   16.7   59.3
  1jbtC   1nemA    9    42   21.4    23    10   26.1   90.0   82.6
  1ffk0   1u63B   35  2712    1.3    49    19   22.4   68.4   79.6
  1mzpB   1pnu0   53  2825    1.9    55    23   71.0   73.9   76.4
  1jzxA   2ez6C   22  2775    0.8    28    12   10.7    0.0   35.7
  1c2xC   1xjrA   29   129   22.5    47    19    8.5   42.1   46.8
  1k5iA   2azxC   18    75   24.0    23    10    4.4   70.0   73.9
  2f88A   2g1wA    5    50   10.0    22     7   18.2   57.1   40.9
  1wsuE   1yhq9   15   128   11.7    22    10   40.9   70.0   77.3
  2b57A   2grwA   14    72   19.4    22    10   18.2   60.0   59.1
  2i82E   2nz4P   16   144   11.1    21     8   33.4   75.0   76.2
  1i94A   2hvyE   43  1525    2.8    57    21   21.1   42.9   40.4
  1qtqB   2o33A   13    79   16.5    20     9   50.0   88.9   90.0
  2hgrD   2j37Z   60   284   21.1    76    28    9.2   21.4   27.6
  1oswA   28spA   10    40   25.0    22     9   18.1   44.4   54.5
  1k6hA   2ct8C   16    74   21.6    22    10   36.3   50.0   63.6
  2akeB   2hnsA   15    75   20.0    22     9   13.6   66.7   68.2
  1d6kB   2hguB   29   125   23.2    37    17    5.4   35.3   35.1
  1x8wA   2csxC   52   257   20.2    75    27    4.0   14.8   24.0
  1yshA   2hgpB   20    80   25.0    28    12   21.5   58.3   67.9
  1ffyT   2gy9A   52  1496    3.5    75    30    2.7   23.3   29.3
  1ekzB   2noqA   21   195   10.8    30    14   13.4   78.6   80.0
  1fkaA   1jidB   22  1479    1.5    29    12   37.9  100.0   93.1
  2gya0   2hw8B   28  2742    1.0    36    15   13.9   73.3   61.1
  1yhq9   359dB   18   124   14.5    25     4   12.0  100.0   64.0
  1xp7A   2gy9A   19  1489    1.3    23     7   34.8  100.0   65.2
  2au4A   2e5lA   33  1518    2.2    41    17   24.4   29.4   53.7
  1z43A   2annB   15   104   14.4    23     6   26.1  100.0   91.3
  1mt4A   1yl3A   20  2872    0.7    24    10   25.0   80.0   75.0
  1ekzB   1foqA   18   112   16.1    30    14   13.3   71.4   73.3
  1e8oE   1x8wA   33   246   13.4    50    21   14.0   33.3   42.0
  1l9aB   1rlgC   15   132   11.4    25    11   20.0   54.5   56.0
  2f4xA   2hgp1    2    70    2.9    24     5    0.0    0.0   16.7
  1hvuC   1u8dA   16    77   20.8    30    11   10.0   45.5   50.0
  1g1xD   2ow8y   36  1504    2.4    40     4   20.0  100.0   37.5
  1fjgA   1jbrD   22  1512    1.5    31    13   32.3   69.2   83.9
  2anrB   2feyA    9    55   16.4    25     8   12.0   50.0   60.0
  1vc5B   1ylsB   20    83   24.1    36     9   11.1   33.3   36.1
  1gixD   1mfkA   13    74   17.6    23    10   17.4   60.0   52.2
  1u9sA   2b57A   33   175   18.9    65    28   12.3   21.4   26.2
  1s2fA   2j01A   19  2772    0.7    23     9    8.7   88.9   87.0
  1s2fA   2j01B   15   120   12.5    23     9   17.4   77.8   78.3
  2f4xA   2hgpB   17    82   20.7    24     7   16.7  100.0   91.7
  1sj3R   2ez6C   18    79   22.8    28    12   17.9   50.0   60.7
  1msyA   387dA    7    44   15.9    26     6   26.9   50.0   42.3
  2g1wA   2huaA   11    45   24.4    22     7    9.1   57.1   45.5
  1exdB   1k9wA   16    78   20.5    23     5   13.0  100.0   60.9
  1ffk0   1z2jA   37  2711    1.4    45    20   15.6   25.0   55.6
  2ct8C   2il9A   36   163   22.1    74    26    6.8   15.4   23.0
  2gv4A   2hvyE   13    63   20.6    22    10   18.2   90.0   86.4
  1hwqA   1y26X   17    76   22.4    30    13    6.7   46.2   50.0
  1hc8C   1oswA   15    62   24.2    22     9    4.5   44.4   50.0
  1jj29   2gv3A   15   125   12.0    22     8   22.7   87.5   86.4
  1f84A   1msyA   10    46   21.7    27    11   14.8   45.5   59.3
  1ykvB   2g9cA   12    92   13.0    38    11    7.9   36.4   36.8
  1k8wB   1m5kB   14    93   15.1    22     8   40.9   87.5   77.3
  1pnxA   1ullA   25  1534    1.6    35    15   20.0   26.7   42.9
  1m5kB   1yneA   17    99   17.2    31    11    6.5   54.5   45.2
  1pnxA   2akeB   53  1535    3.5    72    27   11.1   25.9   29.2
  1f1tA   2e5lA   25  1520    1.6    38    15   13.2   60.0   65.8
  1f6zA   2b63R    6    46   13.0    27    11   14.8   45.5   66.7
  2grwA   2ow80   18    78   23.1    22    10   27.3   50.0   59.1
  1s9sA   2dr5B   24   103   23.3    32    13    6.3   38.5   71.9
  1xsgA   2ow8y   21  1505    1.4    27    12   29.6   16.7   70.4
  1pnu0   2es5A   18  2825    0.6    23    10   30.4   90.0   87.0
  1f84A   2czjB   17    70   24.3    29    12   17.2   33.3   48.3
  1xhpA   2oiuP   13    90   14.4    32    14   25.0   64.3   62.5
  1a1tB   1j2bC   14    81   17.3    20     8   25.0   62.5   85.0
  1ykvB   2gya0   31  2742    1.1    38    11   23.7   54.5   52.6
  1k8wB   1r2pA   10    45   22.2    22     8    4.6   62.5   68.2
  2grwA   2ow8y   18  1504    1.2    22    10    4.6   70.0   81.8
  1xsgA   2ow80   18    76   23.7    27    12   11.1   50.0   51.9
  1ysvA   2csxC   15    82   18.3    27    12   25.9   41.7   51.9
  1qtqB   1xp7A   15    78   19.2    23     7   13.1  100.0   69.6
  1kpyA   1p5nA   12    50   24.0    28    11    0.0   45.5   42.9
  1p5oA   1xokA   19    81   23.5    27     7   14.8   57.1   55.6
  1msyA   1vsax   17   122   13.9    27    11   33.4   63.6   66.7
  1lngB   2euyA   21    98   21.4    34    15   11.8   53.3   55.9
  1yg3A   2czjB   16    66   24.2    28     9   10.7   55.6   39.3
  2draB   2ow8y   30  1502    2.0    34    13   17.6   92.3   82.4
  2a2eA   2f4xA   17   268    6.3    24     7    8.3  100.0   75.0
  1i94A   2d1bA   28  1515    1.8    39    15   30.8   66.7   76.9
  1nemA   1voqA   19  1526    1.2    23    10    8.7   50.0   65.2
  1mmsC   2ow8y   38  1509    2.5    58    22   10.3   22.7   29.3
  1ullA   1voqA   25  1527    1.6    35    15    8.6   20.0   31.4
  1byjA   2gdiX   19    85   22.4    27    12   11.1   41.7   48.1
  1l1cC   2gv3A    7    42   16.7    22     8    9.1   37.5   63.6
  1lngB   2ozbC   21   101   20.8    33    12    6.0   66.7   57.6
  1xp7A   2draB   10    46   21.7    23     7   17.4  100.0   78.3
  1jbtC   1jzxA   25  2776    0.9    29    12   41.3   66.7   93.1
  1u6bB   2hgrD   51   208   24.5    76    28    5.3   25.0   28.9
  1u6bB   2hgrC   45   220   20.5    76    30    5.3   23.3   23.7
  1ffk0   1n66A   17  2706    0.6    22    10   31.8   80.0   90.9
  1jurA   2d1bA   11    46   23.9    22     9   31.9   77.8   77.3
  1jo7A   1y0qA   23   230   10.0    31    13   16.1   46.2   54.8
  1ajuA   1u0bA   18    77   23.4    30    11    6.7   36.4   40.0
  1d6kB   1fjgA   28  1511    1.9    37    17   18.9   29.4   62.2
  1eiyC   1fjeA   15    79   19.0    22     7   18.2   71.4   50.0
  2draB   2ow80   20    81   24.7    34    13    2.9   46.2   47.1
  1fqzA   2du3D   16    73   21.9    27    11    3.7   36.4   37.0
  2f88A   2nz4P   24   144   16.7    34    14   14.7   42.9   44.1
  1kksA   1r2pA   11    44   25.0    24     8   20.9   62.5   50.0
  1kksA   1t28A    6    51   11.8    24     8   12.5   37.5   41.7
  2es5A   2gy9A   17  1489    1.1    23    10   47.8   90.0  100.0
  1ec6C   1g59B   13    80   16.2    20     6   25.0   83.3   70.0
  1s1hA   2i82E   19  1466    1.3    21     8   33.3   87.5   90.5
  1u6bB   2gy9A  129  1512    8.5   197    70    5.1   14.3   13.7
  1vorA   1vsaw   82  2903    2.8   118    37    4.2   13.5   17.8
  1oswA   2gipA    9    37   24.3    22     9   18.1   55.6   54.5
  2fdtA   2j37Z   26   281    9.3    36    16   13.9   50.0   52.8
  1k6hA   1x8wA   15   242    6.2    22    10   22.7   90.0   90.9
  2ct8C   484dB   16    80   20.0    27    10   29.6   40.0   55.6
  1ajuA   1z43A   17   111   15.3    30    11   10.0   36.4   70.0
  1hvuC   1jo7A   10    50   20.0    30    11    6.7   27.3   26.7
  1lngB   2o33A   14    97   14.4    20     9   20.0   66.7   85.0
  1hr2A   1k5iA   17   158   10.8    23    10   43.5  100.0   95.7
  1c2xC   2feyA   28   126   22.2    43    16   11.6   43.8   55.8
  1gixD   1jtjA   14    79   17.7    23     8    8.7   50.0   69.6
  1jo7A   2b63R    9    49   18.4    31    11   16.1   36.4   25.8
  1nkw9   2ipyC   21   119   17.6    30    12   13.3   50.0   66.7
  1fkaA   359dB   20  1480    1.4    25     4   20.0   75.0   56.0
  2g1wA   2gioA    9    42   21.4    22     7    4.5   42.9   40.9
  1i94A   1kksA   21  1516    1.4    24     8   12.5   75.0   66.7
  1jo7A   2hghB   16    66   24.2    31    13   16.1   38.5   51.6
  1vsaw   1ylsB   26  2890    0.9    36     9   16.7   33.3   36.1
  1nemA   1xshA    9    37   24.3    23    10   26.1   90.0   82.6
  1eiyC   1kksA   18    76   23.7    24     8   20.8   75.0   66.7
  1a9nQ   2du6D   17    74   23.0    24     6   25.0   83.3   62.5
  1kpyA   2gdiX   19    82   23.2    28    11   17.9   27.3   50.0
  1vs6B   1z2jA   34  2843    1.2    45    20   11.1   35.0   55.6
  1hvuC   1yhq9   17   131   13.0    30    11   13.4   45.5   36.7
  1fkaA   1ze2C   16  1481    1.1    22     8   13.7  100.0   95.5
  2czjB   2gy9A   44  1495    2.9    62    23   17.8   34.8   32.3
  1ffyT   1i94A   52  1523    3.4    75    30    5.3   23.3   29.3
  1u6bB   1voqA  147  1538    9.6   197    70    5.6    5.7   21.3
  1e95A   2csxC   17    90   18.9    36    12    8.3   41.7   44.4
  1l1cC   1pnxA   21  1535    1.4    29    12   10.3   33.3   51.7
  1hwqA   1vsax   21   122   17.2    30    13   10.0   46.2   46.7
  1ehzA   2b63R   16    66   24.2    31    11    3.2   45.5   51.6
  1xokA   2noqA   22   191   11.5    27     7   18.5   57.1   59.3
  1hwqA   1vsaw   24  2892    0.8    30    13   23.4   46.2   53.3
  1u63B   2noqA   28   197   14.2    49    19    2.0   42.1   40.8
  1na2A   1pjyA    8    41   19.5    22    10   13.6   90.0   90.9
  1vorB   1zc5A   33  2825    1.2    41    19    2.4   26.3   31.7
  2dr5B   2e5lA   28  1517    1.8    32    13   18.7   23.1   53.1
  1lngB   2ez6C   13   108   12.0    28    12   32.1   83.3   96.4
  1f6xA   2nz4P   22   141   15.6    27    11   14.8   45.5   77.8
  1k2gA   1kksA    5    40   12.5    22     8   22.8   62.5   50.0
  1a1tB   2hojA   16    79   20.3    20     8   55.0   50.0   80.0
  1na2A   2noqA   26   190   13.7    30    12   30.0   66.7   60.0
  1jzxA   2derC   55  2777    2.0    74    25    9.4   16.0   24.3
  2b63R   2noqA   19   191    9.9    31    11   22.6   45.5   45.2
  1bauA   1vs6B   21  2843    0.7    23     7   13.0  100.0   65.2
  1joxA   1kh6A   11    55   20.0    21     7   14.3   71.4   52.4
  2annB   2o33A    1    42    2.4    20     6   15.0   83.3   80.0
  1k9wA   1pnsA   17  1529    1.1    23     5   13.0  100.0   65.2
  1mt4A   1nkw9   19   119   16.0    24    10   25.0   80.0   70.8
  1y0qA   2b57A   44   240   18.3    65    28    4.6   21.4   21.5
  1yshF   2bteB   19    82   23.2    33    12   24.2   50.0   45.5
  1jtjA   1wz2C   15    90   16.7    23     8   21.7   62.5   65.2
  1g1xE   2e5lA   42  1517    2.8    44     4   95.5  100.0  100.0
  1mfjA   2hguB   13   126   10.3    20     9   15.0   88.9   85.0
  1yhq9   2pcvA   24   122   19.7    35    10    5.7   40.0   34.3
  1yg3A   2go5A   19   127   15.0    28     9   10.7   55.6   42.9
  1l8vA   1voqA  109  1540    7.1   157    63    5.1   11.1   18.5
  1l9aB   2tpkA   25   128   19.5    36    12   11.1   58.3   58.3
  1yg3A   2go59   18    92   19.6    28     9   14.3   55.6   39.3
  1lngB   1ow9A   15   100   15.0    23    10   34.8   80.0   87.0
  1fyoA   2gcsB   17   131   13.0    27    11   25.9   36.4   51.9
  1j2bC   2gipA   20    80   25.0    28    13   28.6   53.8   67.9
  1m5lA   1z31A    8    61   13.1    32    12   12.5   41.7   43.8
  1fjeA   1qtqB   15    78   19.2    22     7    9.1   71.4   59.1
  1fkaA   2gdiX   58  1483    3.9    80    31    3.8   16.1   20.0
  1audB   1n8xA    9    57   15.8    30    10   13.4   50.0   46.7
  1k2gA   2oiuP   16    72   22.2    22     8   13.6   37.5   54.5
  1m5kB   2tpkA   21    94   22.3    36    12    2.8   41.7   44.4
  1qd3A   2j288   14    84   16.7    29    11   10.3   45.5   51.7
  1f6xA   1yl3A   20  2875    0.7    27    11   18.5   63.6   88.9
  1jidB   1qtqB   19    77   24.7    29    12   10.4   58.3   55.2
  2euyA   2hguB   24   126   19.0    34    15    2.9   26.7   38.2
  1cq5A   1y0qA   32   231   13.9    43    17   11.6   29.4   39.5
  2a64A   2fy1B   14   301    4.7    21     8   14.3    0.0   47.6
  2hojA   2ow8y   56  1514    3.7    79    30    6.3   16.7   17.7
  1g1xD   2gy9A   34  1490    2.3    40     4   10.0  100.0   37.5
  1qwbA   2dr5B    4    53    7.5    26    10    3.8   50.0   61.5
  1mzpB   1vorB   50  2825    1.8    55    23    9.1   21.7   25.5
  1d6kB   1yshB   24   108   22.2    37    17   16.2    5.9   64.9
  1exdB   387dA   17    78   21.8    26     6    0.0   33.3   30.8
  28spA   2o33A    7    40   17.5    20     9   25.0   22.2   80.0
  1x8wA   1yshF   23   243    9.5    33    12    9.1   33.3   36.4
  1jbtC   2go5A   23   130   17.7    29    12   20.7   50.0   48.3
  1x8wA   1yshA   21   244    8.6    28    12   17.8   66.7   85.7
  1pnsA   2a43A   22  1529    1.4    26     8   11.6   50.0   38.5
  1a1tB   2du3D   17    71   23.9    20     8    5.0   62.5   60.0
  2hnsA   2ow8y   19  1502    1.3    22     9   36.4  100.0   95.5
  1hc8C   1pnu0   50  2825    1.8    58    23   81.1   69.6   98.3
  1kpyA   2d6fE   17    79   21.5    28    11    0.0   45.5   46.4
  1fg0A   1r2pA   28   496    5.6    34    14   11.8   35.7   32.4
  1yl41   1yneA   15    78   19.2    31    11    3.2   90.9   77.4
  1mfyA   2drbB   12    48   25.0    31    10   25.8   50.0   58.1
  1e8oE   1grzA   30   251   12.0    50    21   12.0   38.1   32.0
  1d6kB   1ffk0   26  2712    1.0    37    17    0.0    0.0   21.6
  1exdB   1jbtC   18    77   23.4    29    12   13.8   58.3   62.1
  1ehzA   1joxA   12    64   18.8    21     7   23.8   71.4   61.9
  1jurA   1u8dA   10    76   13.2    22     9   13.6   66.7   68.2
  1njp5   1z43A   20   101   19.8    25    10   28.0   60.0   80.0
  1euqB   1jbrD   16    84   19.0    31    13   16.1   61.5   58.1
  1grzA   1pnsA  167  1549   10.8   247   101    2.4   10.9   13.8
  1gaxC   2gv4A   17    75   22.7    22    10   13.7   80.0   81.8
  2annB   2derC   17    75   22.7    23     6   13.1  100.0   69.6
  1e4pA   1nybB    6    41   14.6    24    10   16.6   60.0   75.0
  1jidB   1t4lA    8    50   16.0    29    12   13.8   75.0   72.4
  1vfgC   1xp7A    4    48    8.3    23     7   30.5   57.1   69.6
  1grzA   1mt4A   15   251    6.0    24    10   37.5   90.0   87.5
  1j2bC   1vsax   37   148   25.0    77    23    9.1   26.1   24.7
  1f6xA   2ow80   19    76   25.0    27    11    3.7   36.4   59.3
  1vsaw   2dr5B   23  2890    0.8    32    13   15.6   69.2   71.9
  2go5A   2h2xA   15   129   11.6    21     8   14.3   75.0   61.9
  2a64A   2gy9A  209  1526   13.7   298   123    2.7    6.5    8.7
  1c04F   1p5nA   11    47   23.4    29    12   17.2   50.0   44.8
  1k8wB   2ow8y   17  1504    1.1    22     8   22.7   87.5   86.4
  2a64A   2hnsA   18   298    6.0    22     9    9.1    0.0   45.5
  1ffk0   1g1xE   34  2708    1.3    44     4   13.7   75.0   27.3
  1ffk0   1g1xD   31  2711    1.1    40     4   17.5  100.0   32.5
  1hwqA   2go5A   21   132   15.9    30    13   10.0   46.2   53.3
  1ffk0   2i82E   16  2708    0.6    21     8    9.5    0.0   42.9
  1u8dA   1y0qA   48   242   19.8    67    29    3.0   24.1   23.9
  2euyA   2gcsB   26   126   20.6    34    15    8.8   46.7   52.9
  1rlgC   1yneA    6    47   12.8    25    11   20.0   54.5   56.0
  1lc6A   2fy1B    7    37   18.9    21     8   19.1   62.5   61.9
  1ei2A   1jj29   19   122   15.6    25     9   28.0   55.6   72.0
  1l9aB   1mnxA   29   131   22.1    42    20   16.7   25.0   66.7
  2ap0A   2b63R   10    44   22.7    28     9   10.7   44.4   46.4
  1k2gA   2adtA    8    56   14.3    22     8   13.6   62.5   54.5
  1fkaA   2euyA   26  1479    1.8    34    15   20.6   40.0   52.9
  1yl3A   2gv3A   18  2873    0.6    22     8    9.1   87.5   68.2
  1fqzA   2bteB   20    80   25.0    27    11   14.8   54.5   63.0
  1lc6A   2gy9A   17  1489    1.1    24    10    8.3   70.0   58.3
  1ysvA   1ze2C    9    36   25.0    22     8   22.7   87.5   81.8
  2o33A   2oiuP   11    78   14.1    20     9   20.0   88.9   90.0
  1g59B   2g1wA   18    75   24.0    22     7   18.2   57.1   40.9
  2ckyA   361dA   13    77   16.9    20     7   25.0   42.9   55.0
  1xsgA   2f88A   10    48   20.8    27    12   22.2   58.3   77.8
  1gidA   2anrB   18   161   11.2    25     8   16.0  100.0   72.0
  1j2bC   1s1hA   55  1471    3.7    77    23   11.7   21.7   24.7
  1k5iA   2h2xA    5    38   13.2    21     8   14.3   62.5   57.1
  1tjzA   2gya9   17   113   15.0    22    10    9.1   60.0   68.2
  1a1tB   2j37Z   14   283    4.9    20     8   45.0   75.0   85.0
  1tjzA   2gya0   19  2740    0.7    22    10   13.6  100.0  100.0
  2csxC   2ow8y   53  1513    3.5    75    27   10.7   25.9   28.0
  1e4pA   2hguB   20   123   16.3    24    11   29.2   63.6   66.7
  1kksA   2csxC   14    81   17.3    24     8   37.5   62.5   70.8
  2a2eA   2tpkA   23   274    8.4    36    12    8.3   58.3   50.0
  1t4lA   2d6fE   18    82   22.0    32    15    6.2   40.0   46.9
  2d6fE   2ixyA   17    79   21.5    27    11   14.8   45.5   59.3
  1etfA   1gixD   11    95   11.6    34    15    2.9   40.0   47.1
  1nkw9   1wz2C   25   178   14.0    88    31    6.8   16.1   14.8
  1jtjA   2ckyA   14    79   17.7    23     8   17.4   62.5   52.2
  1lvjA   2hojA   19    83   22.9    31    13    6.4   46.2   48.4
  1r7wA   1ullA    9    58   15.5    34    13   20.6   30.8   35.3
  2grwA   2ipyC    4    47    8.5    22    10    9.1   60.0   77.3
  1m5kB   1nybB   17    94   18.1    24    10   20.8   70.0   79.2
  1e95A   2o33A    9    46   19.6    20     9   10.0   66.7   60.0
  1jj29   1xokA   16   127   12.6    27     7   11.1   71.4   63.0
  1yl3A   2g9cA   45  2881    1.6    67    29   13.4   20.7   31.3
  1euqB   1oswA   17    73   23.3    22     9   18.2   44.4   50.0
  1g59B   1vs5A   52  1535    3.4    75    28   10.7   25.0   29.3
  1mfyA   2grwA    8    41   19.5    22    10    9.1   50.0   54.5
  1hvuC   1vsax   18   125   14.4    30    11   10.0   45.5   43.3
  1f84A   2derC   17    79   21.5    29    12   20.7   33.3   55.2
  1ffk0   2ez6C   20  2709    0.7    28    12   17.9   91.7   89.3
  1s1hA   1vsax   93  1479    6.3   120    50   10.0   16.0   25.8
  1hvuC   1vsaw   24  2889    0.8    30    11    6.7    0.0   26.7
  1k5iA   2a64A   17   301    5.6    23    10    8.7   60.0   52.2
  1nemA   2czjB   13    68   19.1    23    10   17.4   70.0   69.6
  1q96A   2a43A    7    45   15.6    26     8   15.4   50.0   46.2
  1gidA   28spA   21   159   13.2    28    12    7.1   33.3   67.9
  1yshB   2a43A   13   111   11.7    26     8   23.1   50.0   46.2
  1ei2A   1mfjA    6    38   15.8    20     9    5.0   55.6   75.0
  1exdB   1mt4A   17    75   22.7    24    10   16.7   70.0   91.7
  1vs6B   2gcsB   88  2848    3.1   123    40    7.3   17.5   18.7
  1njp5   2ow80   11    85   12.9    25    10   24.0   70.0   72.0
  1kogI   2j37Z   28   284    9.9    37    16   10.8   37.5   43.2
  1grzA   2ct8C   50   257   19.5    74    26    8.1   23.1   20.3
  1kksA   2feyA    6    58   10.3    24     8    8.3   75.0   58.3
  1ysvA   2j37Z   18   282    6.4    27    12   11.1   75.0   88.9
  1voqA   2pcvA   24  1531    1.6    35    10    8.6   50.0   45.7
  1s1hA   1y26X   45  1475    3.1    71    30    4.2   23.3   22.5
  1j2bC   2gioA   17    86   19.8    29    13    6.9   30.8   44.8
  1yhq9   2anrB   21   124   16.9    25     8   16.0   75.0   64.0
  1joxA   1xsgA    9    37   24.3    21     7   28.6   85.7   76.2
  1pnu0   1xsgA   22  2826    0.8    27    12   18.5   50.0   70.4
  1nyiB   1vorB   20  2825    0.7    24     5   29.1   60.0   58.3
  1q96A   1u6bB   23   198   11.6    27    12   11.1   58.3   51.9
  1hr2A   1kp7A   22   158   13.9    30    13   23.4   38.5   53.3
  1bivA   1xjrA   13    60   21.7    28    11   21.4   63.6   53.6
  1tjzA   2g9cA   14    74   18.9    22    10   18.2   60.0   63.6
  1qtqB   2ow8y   56  1505    3.7    74    28   10.8   25.0   29.7
  2hgp1   2hnsA   10    60   16.7    22     5    0.0    0.0   18.2
  1g59B   1nbsA   31   160   19.4    75    28   16.0   25.0   34.7
  1vsax   2d1bA   25   126   19.8    39    15    7.7   26.7   46.2
  1r7zA   1voqA   27  1527    1.8    34    13   11.8   46.2   44.1
  1ffk0   484dB   25  2706    0.9    27    10   14.8   70.0   63.0
  1p5oA   1pnu0   59  2829    2.1    77    31   13.0   29.0   36.4
  1g1xD   1grzA   29   252   11.5    40     4   17.5  100.0   37.5
  1jurA   2derC   14    80   17.5    22     9   18.2   44.4   50.0
  1k8wB   1l9aB   18   127   14.2    22     8   13.6   87.5   90.9
  1etfA   1hr2A   24   163   14.7    34    15   11.8   46.7   44.1
  1s9sA   2tpkA   26   105   24.8    36    12    5.5   58.3   52.8
  1cx0B   1oswA   15    76   19.7    22     9   18.2   44.4   50.0
  1fqzA   1vs5A   18  1536    1.2    27    11   40.7   72.7   85.2
  1hvuC   1vorB   22  2830    0.8    30    11    6.7   18.2   30.0
  1hvuC   1vorA   18   118   15.3    30    11   10.0   36.4   40.0
  1xpfA   2hgrD   16    79   20.3    23     7   17.4  100.0   65.2
  1xpfA   2hgrC   13    80   16.2    23     7   26.1  100.0   87.0
  1fyoA   2a64A   22   300    7.3    27    11    3.7   45.5   51.9
  1e4pA   1pnsA   22  1527    1.4    24    11   20.8   81.8   79.2
  1oswA   1yneA    3    47    6.4    22     9   13.6   44.4   68.2
  1pnu9   2hvyE   33   132   25.0    57    21    7.0   42.9   35.1
  1l1wA   2h2xA    8    39   20.5    21     8   14.3   75.0   66.7
  1f84A   1x8wA   18   243    7.4    29    12    3.5   25.0   51.7
  2gdiX   2ipyC   18    86   20.9    30    12    3.3   33.3   43.3
  1e4pA   1y0qA   17   231    7.4    24    11   12.5   63.6   70.8
  1a9nQ   1j1uB   16    79   20.3    24     6   25.0  100.0   62.5
  1bivA   1voqA   21  1529    1.4    28    11    3.6    0.0   42.9
  1q9aA   2annB    9    38   23.7    23     6   21.7  100.0   73.9
  1c2xC   2ixyA   11   135    8.1    27    11    7.4   54.5   63.0
  1j1uB   1vs6B   49  2850    1.7    74    29    8.1   24.1   25.7
  1y0qA   359dB   19   232    8.2    25     4   24.0  100.0   60.0
  1vs5A   2a2eA  178  1550   11.5   266   113    2.6    8.0    7.1
  1e4pA   1vc5B   10    84   11.9    24    11   12.5   54.5   54.2
  1u63B   1u6bB   32   205   15.6    49    19    4.1   47.4   44.9
  1joxA   2a64A   19   298    6.4    21     7   19.1   71.4   71.4
  1grzA   1p5oA   52   256   20.3    77    31    9.1   29.0   37.7
  1ekzB   1gixD   15    82   18.3    30    14   20.0   57.1   60.0
  2a64A   2dr5B   23   304    7.6    32    13    9.4   38.5   62.5
  1pjyA   1sj3R   12    82   14.6    22    10   27.3   60.0   63.6
  1yneA   2ixyA    2    54    3.7    27    11   18.5   36.4   59.3
  1p6vB   1x8wA   33   250   13.2    45    16    8.9   43.8   46.7
  1etfA   2hgpB   18    88   20.5    34    15    3.0   40.0   44.1
  2f88A   2gioA    4    59    6.8    29    13   20.7   53.8   65.5
  1grzA   2drbB   27   249   10.8    35    14   20.0   64.3   68.6
  1jzxA   1kogI   29  2777    1.0    37    16   18.9   25.0   37.8
  1fkaA   1j2bC   58  1486    3.9    77    23    6.5   21.7   20.8
  1szyA   2czjB   13    63   20.6    21     9   28.6   77.8   76.2
  1y27X   2j01A   38  2784    1.4    68    29    5.9   24.1   29.4
  1j1uB   1ysvA   16    79   20.3    27    12   18.5   50.0   51.9
  1nyiB   1y27X   15    74   20.3    24     5   16.6  100.0   50.0
  2derC   2o33A   14    74   18.9    20     9   10.0   77.8   90.0
  1exdB   1rlgC   18    74   24.3    25    11    8.0   45.5   48.0
  1fjeA   1q96A    7    40   17.5    22     7   18.1   71.4   54.5
  1oswA   2gy9A   16  1491    1.1    22     9   27.2   44.4   50.0
  1i6uC   1jidB   11    49   22.4    29    12   10.3   66.7   65.5
  1foqA   2nqpF   31   132   23.5    68    22    5.9   27.3   26.5
  1etfA   2hgp1    0    84    0.0    34     5    3.0    0.0   11.8
  1grzA   2oiuP   44   258   17.1    71    30    8.5   30.0   32.4
  1txsA   1y0qA   23   234    9.8    38    17   10.5   35.3   52.6
  1g70A   1grzA   22   251    8.8    32    14   18.7   35.7   53.1
  1audB   1jzxA   25  2774    0.9    30    10    3.3   50.0   43.3
  1jzxA   1k6hA   17  2776    0.6    22    10   13.6   60.0   68.2
  1u0bA   2a43A   16    83   19.3    26     8   26.9   50.0   42.3
  1na2A   1z43A   21   101   20.8    30    12   23.3   66.7   76.7
  1exyA   1vorA   27   118   22.9    33    13   15.1   30.8   48.5
  1ffyT   1ow9A   18    76   23.7    23    10   26.1   40.0   47.8
  1x8wA   2ap0A   18   245    7.3    28     9   17.9   44.4   46.4
  1u6bB   1ylgA   21   197   10.7    31    12    6.5   41.7   41.9
  1ehzA   1x8wA   41   197   20.8    76    30    4.0   23.3   25.0
  2au4A   2hgp1    0    91    0.0    41     5    0.0    0.0    9.8
  1a1tB   1euqB   15    75   20.0    20     8   15.0   87.5   90.0
  1vorA   3phpA   17   122   13.9    23     9   26.1   55.6   52.2
  1q9aA   2ct8C   18    79   22.8    27    10    7.4   50.0   55.6
  1m5kB   1oswA   13    94   13.8    22     9   22.7   55.6   63.6
  2d6fE   359dB   14    73   19.2    25     4   24.0  100.0   40.0
  1s2fA   2ow8y   18  1502    1.2    23     9   21.7   88.9   91.3
  1u9sA   1vsaw  110  2907    3.8   155    61    5.8   14.8   15.5
  1b36A   1xp7A   12    48   25.0    23     7   30.4  100.0   65.2
  1b36A   2gcsB   26   131   19.8    38    16    7.9   31.2   44.7
  1xshA   2nz4P   18   143   12.6    27    11   22.2   36.4   59.3
  1ei2A   2il9A   17   136   12.5    25     9    0.0    0.0   24.0
  1m5kB   2ahtA   19    97   19.6    27    12    0.0   58.3   70.4
  2gv4A   2il9A   15   138   10.9    22    10   40.9   70.0   90.9
  1xpeA   2b57A   15    69   21.7    23     7   21.7   85.7   65.2
  1u63B   2j37Z   32   284   11.3    49    19   12.3   36.8   44.9
  1un6E   1xpeA   14    68   20.6    23     7   13.1   85.7   56.5
  1hvuC   2j37Z   16   291    5.5    30    11   13.4   36.4   36.7
  1gaxC   2j01B   33   151   21.9    75    28   13.3   21.4   25.3
  1l8vA   1p5nA   24   162   14.8    34    13   11.8   30.8   55.9
  1l8vA   1t4lA   21   160   13.1    32    15   15.6   46.7   62.5
  1f6xA   2hguB   17   129   13.2    27    11   14.8   54.5   74.1
  1ooaC   1s2fA    5    44   11.4    23     9    8.7   66.7   56.5
  1exyA   1wz2C   19    96   19.8    33    13   21.2   38.5   36.4
  1pnu9   2dr7B   22   122   18.0    33    13   33.4   76.9   66.7
  2es5A   2hvyE   12    65   18.5    23    10   21.7   80.0   82.6
  1m5kB   1rlgC   14    94   14.9    25    11   16.0   36.4   48.0
  1q96A   2oiuP   15    78   19.2    27    12   18.5   41.7   48.1
  2anrB   2hojA   17    80   21.2    25     8   28.0   87.5   80.0
  1tjzA   1voqA   19  1527    1.2    22    10   45.5   80.0   81.8
  1pjyA   2hgrC   14    79   17.7    22    10   18.2   70.0   81.8
  1pjyA   2hgrD   15    78   19.2    22    10   31.8   60.0   72.7
  1yhq9   1yshA   19   126   15.1    28    12   46.4   83.3   82.1
  1l8vA   2f88A   21   166   12.7    34    14    8.8   42.9   44.1
  2h2xA   2j288   14    78   17.9    21     8   14.3   75.0   61.9
  1u63B   2a2eA   37   270   13.7    49    19   30.6   52.6   44.9
  1cq5A   2au4A   13    67   19.4    41    17   22.0   29.4   48.8
  1vorB   484dB   20  2827    0.7    27    10    7.4   50.0   59.3
  1qwaA   2ihxB   13    77   16.9    21     9    9.5   55.6   57.1
  1r2pA   2draB   11    54   20.4    34    13   14.7   38.5   29.4
  1jtjA   2a64A   16   300    5.3    23     8    8.7   50.0   52.2
  1l9aB   2ap0A   18   128   14.1    28     9   10.7   55.6   42.9
  1pnu9   1zhoB   24   124   19.4    38    16    5.2   62.5   63.2
  1lvjA   1nkw9   21   123   17.1    31    13   12.9   46.2   48.4
  1mfyA   2nz4P   18   148   12.2    31    10   19.4   50.0   45.2
  1vs5A   2du5D   49  1536    3.2    71    26    5.7   26.9   26.8
  1ehzA   1na2A   14    65   21.5    30    12    3.3   50.0   46.7
  1l9aB   1r7wA   21   132   15.9    34    13   32.4   53.8   50.0
  1joxA   2hgp1    1    69    1.4    21     5    4.8    0.0   19.0
  1xsgA   1y0qA   20   229    8.7    27    12   11.1   66.7   66.7
  2du3D   359dB   17    75   22.7    25     4   12.0  100.0   40.0
  1exdB   2f4xA   18    75   24.0    24     7    4.2   85.7   62.5
  1e4pA   1yl41   13    66   19.7    24    11   12.5   54.5   66.7
  2bteB   2es5A   16    78   20.5    23    10   17.4   70.0   82.6
  1ylsB   2h2xA   11    44   25.0    21     8    4.8   37.5   42.9
  1gidA   1yshF   23   159   14.5    33    12   12.1   58.3   54.5
  1gidA   1s2fA   16   159   10.1    23     9   13.1   88.9   87.0
  1joxA   2hgpB   14    78   17.9    21     7   14.3   71.4   61.9
  1gidA   1yshA   20   165   12.1    28    12   32.1   75.0   78.6
  2akeB   2e5lA   53  1519    3.5    72    27   12.5   25.9   30.6
  1fg0A   1fyoA   19   497    3.8    27    11   26.0   45.5   55.6
  1mzpB   2hgp1    0   105    0.0    50     5    2.0    0.0   10.0
  1gixD   2ahtA   17    79   21.5    27    12    7.4   58.3   59.3
  2b57A   2j37Z   43   288   14.9    65    28   10.8   25.0   26.2
  1fkaA   1u0bA   46  1501    3.1    74    31    9.4   22.6   35.1
  1mfyA   2gcsB   23   127   18.1    31    10   22.5   60.0   67.7
  1k6gA   2noqE   13    57   22.8    22    10   36.4   70.0   90.9
  1k6gA   2noqA   17   190    8.9    22    10   18.2   90.0   90.9
  1y0qA   2akeB   48   233   20.6    72    27    6.9   25.9   20.8
  1vfgC   2g9cA   16    76   21.1    31    12    0.0   33.3   38.7
  1m5kB   2f4xA   18    92   19.6    24     7    8.3  100.0   70.8
  1pnxA   2hghB   39  1539    2.5    55    24   16.4   29.2   47.3
  1f6zA   1kxkA   17    76   22.4    27    12    7.4   58.3   59.3
  1yl3A   2annB   20  2872    0.7    23     6   13.0   83.3   73.9
  1bauA   2ckyA   16    80   20.0    23     7    8.7   57.1   56.5
  1fkaA   2grwA   18  1481    1.2    22    10   13.7   30.0   36.4
  1yhq9   28spA   21   125   16.8    28    12   14.3   41.7   42.9
  1y39C   2noqA   35   198   17.7    58    22    5.2    0.0   13.8
  1dk1B   1pnu0   44  2826    1.6    57    24   22.8   50.0   50.9
  1dk1B   1pnu9   30   134   22.4    57    24   10.5   25.0   35.1
  1ehzA   1n66A   12    64   18.8    22    10   27.3   60.0   86.4
  1g1xE   1pnu0   33  2829    1.2    44     4   15.9   75.0   29.5
  1eiyC   1oswA   18    76   23.7    22     9   18.2   44.4   45.5
  1g1xE   1pnsA   42  1527    2.8    44     4   95.5  100.0  100.0
  1yshB   2pcvA   24   104   23.1    35    10    2.9   50.0   37.1
  1ooaC   2go59   19    90   21.1    29    12   13.8   33.3   55.2
  2hvyE   2ow8y   44  1507    2.9    57    21   21.1   42.9   40.4
  1nyiB   2gioA    3    50    6.0    24     5    8.3  100.0   45.8
  1y26X   2hemA   13    75   17.3    24    11    8.3   63.6   70.8
  1l1cC   2il9A   19   135   14.1    29    12   17.2   50.0   72.4
  1fg0A   2a43A   20   499    4.0    26     8    3.9   37.5   42.3
  1yl3A   2drbB   26  2873    0.9    35    14    5.7    0.0   25.7
  1y26X   2ixyA   17    75   22.7    27    11   33.3   81.8   81.5
  1pnu0   1q9aA   27  2825    1.0    27    10  100.0   90.0  100.0
  1qtqB   2f4xA   18    76   23.7    24     7   12.5  100.0   62.5
  1ullA   2a2eA   25   269    9.3    35    15   20.0   53.3   60.0
  1tjzA   1yl3A   19  2872    0.7    22    10   22.7   30.0   81.8
  1njp5   1vs6B   16  2847    0.6    25    10   12.0    0.0   48.0
  1pnu0   2ihxB   55  2831    1.9    75    27    4.0   29.6   22.7
  2a43A   2nr0E   17    84   20.2    26     8    7.7   37.5   42.3
  2fy1B   2hguB   13   126   10.3    21     8    9.5  100.0   90.5
  1jbtC   1k8wB    8    39   20.5    22     8   22.7   87.5   81.8
  1l9aB   1p6vB   32   128   25.0    45    16   15.6   37.5   46.7
  1bvjA   1sj3R   18    73   24.7    23    10    4.3   50.0   52.2
  1exyA   2ckyA   20    82   24.4    33    13   21.2   15.4   48.5
  1vsax   1xpeA   14   126   11.1    23     7   21.7  100.0   69.6
  1hr2A   2hemA   16   158   10.1    24    11   16.6   63.6   75.0
  1l1cC   2j37Z   21   282    7.4    29    12    6.9   33.3   44.8
  1wsuE   2grwA    6    35   17.1    22    10   27.3   70.0   77.3
  1l8vA   1nybB   15   160    9.4    24    10    8.3   50.0   66.7
  2b63R   2gy9A   23  1491    1.5    31    11   19.4   45.5   58.1
  1r2pA   1vs6B   24  2848    0.8    34    14    8.8   35.7   41.2
  1exdB   1njp5   17    76   22.4    25    10   20.0   80.0   88.0
  1f84A   1mfjA    6    41   14.6    20     9   10.0   33.3   60.0
  1f6zA   2hojA    8    96    8.3    27    12    7.4   50.0   48.1
  1pnsA   2grwA   18  1529    1.2    22    10   27.3   70.0   72.7
  1ei2A   2gioA   10    43   23.3    25     9   12.0   55.6   76.0
  1u0bA   1xp7A   15    75   20.0    23     7   26.1   85.7   87.0
  1nyiB   2nqpF   14    72   19.4    24     5    4.2   60.0   37.5
  2ez6C   2gcsB   18   128   14.1    28    12   39.2   66.7   82.1
  1euyB   1xpeA   14    79   17.7    23     7   13.1  100.0   69.6
  1wz2C   387dA   22    89   24.7    26     6    3.8   50.0   53.8
  2go59   2ow8y   65  1508    4.3    90    36   14.5   16.7   27.8
  1dk1B   1pnsA   45  1533    2.9    57    24   70.2   70.8   80.7
  1j1uB   2i82E   17    74   23.0    21     8   28.5   87.5   85.7
  1k6hA   2du3D   15    73   20.5    22    10    9.1   50.0   59.1
  1g1xD   2gya0   32  2744    1.2    40     4   12.5  100.0   40.0
  1mmsC   1s1hA   38  1473    2.6    58    22    8.6   22.7   29.3
  1ysvA   2bteB   16    80   20.0    27    12   11.1   66.7   81.5
  1ehzA   1ow9A   13    64   20.3    23    10   17.4   40.0   60.9
  1ei2A   2d6fE   18    75   24.0    25     9   20.0   44.4   60.0
  1f6xA   1gaxC   17    81   21.0    27    11   11.1   54.5   66.7
  1ykvB   2feyA   10    69   14.5    38    11    5.3   36.4   28.9
  1yl3A   2du6D   47  2882    1.6    71    26    8.4   23.1   21.1
  1yshF   2ow80   21    86   24.4    33    12   27.2   58.3   54.5
  1j2bC   1nemA   16    82   19.5    23    10   13.1   40.0   91.3
  1etfA   2tpkA   13    54   24.1    34    12   17.6   50.0   52.9
  1pjyA   1ylgA    5    45   11.1    22    10   22.8   50.0   59.1
  1etfA   2e5lA   28  1518    1.8    34    15   26.4   73.3   79.4
  1vsaw   2gisA   69  2896    2.4    94    37    4.3   16.2   21.3
  1jzxA   1z43A   84  2775    3.0   101    43    6.9    9.3   19.8
  1r7zA   1s9sA   22   110   20.0    34    13   20.6   53.8   47.1
  1f6zA   1nbsA   16   122   13.1    27    12   22.2   50.0   66.7
  1g59B   1s2fA   14    81   17.3    23     9   17.4   66.7   69.6
  1yshF   2ow8y   26  1503    1.7    33    12   18.2   58.3   60.6
  1nc0A   2hguB   19   124   15.3    24    10    0.0   40.0   45.8
  1k6gA   2bteB   17    79   21.5    22    10   31.8   80.0   86.4
  1fyoA   1yhq9   22   123   17.9    27    11    0.0   36.4   37.0
  1nbsA   1yg3A   17   126   13.5    28     9   14.3   55.6   46.4
  2il9A   359dB   20   137   14.6    25     4    0.0    0.0    4.0
  1foqA   1qzwB    9   143    6.3    47    18   12.8   33.3   38.3
  1audB   2nr0E   20    86   23.3    30    10    6.7   50.0   33.3
  1jj29   1qzwB   30   130   23.1    47    18   25.5   33.3   53.2
  1fjgA   1k6gA   18  1510    1.2    22    10   36.4   90.0  100.0
  2gy9A   2hghB   43  1491    2.9    55    24   18.2   29.2   45.5
  1l8vA   2gv4A   20   158   12.7    22    10   31.8   90.0   95.5
  1vorB   2g1wA   19  2827    0.7    22     7    4.5   42.9   40.9
  1k9wA   2nqpF   17    68   25.0    23     5    8.7   80.0   52.2
  1ysvA   2derC   14    81   17.3    27    12    7.4   58.3   59.3
  1c04F   2a2eA   23   270    8.5    29    12   37.9   58.3   51.7
  1m82A   2e5lA   19  1518    1.3    25    11   24.0   45.5   72.0
  1grzA   1jtjA   18   249    7.2    23     8   17.4   62.5   65.2
  1c2xC   1dk1B   32   140   22.9    57    24   10.5   33.3   36.8
  1pnu0   1xokA   23  2828    0.8    27     7    7.4   14.3   29.6
  1foqA   2gv4A   16   109   14.7    22    10   31.8   80.0   81.8
  1lc6A   2ct8C   14    83   16.9    24    10   25.0   50.0   54.2
  1ffk0   2tpkA   30  2709    1.1    36    12   11.1   50.0   55.6
  1cx0B   1ylsB   20    85   23.5    36     9    8.3   22.2   36.1
  1szyA   2derC   15    74   20.3    21     9   28.6   77.8   90.5
  1fqzA   1jzxA   20  2777    0.7    27    11   11.1   18.2   37.0
  1l9aB   2ahtA   19   132   14.4    27    12   14.8   58.3   66.7
  1i94A   1yl41   44  1521    2.9    66    14    9.1   42.9   34.8
  1fjgA   2noqB   46  1507    3.1    46    18  100.0  100.0  100.0
  1fjgA   2noqA  121  1524    7.9   190    65    5.3   12.3   13.7
  1vs5A   1xpeA   19  1530    1.2    23     7    8.7   85.7   78.3
  1fjgA   2noqE   35  1520    2.3    53    22   20.8   27.3   41.5
  1pnu9   2adtA   26   122   21.3    43    19   23.2   31.6   48.8
  2hgp1   2hw8B    0    86    0.0    36     5    0.0    0.0   13.9
  1e95A   1oswA   10    46   21.7    22     9   27.3   33.3   63.6
  1e8oE   2grwA    6    65    9.2    22    10   13.6   60.0   63.6
  1y26X   1yshA    7    90    7.8    28    12    7.1   66.7   67.9
  1ffyT   2f4xA   16    75   21.3    24     7   16.7  100.0   66.7
  1byjA   2e5lA   24  1517    1.6    27    12   18.5   50.0   77.8
  1bivA   387dA    7    46   15.2    26     6   19.2   50.0   38.5
  2ap0A   2o33A    2    46    4.3    20     9   15.0   55.6   60.0
  1fkaA   1lc6A   20  1481    1.4    24    10   16.7   60.0   58.3
  1d0uA   2gdiX   13    85   15.3    21     9   23.8   55.6   71.4
  1kogI   2gya9   26   110   23.6    37    16    8.1   37.5   54.1
  1xp7A   3phpA    8    35   22.9    23     7   13.1   85.7   56.5
  1bauA   1x8wA   18   243    7.4    23     7   26.1  100.0   69.6
  1ffk0   2nr0E   58  2714    2.1    80    25   20.0   24.0   30.0
  1ehzA   1k5iA   14    64   21.9    23    10   26.1   70.0   87.0
  1a9nQ   1vorA   16   120   13.3    24     6    8.3   33.3   45.8
  1a9nQ   1vorB   17  2829    0.6    24     6    8.3  100.0   54.2
  1ysvA   2ct8C   15    81   18.5    27    12    3.7   66.7   81.5
  1fkaA   2gcsB   86  1489    5.8   123    40    6.5   20.0   20.3
  1gaxC   2j37Z   52   288   18.1    75    28    6.7   21.4   28.0
  1r2pA   2annB    7    49   14.3    23     6   17.4   66.7   60.9
  1pnxA   2tpkA   26  1533    1.7    36    12   16.7   58.3   58.3
  1kh6A   2hw8B   11    68   16.2    36    15   11.1   33.3   36.1
  1audB   1grzA   20   251    8.0    30    10    3.4   50.0   50.0
  1t4lA   2gcsB   20   130   15.4    32    15   12.5   46.7   46.9
  1xhpA   1z31A   10    49   20.4    32    12   18.8   66.7   71.9
  1m82A   1qzwB   13    52   25.0    25    11   20.0   54.5   72.0
  1na2A   1vorA   19   123   15.4    30    12    6.7   41.7   36.7
  1na2A   1vorB   22  2826    0.8    30    12   23.3   58.3   66.7
  1jzxA   1ze2C   18  2776    0.6    22     8   36.4   75.0   77.3
  1r7zA   1x8wA   24   244    9.8    34    13   17.7   46.2   41.2
  1bauA   2fy1B    7    36   19.4    21     7   19.1  100.0   71.4
  1kogI   1ze2C   11    47   23.4    22     8   27.3   87.5   77.3
  1k6hA   1kpyA    8    37   21.6    22    10   18.2   50.0   59.1
  1jbrD   1s9sA   20   107   18.7    31    13   25.8   61.5   64.5
  1xpeA   2gipA    4    45    8.9    23     7   13.0  100.0   73.9
  1j1uB   2fy1B   13    82   15.9    21     8   23.8   87.5   76.2
  1qwaA   1z43A   17   102   16.7    21     9    9.5   66.7   61.9
  1fjgA   1jj29   86  1520    5.7   122    48    4.9   18.8   24.6
  1ehzA   1mfjA   11    65   16.9    20     9    5.0   77.8   75.0
  1jtjA   2gipA    4    45    8.9    23     8    4.3   50.0   56.5
  1jzxA   1r2pA   26  2779    0.9    34    14    5.9    0.0   29.4
  1grzA   2gdiX   51   257   19.8    80    31    8.8   25.8   23.8
  1ooaC   1qzwB   12    55   21.8    29    12   20.7   50.0   44.8
  1hc8C   1u9sA   34   156   21.8    58    23   10.3   21.7   22.4
  1byjA   2ozbC    6    53   11.3    27    12   26.0   33.3   55.6
  1ow9A   2hojA   14    84   16.7    23    10   21.8   50.0   56.5
  1pnsA   2hgrC   59  1531    3.9    76    30    5.3   23.3   30.3
  1l1cC   2a2eA   23   268    8.6    29    12    6.9   41.7   51.7
  1hvuC   1jj29   20   125   16.0    30    11   10.0   36.4   40.0
  1fjgA   1l1cC   22  1509    1.5    29    12   10.3   41.7   48.3
  1fyoA   1l1wA    9    45   20.0    27    11   14.8   45.5   66.7
  1wz2C   2hguB   36   170   21.2    88    31    8.0   19.4   18.2
  1jbrD   2hemA   10    45   22.2    24    11   20.8   45.5   62.5
  2ahtA   2hgrD   19    81   23.5    27    12   18.5   50.0   51.9
  2a2eA   2ahtA   21   266    7.9    27    12   26.0   50.0   63.0
  2ahtA   2hgrC   17    80   21.2    27    12   18.5   50.0   70.4
  1vorB   2f88A   24  2828    0.8    34    14    2.9   35.7   47.1
  1hc8C   1txsA   12    80   15.0    38    17    5.3   23.5   42.1
  1g70A   2gy9A   23  1490    1.5    32    14   18.7   42.9   56.2
  2d1bA   2j37Z   26   286    9.1    39    15   23.1   26.7   53.8
  1d0uA   1nbsA   16   120   13.3    21     9   28.6   77.8   76.2
  1a1tB   1xhpA    9    43   20.9    20     8   30.0   50.0   85.0
  1l8vA   2es5A   15   158    9.5    23    10    4.3  100.0   87.0
  1b36A   1jzxA   32  2774    1.2    38    16    2.6    0.0   21.1
  1f1tA   1gaxC   20    89   22.5    38    15   13.2   40.0   50.0
  1jbrD   1pnxA   22  1538    1.4    31    13   29.0   69.2   80.6
  1xpfA   2gv3A    4    39   10.3    22     7    4.5  100.0   72.7
  1ow9A   2huaA   11    48   22.9    23    10    8.7   40.0   56.5
  2a2eA   2frlA   16   267    6.0    23     9    8.7   66.7   52.2
  1vc5B   2anrB   17    71   23.9    25     8   28.0   87.5   72.0
  1f1tA   1hr2A   22   162   13.6    38    15   10.6   53.3   63.2
  1fjgA   1rlgC   20  1508    1.3    25    11   28.0   90.9   96.0
  1pnsA   3phpA   18  1530    1.2    23     9   17.4   77.8   73.9
  1eiyC   2frlA   16    76   21.1    23     9   17.4   55.6   43.5
  1q9aA   2f88A    9    51   17.6    27    10   29.7   70.0   63.0
  1qwaA   1y27X   16    71   22.5    21     9   14.3   66.7   66.7
  1r7wA   1y26X   19    79   24.1    34    13   17.6   53.8   50.0
  1kpyA   2a2eA   17   273    6.2    28    11   28.6   45.5   35.7
  1mmsC   2j01A   46  2776    1.7    58    22    3.4   27.3   25.9
  1c2xC   3phpA   19   122   15.6    23     9   17.4   88.9   69.6
  1l8vA   1nemA   17   157   10.8    23    10   34.8  100.0   87.0
  1ffk0   1ze2C   16  2707    0.6    22     8   27.3   75.0   86.4
  1yg3A   1yl3A   21  2874    0.7    28     9    7.2   55.6   39.3
  1d0uA   1sj3R   16    76   21.1    21     9    9.5   55.6   66.7
  1m5lA   2gcsB   18   142   12.7    38    16   10.5   31.2   31.6
  1ze2C   2nr0E   17    81   21.0    22     8   31.8   87.5   86.4
  1h4sT   2a64A   42   307   13.7    67    25    0.0   28.0   25.4
  1fjgA   1ylsB   28  1508    1.9    36     9   11.1   55.6   41.7
  1g1xD   1u6bB   28   205   13.7    40     4   10.0  100.0   35.0
  1exdB   1k5iA   17    73   23.3    23    10    4.4   80.0   73.9
  1bj2A   1yhq9   16   124   12.9    21     7   19.0  100.0   81.0
  2bteB   2fy1B   15    80   18.8    21     8   19.1   87.5   76.2
  1hr2A   2pcvA   27   159   17.0    35    10    5.7   50.0   37.1
  1qtqB   2gipA   19    79   24.1    28    13   14.3   53.8   53.6
  1r7zA   2noqA   21   195   10.8    34    13   11.8   53.8   47.1
  1njp5   2j01A   17  2772    0.6    25    10    4.0    0.0   48.0
  1pnu0   1zhoB   27  2828    1.0    38    16   10.5   50.0   55.3
  1njp5   2j01B   16   119   13.4    25    10   16.0   80.0   72.0
  1jj29   1mfyA   16   132   12.1    31    10   22.6   40.0   54.8
  1m82A   2go59   16    93   17.2    25    11   28.0   90.9   92.0
  2gipA   2hgrD   15    83   18.1    28    13   17.9   46.2   50.0
  1gixD   2gioA   16    80   20.0    29    13   24.1   53.8   58.6
  1m82A   2go5A   15   127   11.8    25    11   16.0   36.4   92.0
  1hq1B   1qwaA   12    52   23.1    21     9    4.8   55.6   61.9
  1nybB   2noqA   17   193    8.8    24    10   12.5   70.0   75.0
  1qwbA   1vs5A   20  1531    1.3    26    10   15.4   60.0   53.8
  1ze2C   2azxC   17    72   23.6    22     8   22.7   87.5   81.8
  1q96A   1y0qA   20   229    8.7    27    12    7.4   58.3   59.3
  1ehzA   1l2xA   16    64   25.0    28     8    7.1   37.5   32.1
  1k6gA   1l9aB   15   131   11.5    22    10   45.5  100.0   90.9
  2au4A   2gv3A   10    51   19.6    22     8   13.7   37.5   59.1
  1q9aA   1zhoB    6    58   10.3    27    10   11.1   60.0   74.1
  1bvjA   1m5lA    5    56    8.9    23    10    4.3   60.0   56.5
  1j1uB   1n66A   12    83   14.5    22    10   31.8   50.0   86.4
  1c2xC   2pcvA   25   121   20.7    35    10   17.1   40.0   37.1
  1ffk0   1g70A   22  2712    0.8    32    14    3.1   50.0   53.1
  1qzwB   2il9A   32   139   23.0    47    18    4.3   33.3   36.2
  1xjrA   2ipyC   13    59   22.0    30    12   26.6   75.0   80.0
  2annB   2du3D   16    71   22.5    23     6   34.8   83.3   69.6
  1etfA   2gipA    4    58    6.9    28    13   25.0   46.2   53.6
  1yshB   387dA   18   103   17.5    26     6   11.6   50.0   50.0
  1j1uB   1vsaw   52  2896    1.8    74    29    9.5   20.7   33.8
  1fkaA   1vc5B   47  1486    3.2    70    27   11.4   25.9   28.6
  1s1hA   1xpfA   18  1467    1.2    23     7   34.8  100.0   69.6
  1mnxA   1s9sA   26   115   22.6    42    20   14.3   50.0   57.1
  2ahtA   2nz4P   20   141   14.2    27    12   33.4   41.7   66.7
  1x8wA   1ykvB   26   244   10.7    38    11    7.9   45.5   55.3
  1c04F   2gisA   20    98   20.4    29    12   10.3   58.3   58.6
  1k8wB   2du5D   16    74   21.6    22     8   59.1   75.0   95.5
  1s1hA   2feyA   27  1473    1.8    43    16    4.7   37.5   51.2
  1kksA   1u6bB   16   201    8.0    24     8    8.3   75.0   75.0
  1jj29   2g1wA   18   122   14.8    22     7    4.5   57.1   40.9
  1et4A   2a64A   23   303    7.6    35    10    0.0   30.0   25.7
  2anrB   2o33A    1    44    2.3    20     8    5.0  100.0   80.0
  2gioA   2hojA   17    82   20.7    29    13   20.7   76.9   79.3
  1t4lA   1y27X   18    75   24.0    32    15   12.5   46.7   53.1
  1fkaA   1s03A   30  1490    2.0    47    19   19.1   36.8   53.2
  1g59B   2anrB   16    75   21.3    25     8   28.0   87.5   68.0
  1i6uC   2j37Z   25   285    8.8    37    17   16.2   35.3   59.5
  1ullA   1y0qA   23   237    9.7    35    15   14.3   33.3   42.9
  1fqzA   1nbsA   20   121   16.5    27    11   37.1   45.5   59.3
  2d6fE   2o33A   15    72   20.8    20     9   20.0   66.7   75.0
  1ec6C   1vsax   14   121   11.6    20     6   15.0   83.3   60.0
  1hwqA   1pnu9   22   119   18.5    30    13   10.0   38.5   46.7
  1m82A   2gy9A   20  1489    1.3    25    11   20.0   63.6   84.0
  1hwqA   1pnu0   26  2827    0.9    30    13    6.7    0.0   26.7
  1f6xA   1l8vA   21   159   13.2    27    11   18.5   63.6   92.6
  1u6bB   1yl41   39   214   18.2    66    14    6.1   42.9   30.3
  1l2xA   1yhq9   18   126   14.3    28     8   25.0   62.5   57.1
  1mfkA   2ckyA   15    81   18.5    23    10   21.7   40.0   60.9
  1zhoB   2akeB   20    85   23.5    38    16   10.5   37.5   44.7
  1mmsC   1ow9A   14    65   21.5    23    10   26.1   40.0   60.9
  1kogI   1yhq9   24   122   19.7    37    16    8.1   37.5   48.6
  1k5iA   2hguB   14   129   10.9    23    10   21.7   90.0   82.6
  1fkaA   2j01B   82  1494    5.5   119    48    5.0   14.6   17.6
  1ajuA   1qwaA   10    41   24.4    21     9   23.8   77.8   85.7
  1k6gA   1y27X   15    71   21.1    22    10    0.0   50.0   72.7
  2go59   2o33A   13    92   14.1    20     9   10.0   55.6   80.0
  1e4pA   2gdiX   19    80   23.8    24    11    8.3   36.4   50.0
  1nemA   1u8dA   15    67   22.4    23    10   21.7   40.0   60.9
  2drbB   2gya9   25   113   22.1    35    14   11.4   42.9   45.7
  1ekzB   1vs6B   23  2843    0.8    30    14   13.3   78.6   73.3
  2drbB   2gya0   23  2743    0.8    35    14   20.0   85.7   85.7
  1b36A   2ap0A   12    50   24.0    28     9    3.6   55.6   42.9
  1kksA   1yg3A   10    42   23.8    24     8    8.3   50.0   37.5
  1z2jA   2il9A   34   139   24.5    45    20   11.1   30.0   46.7
  1nbkA   2a2eA   24   266    9.0    34    14   14.7   50.0   50.0
  1r2pA   1s1hA   22  1473    1.5    34    14   11.8   35.7   38.2
  2au4A   2gipA   11    55   20.0    28    13   28.6   46.2   64.3
  1bj2A   2nz4P   15   144   10.4    21     7   19.0   71.4   81.0
  1kksA   1p5oA   19    79   24.1    24     8   12.5   50.0   54.2
  1lc6A   2b63R    9    43   20.9    24    10   25.0   50.0   62.5
  1mfyA   2ow8y   23  1504    1.5    31    10   12.9   40.0   71.0
  1hr2A   1ymoA   33   158   20.9    47    16   10.6   37.5   29.8
  1j2bC   1xpfA   17    79   21.5    23     7   26.1   71.4   69.6
  2derC   2gv3A   15    76   19.7    22     8   13.6   75.0   68.2
  1e4pA   2a64A   17   298    5.7    24    11    8.3   27.3   50.0
  1zhoB   2hguB   17   136   12.5    38    16   10.5   37.5   34.2
  1wsuE   2noqA   15   193    7.8    22    10   13.6  100.0   90.9
  1pnxA   2dr5B   28  1533    1.8    32    13   18.7   69.2   78.1
  1mfyA   1yhq9   22   124   17.7    31    10   22.6   40.0   58.1
  1na2A   1y0qA   21   232    9.1    30    12    6.7   50.0   43.3
  1j2bC   2e5lA   55  1522    3.6    77    23   11.7   21.7   26.0
  1u8dA   361dA   13    69   18.8    20     7   35.0   85.7   75.0
  1jzxA   1njp5   17  2774    0.6    25    10   16.0   70.0   60.0
  1qd3A   1z2jA   11    62   17.7    29    11    3.5   72.7   72.4
  1joxA   2hojA   15    81   18.5    21     7   19.0   57.1   47.6
  2a64A   2hvyE   42   306   13.7    57    21    5.2   47.6   40.4
  2a64A   2f4xA   20   299    6.7    24     7    8.3   85.7   58.3
  1s1hA   2hgrC   58  1470    3.9    76    30    5.3   23.3   30.3
  1q9aA   2gdiX   17    83   20.5    27    10   11.1   30.0   29.6
  2gy9A   2hojA   57  1497    3.8    79    30   11.4   36.7   31.6
  1f6xA   2il9A   18   139   12.9    27    11    7.4   45.5   63.0
  1j1uB   1ze2C   15    76   19.7    22     8   22.7   75.0   77.3
  1ec6C   1yshF    4    48    8.3    20     6   10.0   83.3   65.0
  1i94A   2es5A   18  1515    1.2    23    10   21.8  100.0   87.0
  2adtA   2anrB   12    49   24.5    25     8    0.0  100.0   72.0
  1f6xA   1un6E   15    71   21.1    27    11    0.0   45.5   59.3
  1p5mA   1ysvA   15    64   23.4    27    12   25.9  100.0   92.6
  1gidA   1k6gA   16   159   10.1    22    10   31.8  100.0   95.5
  1nybB   2j288   18    74   24.3    24    10   20.9   60.0   75.0
  1exdB   1k6gA   15    75   20.0    22    10   31.9   80.0   77.3
  1yshB   2d1bA   27   111   24.3    39    15   20.5    6.7   66.7
  1hc8C   1kh6A   11    87   12.6    48    20   12.5   30.0   37.5
  1mfkA   2ow80   16    77   20.8    23    10    0.0   40.0   43.5
  2ct8C   2es5A   13    78   16.7    23    10   26.1   40.0   52.2
  2feyA   2gy9A   27  1500    1.8    43    16    9.3   18.8   46.5
  1jo7A   2oiuP   19    78   24.4    31    13    9.7   30.8   45.2
  1ylsB   2akeB   16    87   18.4    36     9   16.7   33.3   38.9
  1pnu0   1ysvA   20  2825    0.7    27    12   22.2    0.0   48.1
  1kpyA   1voqA   20  1528    1.3    28    11    7.1    0.0   21.4
  1a1tB   1l9aB   13   129   10.1    20     8   50.0  100.0   95.0
  1ei2A   1ffyT   17    79   21.5    25     9    0.0   66.7   60.0
  1qwbA   2o33A    5    39   12.8    20     9   30.0   77.8   75.0
  1gidA   2f88A   22   166   13.3    34    14    8.8   35.7   52.9
  1ffyT   1vs5A   53  1538    3.4    75    30    8.0   23.3   29.3
  1mfkA   2ow8y   20  1503    1.3    23    10   30.4  100.0   91.3
  1d0uA   1gaxC   13    75   17.3    21     9    4.8   55.6   52.4
  1pjyA   2gya0   18  2740    0.7    22    10   27.3  100.0   95.5
  1jzxA   1y39C   50  2774    1.8    58    22    5.2   18.2   20.7
  1pjyA   2gya9   18   108   16.7    22    10   13.7   80.0   86.4
  1ffyT   1k9wA   16    75   21.3    23     5   13.1  100.0   52.2
  1sj3R   1yshA   16    84   19.0    28    12   14.3   58.3   60.7
  1y27X   1yneA   12    86   14.0    31    11    6.4   36.4   48.4
  1joxA   2nqpF   15    72   20.8    21     7   14.3   71.4   57.1
  1u6bB   2dr7B   24   202   11.9    33    13   15.1   84.6   78.8
  1ffk0   2gya9   86  2708    3.2   108    40    2.8   17.5   16.7
  1fkaA   2draB   30  1479    2.0    34    13   17.7   38.5   64.7
  1kh6A   1s1hA   31  1468    2.1    48    20   14.6   40.0   39.6
  1nybB   2hojA   19    82   23.2    24    10    8.3   50.0   70.8
  1gixD   2gipA   17    80   21.2    28    13   25.0   61.5   57.1
  1ffk0   1ylsB   23  2710    0.8    36     9   22.2   44.4   61.1
  2a2eA   2es5A   15   270    5.6    23    10    4.3   50.0   69.6
  1pnu0   1r2pA   26  2830    0.9    34    14   14.7   42.9   47.1
  1f6xA   1jj29   18   127   14.2    27    11    7.4    0.0   33.3
  1mfkA   2a64A   19   298    6.4    23    10   26.1   90.0   95.7
  1et4A   1pnu0   26  2829    0.9    35    10    8.6   30.0   31.4
  1xshA   2i82E    8    35   22.9    21     8   33.4   75.0   81.0
  1ec6C   1yhq9   14   125   11.2    20     6   20.0   83.3   65.0
  1et4A   1pnu9   23   123   18.7    35    10    0.0   30.0   34.3
  1n66A   2noqE   11    61   18.0    22    10   27.3   60.0   63.6
  1n66A   2noqA   16   193    8.3    22    10    9.1   90.0   86.4
  1y27X   2hnsA   12    72   16.7    22     9   13.6   66.7   77.3
  1mnxA   1vsax   28   122   23.0    42    20   40.4   65.0   73.8
  1c04F   2gy9A   23  1489    1.5    29    12   10.3   58.3   65.5
  1zc5A   2gya9   28   113   24.8    41    19    7.3   36.8   41.5
  1mnxA   1vsaw   32  2891    1.1    42    20   23.8   40.0   57.1
  1eorA   1vc5B   17    71   23.9    22    10   18.2   50.0   50.0
  1bj2A   2g9cA   14    70   20.0    21     7   28.6  100.0   76.2
  1s2fA   2akeB   15    73   20.5    23     9    8.7   66.7   69.6
  1lc6A   1qd3A   10    42   23.8    24    10    4.2   50.0   54.2
  2gya0   2hvyE   41  2745    1.5    57    21    8.8   47.6   40.4
  2a64A   2dr7B   25   304    8.2    33    13   12.1   76.9   72.7
  1fg0A   1m82A   19   498    3.8    25    11   24.0   45.5   84.0
  1y27X   2a64A   42   318   13.2    68    29    8.8   24.1   30.9
  1euyB   1jbrD   16    85   18.8    31    13   16.1   61.5   58.1
  1jzxA   2nr0E   55  2784    2.0    80    25    6.2   28.0   30.0
  1l1wA   2gisA   20    98   20.4    29    13   20.7   61.5   79.3
  1njp5   1pnu0   17  2825    0.6    25    10   12.0    0.0   36.0
  2f4xA   2gv4A    4    42    9.5    22     7   13.6  100.0   77.3
  1q9aA   1xpfA    8    37   21.6    23     7   26.1   85.7   56.5
  1oswA   2ct8C   14    80   17.5    22     9   27.2   44.4   50.0
  1njp5   1pnu9   16   119   13.4    25    10   12.0   80.0   72.0
  1nkw9   2adtA   26   122   21.3    43    19   23.2   31.6   48.8
  1euyB   2hnsA   16    74   21.6    22     9   13.6   66.7   63.6
  1euyB   1mfjA   12    75   16.0    20     9    5.0   77.8   85.0
  1oswA   1y27X   17    71   23.9    22     9    9.1   44.4   50.0
  1grzA   1kksA   18   247    7.3    24     8   12.5   87.5   75.0
  1xokA   2d6fE   17    74   23.0    27     7    0.0   85.7   55.6
  1ajuA   1yl3A   22  2875    0.8    30    11   20.0   27.3   53.3
  1bvjA   2ihxB    5    93    5.4    23    10   13.1   60.0   78.3
  2bteB   2i82E   13    81   16.0    21     8   38.1   75.0   76.2
  1jidB   1msyA   10    45   22.2    27    11   11.1   54.5   66.7
  1h4sT   2fy1B   15    70   21.4    21     8   14.3   75.0   61.9
  1pnxA   2b63R   21  1539    1.4    31    11   19.4   54.5   51.6
  1c2xC   1t4lA   23   120   19.2    32    15    3.1   53.3   50.0
  1q93A   1qtqB   18    76   23.7    27    12   14.8   58.3   63.0
  1ajuA   1ffk0   21  2710    0.8    30    11   10.0   54.5   50.0
  1y27X   1ykvB   11    92   12.0    38    11   15.8   45.5   39.5
  1gidA   1mfyA   22   162   13.6    31    10   12.9   60.0   74.2
  1bvjA   1ymoA   13    53   24.5    23    10   26.1   80.0   69.6
  1jbtC   1y39C    8    77   10.4    29    12    6.9   41.7   48.3
  1xsgA   2oiuP   19    78   24.4    27    12    7.4   50.0   59.3
  1gixD   1vsaw   44  2902    1.5    74    29    1.4   27.6   33.8
  1hr2A   1rlgC   15   162    9.3    25    11    8.0   63.6   60.0
  1i94A   1mzpB   36  1529    2.4    55    23    7.3   26.1   32.7
  1njp5   1voqA   21  1526    1.4    25    10   40.0   70.0   72.0
  1ehzA   1k6gA   13    67   19.4    22    10    9.1   70.0   72.7
  1l9aB   1ylsB   28   128   21.9    36     9    8.3   55.6   47.2
  1joxA   1pnsA   17  1528    1.1    21     7   14.3   71.4   57.1
  1jbtC   2noqA   20   192   10.4    29    12   17.2   58.3   72.4
  1wsuE   1ysvA    6    40   15.0    22    10   18.1  100.0   95.5
  1txsA   2noqA   26   190   13.7    38    17   10.5   41.2   55.3
  1kxkA   2ipyC   18    80   22.5    30    12   16.7   83.3   83.3
  1xpeA   2hguB   14   129   10.9    23     7   30.4  100.0   60.9
  1xpfA   2gisA   15    96   15.6    23     7   30.4  100.0   87.0
  1yshB   2fdtA   25   105   23.8    36    16   30.6   87.5   88.9
  1f6zA   1ooaC   10    42   23.8    27    12   11.1   50.0   48.1
  1exyA   2gipA    3    57    5.3    28    13   10.7   30.8   50.0
  1nbkA   2il9A   24   140   17.1    34    14    5.9   42.9   50.0
  2du6D   2i82E   14    71   19.7    21     8   28.6   62.5   61.9
  1fqzA   2go5A   11   142    7.7    27    11   22.2   36.4   48.1
  1yl41   2ahtA   14    76   18.4    27    12   11.1   25.0   70.4
  1sj3R   2annB   18    76   23.7    23     6   17.4   66.7   56.5
  1l8vA   1qwbA   20   157   12.7    26    10   26.9   60.0   57.7
  1audB   1ffk0   22  2707    0.8    30    10    6.7   40.0   36.7
  1fqzA   2go59   19    91   20.9    27    11   11.1   36.4   48.1
  1n66A   1p5mA   14    58   24.1    22    10    9.1   40.0   77.3
  1nyiB   1s9sA   18   102   17.6    24     5   29.2  100.0   75.0
  1eiyC   1kpyA   17    82   20.7    28    11    7.2   45.5   50.0
  1mfyA   1y0qA   24   231   10.4    31    10   16.1   50.0   61.3
  1jo7A   2csxC   13    90   14.4    31    13   12.9   30.8   32.3
  1k8wB   2g9cA   14    73   19.2    22     8   13.7   75.0   72.7
  1bj2A   1jtjA    6    38   15.8    21     7    4.7   57.1   66.7
  1kxkA   1pnsA   51  1535    3.3    70    28   11.4   35.7   38.6
  1vsaw   2derC   55  2894    1.9    74    25    6.8   20.0   24.3
  1p5oA   2ipyC   10    94   10.6    30    12   20.0   66.7   73.3
  1f6xA   2j288   16    79   20.3    27    11   18.5   72.7   63.0
  2azxC   2h2xA   13    77   16.9    21     8   14.3   62.5   66.7
  1xshA   1y0qA   20   229    8.7    27    11   18.5   63.6   55.6
  2ez6C   2gya0   23  2742    0.8    28    12   14.3  100.0   89.3
  1sj3R   2j37Z   56   284   19.7    73    27   13.7   33.3   39.7
  1a9nQ   1jo7A    9    43   20.9    24     6    8.3   66.7   58.3
  2ez6C   2gya9   20   108   18.5    28    12   17.9   75.0   71.4
  1fyoA   1grzA   20   248    8.1    27    11   18.5   36.4   44.4
  1grzA   1nemA   17   247    6.9    23    10   34.8  100.0   87.0
  2g1wA   2nz4P   19   141   13.5    22     7   31.9   57.1   68.2
  1s03A   1u6bB   34   205   16.6    47    19   14.9   47.4   44.7
  1g1xE   2hgp1    3    91    3.3    44     4    0.0    0.0    9.1
  2dr5B   2noqA   20   193   10.4    32    13    6.2   53.8   65.6
  1d0uA   2azxC   12    75   16.0    21     9    9.5   77.8   71.4
  1pnsA   2hvyE   45  1531    2.9    57    21   10.5   42.9   47.4
  1u0bA   3phpA   16    79   20.3    23     9   26.1   44.4   39.1
  1jj29   1t28A   21   128   16.4    34     9   14.7   44.4   41.2
  1bvjA   2il9A   16   139   11.5    23    10   21.8   50.0   52.2
  1jo7A   1vorA   19   123   15.4    31    13    9.7   23.1   38.7
  1jo7A   1vorB   24  2827    0.8    31    13    3.2   38.5   48.4
  1c2xC   1jbtC   22   122   18.0    29    12   13.8   66.7   65.5
  2a64A   2fk6R   42   306   13.7    53    21    7.5   33.3   35.8
  1pnsA   1pnu9   87  1538    5.7   118    44    6.8   18.2   18.6
  1euqB   2huaA   17    93   18.3    40    18   15.0   27.8   32.5
  1bivA   2gdiX   18    83   21.7    28    11   14.3   36.4   46.4
  1fg0A   2adtA   38   499    7.6    43    19   13.9   52.6   67.4
  1f1tA   2a2eA   27   266   10.2    38    15   15.8   40.0   52.6
  1ei2A   1nkw9   16   119   13.4    25     9   28.0   77.8   72.0
  1m82A   1q93A    8    43   18.6    25    11   12.0   63.6   80.0
  1vs6B   1xshA   22  2841    0.8    27    11   14.8   45.5   59.3
  1fjeA   1y26X   14    75   18.7    22     7   18.1   71.4   54.5
  1d0uA   2j01B   12   120   10.0    21     9    4.7   88.9   76.2
  1d0uA   2j01A   16  2776    0.6    21     9   19.1  100.0   90.5
  1i94A   2j288   55  1520    3.6    74    32   12.1   28.1   37.8
  1etfA   2go5A   23   131   17.6    34    15   11.8   46.7   55.9
  1ekzB   1s9sA   22   106   20.8    30    14   20.0   64.3   70.0
  1pnu0   1q93A   22  2825    0.8    27    12   22.2   58.3   74.1
  1jidB   1txsA    8    55   14.5    29    12   10.3  100.0  100.0
  1fkaA   1nybB   22  1479    1.5    24    10   20.8   90.0   87.5
  1ehzA   2fdtA   16    65   24.6    36    16   11.1   68.8   69.4
  1mzpB   2j37Z   37   292   12.7    55    23    7.3   26.1   38.2
  1l1cC   1vorB   21  2828    0.7    29    12    6.9    0.0   31.0
  1gixD   1rlgC    7    88    8.0    25    11    8.0   45.5   44.0
  1l1cC   1vorA   22   118   18.6    29    12   20.7   16.7   48.3
  1vs5A   1vsax   92  1536    6.0   120    50    7.5   20.0   24.2
  1fg0A   1p5mA   35   509    6.9    55    24    5.4   25.0   40.0
  1grzA   1z2jA   31   251   12.4    45    20   13.3   40.0   73.3
  1k9wA   1m5kB   13    98   13.3    23     5    8.7   60.0   47.8
  1yshB   1ze2C   15   105   14.3    22     8   13.6   87.5   77.3
  1kxkA   1s1hA   51  1474    3.5    70    28   11.4   35.7   42.9
  2frlA   2o33A    5    35   14.3    20     9   25.0   77.8   75.0
  1s1hA   2dr7B   28  1466    1.9    33    13   21.2   92.3   87.9
  1pnxA   2ahtA   21  1537    1.4    27    12   18.5   25.0   81.5
  1euyB   1grzA   43   266   16.2    73    28   12.3   25.0   34.2
  1ze2C   2h2xA    3    40    7.5    21     8    9.5   62.5   57.1
  1ajuA   1euyB   18    82   22.0    30    11   10.0   45.5   40.0
  1nybB   1pnsA   22  1527    1.4    24    10   12.5   70.0   83.3
  1g1xE   1jtjA   11    55   20.0    23     4   13.0   75.0   30.4
  1bj2A   1h4sT   14    68   20.6    21     7    9.5  100.0   66.7
  1etfA   1j2bC   20    85   23.5    34    15   23.6   46.7   47.1
  1fg0A   1qwaA   15   499    3.0    21     9    0.0    0.0   38.1
  1fkaA   1qwaA   17  1479    1.1    21     9   19.1   55.6   71.4
  1q9aA   2hgrC   17    79   21.5    27    10   11.2   50.0   59.3
  1ymoA   2h2xA   12    53   22.6    21     8    9.5   75.0   61.9
  1jbrD   2noqA   20   196   10.2    31    13   12.9   69.2   74.2
  1q93A   2e5lA   22  1518    1.4    27    12   44.5   50.0   74.1
  1mfyA   1z43A   16   113   14.2    31    10   29.0   70.0   67.7
  1xp7A   2il9A   18   137   13.1    23     7    8.7   71.4   65.2
  1et4A   1wz2C   21    92   22.8    35    10   20.0   30.0   31.4
  1fjgA   2ap0A   19  1509    1.3    28     9   17.9   55.6   50.0
  1szyA   2ct8C   18    74   24.3    21     9   42.9   66.7   81.0
  1pnsA   2ihxB   54  1535    3.5    75    27    9.3   29.6   29.3
  1mfyA   2a2eA   20   269    7.4    31    10    9.7   70.0   64.5
  1s9sA   2h2xA   18   101   17.8    21     8   19.1   62.5   52.4
  1xpfA   2du6D   13    76   17.1    23     7   13.0   71.4   60.9
  1bj2A   2hgpB   13    80   16.2    21     7   28.6   71.4   52.4
  1f6zA   1y0qA   21   229    9.2    27    12    3.7   41.7   40.7
  2au4A   2go5A   27   131   20.6    41    17   17.0   35.3   46.3
  1vorB   2ct8C   50  2833    1.8    74    26    2.7   19.2   23.0
  1ze2C   2a64A   17   300    5.7    22     8    0.0   50.0   50.0
  1ykvB   2a64A   30   302    9.9    38    11    5.3   54.5   47.4
  1fg0A   1yshB   78   505   15.4   101    43    6.9   16.3   27.7
  1fg0A   1yshA   22   500    4.4    28    12   28.6   41.7   82.1
  1fg0A   1yshF   28   497    5.6    33    12   15.2   58.3   60.6
  1h4sT   1k6gA   17    70   24.3    22    10    0.0   60.0   68.2
  1jzxA   2b57A   43  2790    1.5    65    28    7.7   17.9   30.8
  1m5kB   1ysvA   20    93   21.5    27    12   14.8   58.3   66.7
  1kpyA   1z43A   19   102   18.6    28    11    7.2   45.5   42.9
  1fg0A   2nr0E   57   507   11.2    80    25    7.5   20.0   25.0
  2f4xA   2j01B   16   121   13.2    24     7   12.5  100.0   66.7
  1z31A   2hojA   16    93   17.2    32    12    9.4   33.3   34.4
  1qzwB   2gcsB   27   132   20.5    47    18   12.8   22.2   31.9
  1f84A   1sj3R   17    83   20.5    29    12   10.3   33.3   51.7
  1y39C   2j37Z   39   287   13.6    58    22    5.2   31.8   25.9
  2hghB   2noqA   38   197   19.3    55    24   16.4   33.3   40.0
  1i94A   1mfyA   23  1517    1.5    31    10    9.7   50.0   51.6
  1fyoA   1jj29   22   123   17.9    27    11   14.8   36.4   51.9
  1hq1B   2hgp1    5    92    5.4    49     5    2.0    0.0    8.2
  1txsA   2a64A   26   305    8.5    38    17   26.3   47.1   68.4
  2a64A   2b63R   21   300    7.0    31    11    3.2   27.3   35.5
  1y27X   2grwA   14    75   18.7    22    10   27.3   50.0   63.6
  1r7wA   1x8wA   24   243    9.9    34    13   11.8   46.2   44.1
  1hq1B   2hgpB   19   102   18.6    49    21   14.3   47.6   51.0
  1jidB   2ozbC    8    49   16.3    29    12   17.2   58.3   65.5
  1jzxA   1un6E   45  2782    1.6    61    26   11.5   34.6   37.7
  1fg0A   1na2A   20   503    4.0    30    12   16.7   58.3   70.0
  1k2gA   1qwaA    5    37   13.5    21     8   14.3   62.5   52.4
  1vsaw   2ahtA   21  2891    0.7    27    12   22.3   50.0   51.9
  1ajuA   1ysvA   10    44   22.7    27    11   25.9   54.5   81.5
  1kxkA   3phpA   12    77   15.6    23     9   39.1  100.0   78.3
  2f4xA   2ixyA    5    44   11.4    24     7   16.6  100.0   70.8
  1pnu0   1vc5B   47  2834    1.7    70    27   10.0   22.2   31.4
  2f88A   2gy9A   25  1489    1.7    34    14    5.9   57.1   64.7
  1x8wA   2oiuP   45   253   17.8    71    30    8.5   26.7   32.4
  1jbrD   2gisA   20   101   19.8    31    13   22.6   61.5   71.0
  2gisA   359dB   19    96   19.8    25     4   20.0  100.0   68.0
  1g1xE   2ckyA   22    92   23.9    44     4    4.5   75.0   20.5
  1xhpA   2go5A   26   127   20.5    32    14   34.3   57.1   90.6
  1ehzA   2fy1B   14    65   21.5    21     8    4.8   87.5   71.4
  1xhpA   2go59   19    98   19.4    32    14   28.1   71.4   78.1
  1jidB   2o33A    5    42   11.9    20     9   35.0  100.0   95.0
  1mnxA   2o33A    5    54    9.3    20     9   30.0   88.9   90.0
  1gixD   1hc8C   21   104   20.2    58    23   13.8   34.8   41.4
  1nemA   2nqpF   16    71   22.5    23    10    8.7   60.0   60.9
  1fjgA   1u6bB  147  1515    9.7   197    70    3.1   15.7   16.8
  2hojA   2i82E   16    81   19.8    21     8   28.6   75.0   76.2
  1d6kB   1i94A   28  1518    1.8    37    17   27.1   17.6   64.9
  1s2fA   2j288   13    78   16.7    23     9    8.7   66.7   73.9
  1kp7A   2feyA    9    61   14.8    30    13    6.7   30.8   53.3
  1k6gA   2feyA    9    53   17.0    22    10   13.6   50.0   63.6
  1pnu9   1voqA   87  1536    5.7   118    44    2.5   20.5   16.9
  1k9wA   1qzwB   12    51   23.5    23     5   17.4   80.0   47.8
  2ixyA   2ow80   17    80   21.2    27    11   25.9   81.8   85.2
  2gcsB   2hnsA   18   123   14.6    22     9   27.3   55.6   72.7
  1hr2A   2ipyC   23   160   14.4    30    12    6.7   58.3   70.0
  1eiyC   1rlgC   16    80   20.0    25    11    8.0   54.5   52.0
  1j1uB   1ow9A   16    74   21.6    23    10    8.7   50.0   60.9
  1p5nA   2j37Z   23   285    8.1    34    13   41.2   69.2   73.5
  2ixyA   2ow8y   25  1503    1.7    27    11   18.5  100.0   85.2
  1hvuC   2gya0   21  2745    0.8    30    11   16.7   27.3   46.7
  1ei2A   1y0qA   12   239    5.0    25     9   24.0   66.7   64.0
  1jbtC   1p5oA   18    82   22.0    29    12   17.2   33.3   51.7
  2dr5B   2feyA   14    56   25.0    32    13    9.4   23.1   50.0
  1xpeA   1yneA    1    53    1.9    23     7    4.3   57.1   56.5
  1gixD   1yshF   19    82   23.2    33    12   18.1   58.3   54.5
  1h4sT   1tjzA   12    75   16.0    22    10    4.5   50.0   54.5
  1q93A   1z43A   23   101   22.8    27    12   14.8   58.3   55.6
  1mfyA   2gv4A    8    41   19.5    22    10   31.8   60.0   86.4
  1vorB   2ckyA   51  2839    1.8    77    29    2.6   17.2   20.8
  1i94A   2hguB   85  1528    5.6   123    47    8.1   12.8   20.3
  1e95A   1kogI   12    57   21.1    36    12   11.1   50.0   50.0
  1a1tB   1vs5A   15  1530    1.0    20     8   20.0   75.0   80.0
  2du5D   2ihxB   25   115   21.7    71    26    5.6   26.9   25.4
  2feyA   484dB   12    55   21.8    27    10   14.8   40.0   48.1
  1bauA   2j288   17    77   22.1    23     7    8.7  100.0   69.6
  1hvuC   1l9aB   18   131   13.7    30    11   16.7   27.3   36.7
  1vsax   2huaA   23   127   18.1    40    18   15.0   27.8   27.5
  1nkw9   1t4lA   20   126   15.9    32    15   12.5   53.3   50.0
  1vs5A   1ykvB   26  1537    1.7    38    11   26.3   45.5   44.7
  1i94A   1t28A   24  1518    1.6    34     9   17.6   44.4   58.8
  2d1bA   2e5lA   28  1518    1.8    39    15    5.1   26.7   56.4
  1eiyC   1xsgA   18    77   23.4    27    12    0.0   50.0   63.0
  2b57A   2o33A   12    70   17.1    20     9    0.0   77.8   75.0
  2annB   2nz4P   16   143   11.2    23     6   34.8  100.0   87.0
  1mfkA   1pnsA   20  1528    1.3    23    10   17.4    0.0   43.5
  1r7wA   2gya0   26  2740    0.9    34    13   14.7   38.5   44.1
  1r7wA   2gya9   23   113   20.4    34    13    2.9   46.2   47.1
  2gv4A   2h2xA    3    40    7.5    21     8   23.8   75.0   57.1
  2gioA   2ihxB   19    77   24.7    29    13   13.8   46.2   55.2
  1pnxA   1rlgC   20  1534    1.3    25    11   28.0   90.9   96.0
  2du3D   2hgp1    0   121    0.0    50     5    0.0    0.0    8.0
  1euyB   2a2eA   51   279   18.3    73    28    9.6   25.0   19.2
  1i94A   1pjyA   17  1516    1.1    22    10   54.5  100.0  100.0
  1exyA   1jzxA   25  2775    0.9    33    13    6.1    0.0   21.2
  1p6vB   1yshA    9    59   15.3    28    12   32.2   66.7   67.9
  1p6vB   1yshB   22   120   18.3    45    16    4.4   50.0   42.2
  1gixD   2gy9A   48  1494    3.2    74    29    4.1   27.6   28.4
  1jzxA   2b63R   20  2777    0.7    31    11   12.9   27.3   38.7
  1nbsA   2gv4A   16   122   13.1    22    10   22.7   70.0   81.8
  2f4xA   2nz4P   16   144   11.1    24     7   12.5  100.0   66.7
  1mfyA   2hgp1    4    77    5.2    31     5    6.5    0.0   12.9
  1yl3A   2euyA   26  2874    0.9    34    15   11.8   53.3   50.0
  1hr2A   2h2xA   14   161    8.7    21     8    4.8   75.0   61.9
  1mfyA   2ixyA   11    44   25.0    27    10    7.4   50.0   59.3
  1lvjA   2gya9   20   114   17.5    31    13    6.5   46.2   45.2
  1kogI   1yshF    8    59   13.6    33    12    0.0   50.0   42.4
  1kogI   1yshA    8    56   14.3    28    12   25.0   58.3   75.0
  1kogI   1yshB   24   105   22.9    37    16   18.9   43.8   59.5
  1vsaw   1yg3A   19  2891    0.7    28     9   14.3   44.4   53.6
  1m5kB   2j37Z   60   292   20.5    92    28    5.4   28.6   21.7
  1jidB   1p5nA   11    46   23.9    29    12   13.8   50.0   51.7
  1z43A   2il9A   41   174   23.6   101    40    5.0   22.5   22.8
  1a9nQ   2hgrD   12    86   14.0    24     6   20.8  100.0   62.5
  1j2bC   1pnu0   57  2838    2.0    77    23   13.0   30.4   28.6
  1a9nQ   2hgrC   19    79   24.1    24     6   16.7  100.0   62.5
  1jo7A   1l9aB   18   132   13.6    31    13    9.6   46.2   54.8
  1e4pA   1eiyC   18    79   22.8    24    11   29.2   36.4   41.7
  1byjA   2gcsB   17   128   13.3    27    12   14.8   41.7   63.0
  1i94A   1jbrD   23  1519    1.5    31    13   29.0   69.2   83.9
  1joxA   2czjB   11    68   16.2    21     7   23.8   71.4   52.4
  1k9wA   2nr0E   15    83   18.1    23     5    8.7  100.0   52.2
  1m5kB   2hgrD   31   124   25.0    76    28   13.1   25.0   27.6
  1foqA   1xshA   13   119   10.9    27    11   22.2   90.9   81.5
  1foqA   2fy1B   16   110   14.5    21     8   19.0  100.0   85.7
  1nyiB   2azxC   15    76   19.7    24     5    4.1  100.0   58.3
  1audB   1ooaC    9    46   19.6    29    10   10.3   50.0   41.4
  1byjA   1q93A    8    43   18.6    27    12   26.0   58.3   63.0
  1ec6C   1vc5B   14    74   18.9    20     6   10.0   83.3   55.0
  2csxC   2fy1B   13    82   15.9    21     8   28.6   62.5   61.9
  1yneA   2gy9A   23  1491    1.5    31    11    9.6   54.5   54.8
  1mfkA   1vs6B   17  2842    0.6    23    10   39.2  100.0   91.3
  1xshA   2noqA   18   195    9.2    27    11   14.8   54.5   55.6
  1yshB   2f88A   24   108   22.2    34    14   14.7   57.1   61.8
  1qwaA   2oiuP   15    76   19.7    21     9   23.8   66.7   61.9
  1u9sA   2annB   16   155   10.3    23     6   26.1   66.7   65.2
  1nkw9   2g1wA   15   118   12.7    22     7    0.0   57.1   36.4
  2a2eA   2g1wA   18   266    6.8    22     7   13.6    0.0   31.8
  1c2xC   1lvjA   20   126   15.9    31    13    0.0   38.5   48.4
  1i94A   2gipA   21  1514    1.4    28    13   21.5   84.6   92.9
  1a1tB   2gisA   16    96   16.7    20     8   40.0   87.5   75.0
  1cx0B   1ec6C   14    75   18.7    20     6   10.0   83.3   55.0
  1qwaA   2d6fE   15    77   19.5    21     9   33.4   55.6   66.7
  1ooaC   2derC   18    79   22.8    29    12    6.9   50.0   51.7
  1njp5   2hojA   17    81   21.0    25    10   32.0   60.0   68.0
  1vs6B   2annB   19  2842    0.7    23     6   21.7   50.0   69.6
  1mfjA   2b63R    7    44   15.9    20     9   15.0   66.7   95.0
  1eiyC   1kp7A   17    82   20.7    30    13   13.3   46.2   43.3
  1u6bB   2hnsA   16   198    8.1    22     9   22.7  100.0   95.5
  1ylgA   2nqpF   19    77   24.7    31    12    3.2   33.3   38.7
  1qd3A   1yhq9   23   125   18.4    29    11   17.2   72.7   72.4
  2fk6R   2j37Z   45   283   15.9    53    21   11.3   23.8   35.8
  1fjeA   1sj3R   14    79   17.7    22     7    4.5   57.1   63.6
  1nyiB   2bteB   16    80   20.0    24     5   12.5  100.0   45.8
  1jbtC   2oiuP   19    77   24.7    29    12   10.3   41.7   51.7
  1lc6A   2csxC   14    84   16.7    24    10   25.0   50.0   54.2
  1f6zA   1sj3R   12    88   13.6    27    12    7.4   50.0   51.9
  1fg0A   1xshA   19   497    3.8    27    11   14.8   63.6   66.7
  1fjgA   1grzA  167  1519   11.0   247   101    6.5    7.9   14.2
  1cq5A   2noqA   26   204   12.7    43    17    7.0   35.3   44.2
  1jurA   1z43A   15   101   14.9    22     9   27.3   44.4   63.6
  1h4sT   1s2fA   16    68   23.5    23     9    8.7   66.7   60.9
  1j2bC   1yl3A   57  2876    2.0    77    23    5.2   30.4   26.0
  1wsuE   1wz2C   18    88   20.5    22    10   36.3   70.0   81.8
  2du6D   2h2xA   16    73   21.9    21     8   28.6   62.5   52.4
  1m82A   2gya0   21  2740    0.8    25    11   16.0   27.3   92.0
  1audB   2gya9   20   112   17.9    30    10    6.7   50.0   36.7
  1na2A   1s9sA   17   108   15.7    30    12   23.3   75.0   66.7
  1yshA   2du6D   11    87   12.6    28    12    3.6   50.0   60.7
  2dr5B   2ow8y   28  1502    1.9    32    13   25.0   53.8   71.9
  1dk1B   1voqA   45  1532    2.9    57    24   14.1   29.2   40.4
  1nbsA   1xshA   18   122   14.8    27    11   18.5   45.5   74.1
  1a1tB   1euyB   15    75   20.0    20     8   15.0   87.5   90.0
  1jo7A   2gipA   10    46   21.7    28    13   14.3   38.5   67.9
  1xsgA   2nr0E   14    90   15.6    27    12   14.8   50.0   51.9
  1yhq9   1z2jA   29   129   22.5    45    20   11.1   35.0   42.2
  1xp7A   2hgrD   15    79   19.0    23     7   17.4  100.0   65.2
  1n8xA   1yg3A    9    54   16.7    28     9   14.3   55.6   39.3
  1vsax   1xsgA   17   127   13.4    27    12   11.1   83.3   81.5
  1byjA   2nz4P   18   143   12.6    27    12    0.0   50.0   48.1
  1yl41   2ow8y   44  1509    2.9    66    14    9.1   42.9   28.8
  1et4A   1vorA   23   123   18.7    35    10    5.7    0.0   20.0
  1xjrA   2a2eA   35   266   13.2    47    19   12.8   42.1   42.6
  1h4sT   2f4xA   14    71   19.7    24     7   20.9   71.4   54.2
  1g1xD   1x8wA   29   247   11.7    40     4   20.0  100.0   32.5
  1fjgA   1z31A   24  1509    1.6    32    12   31.2   50.0   59.4
  2annB   2gipA    9    38   23.7    23     6   21.7  100.0   73.9
  1jj29   1xshA   18   127   14.2    27    11   11.1   45.5   63.0
  1a9nQ   2nz4P   15   150   10.0    24     6   12.5  100.0   62.5
  1hq1B   2ixyA   12    59   20.3    27    11   29.7   72.7   81.5
  1l1wA   1ylgA    6    51   11.8    29    12   20.7   41.7   48.3
  1e4pA   1jidB    9    36   25.0    24    11    4.2   45.5   54.2
  1f1tA   1p5oA   20    85   23.5    38    15    5.2   40.0   50.0
  1foqA   1s2fA   15   110   13.6    23     9   17.4   88.9   82.6
  1fyoA   1l8vA   20   158   12.7    27    11   14.8   45.5   55.6
  1jidB   1vs6B   23  2841    0.8    29    12   13.8   75.0   82.8
  1r7wA   2gcsB   24   127   18.9    34    13   32.3   46.2   44.1
  1lngB   2f88A   16   113   14.2    34    14   14.7   42.9   50.0
  1e4pA   1euqB   15    74   20.3    24    11    8.3   45.5   50.0
  1u6bB   2ahtA   25   198   12.6    27    12   18.5   58.3   70.4
  1ekzB   2j01B   15   129   11.6    30    14   16.7   50.0   56.7
  1yl41   361dA   13    67   19.4    20     7   10.0   85.7   70.0
  1nkw9   1p5nA   17   131   13.0    34    13   11.8   38.5   50.0
  1gixD   1nc0A   17    81   21.0    24    10    0.0   60.0   50.0
  2gisA   2hnsA   18    95   18.9    22     9   36.3   88.9   81.8
  1t4lA   2a64A   24   299    8.0    32    15    6.2   40.0   56.2
  1pnu0   2fk6R   37  2831    1.3    53    21   11.3   33.3   39.6
  1jzxA   2a43A   23  2774    0.8    26     8   15.4   37.5   38.5
  1vsax   1zc5A   31   128   24.2    41    19   12.2   42.1   46.3
  1gixD   1u63B   20    96   20.8    49    19    8.2   36.8   40.8
  1hvuC   1jtjA    5    48   10.4    23     8    4.3   50.0   52.2
  1ehzA   1nemA   15    64   23.4    23    10   13.1   70.0   87.0
  1euqB   1jzxA   50  2783    1.8    72    28   20.8   25.0   36.1
  1nc0A   2f88A    5    53    9.4    24    10   12.5   40.0   58.3
  1fjgA   1nkw9   87  1518    5.7   118    42    8.5   21.4   18.6
  1n8xA   1pnxA   27  1535    1.8    36    16   19.4   50.0   63.9
  1foqA   484dB   20   113   17.7    27    10   25.9   40.0   66.7
  1foqA   2fdtA   23   115   20.0    36    16   33.4  100.0   91.7
  1voqA   1xpeA   18  1528    1.2    23     7   43.5  100.0   87.0
  1ec6C   1m5kB   15    93   16.1    20     6   20.0   83.3   60.0
  1x8wA   1z2jA   31   251   12.4    45    20    8.9   35.0   44.4
  1fg0A   2gdiX   48   506    9.5    80    31    5.0   25.8   25.0
  1jj29   1vfgC   21   123   17.1    31    12   25.8   50.0   58.1
  1f84A   1hwqA   11    46   23.9    29    12   20.7   25.0   48.3
  1euqB   2gya0   53  2748    1.9    72    28    2.8   28.6   26.4
  2drbB   2il9A   22   142   15.5    35    14    8.5   50.0   65.7
  1ullA   1yshB   23   107   21.5    35    15    8.6   33.3   62.9
  1jj29   2drbB   25   123   20.3    35    14   17.1   50.0   57.1
  1u6bB   2du5D   47   212   22.2    71    26    5.6   30.8   32.4
  1fg0A   1vs5A  334  1604   20.8   496   193    1.2    5.2    5.8
  1eiyC   1joxA   14    79   17.7    21     7   28.6   71.4   61.9
  1h4sT   2euyA   17    79   21.5    34    15   26.4   46.7   50.0
  1ec6C   2ixyA    5    41   12.2    20     6    5.0   83.3   60.0
  1kksA   1wz2C   15    95   15.8    24     8   25.0   50.0   62.5
  1jidB   2hguB   20   128   15.6    29    12   13.8   50.0   62.1
  1hq1B   2h2xA   12    57   21.1    21     8    4.7   62.5   57.1
  1ffk0   2b57A   45  2716    1.7    65    28    9.2   25.0   35.4
  1jj29   2j01A   87  2785    3.1   122    48    9.0   20.8   28.7
  1lngB   1sj3R   30   133   22.6    73    27   10.9   18.5   26.0
  2derC   2h2xA   15    74   20.3    21     8   19.0   62.5   57.1
  1nkw9   2hgp1    0   168    0.0    50     5    0.0    0.0    8.0
  1f84A   1yshB   24   101   23.8    29    12   10.3   25.0   31.0
  1i6uC   1u9sA   29   155   18.7    37    17   29.7   41.2   45.9
  1l9aB   2feyA   22   146   15.1    43    16    4.6   31.2   55.8
  1gixD   2pcvA    7   102    6.9    35    10    5.7   50.0   34.3
  1msyA   1pnxA   20  1535    1.3    27    11   14.8   63.6   66.7
  1yl3A   2go59   57  2878    2.0    90    36   10.0   22.2   37.8
  1yl3A   2go5A   80  2894    2.8   127    52    6.3   13.5   21.3
  1j2bC   1k2gA   16    79   20.3    22     8    0.0   62.5   54.5
  28spA   2gdiX   19    80   23.8    28    12   14.3   33.3   39.3
  2derC   2gya0   50  2748    1.8    74    25    5.4   24.0   27.0
  1l9aB   1n66A   15   132   11.4    22    10   41.0   80.0   86.4
  1nkw9   2hgpB   23   168   13.7    76    28    4.0   21.4   23.7
  1ec6C   2czjB   15    65   23.1    20     6   40.0   83.3   80.0
  2noqA   2tpkA   21   190   11.1    36    12    8.3   33.3   41.7
  1u0bA   2ez6C   16    81   19.8    28    12   17.8   50.0   57.1
  1bvjA   2go5A   19   129   14.7    23    10   21.7   40.0   69.6
  2ct8C   2g1wA   15    74   20.3    22     7   27.3   57.1   40.9
  1x8wA   2anrB   18   245    7.3    25     8   28.0  100.0   76.0
  1ehzA   1k2gA   11    64   17.2    22     8   18.2   37.5   40.9
  1mzpB   1u6bB   39   203   19.2    55    23   21.8   26.1   41.8
  1q93A   2hgp1    0    77    0.0    27     5    3.7    0.0   14.8
  1e95A   1pnu0   26  2825    0.9    36    12    8.3   50.0   47.2
  1vsaw   2h2xA   14  2890    0.5    21     8    9.5   75.0   61.9
  1wz2C   1ykvB   24   100   24.0    38    11    7.9   27.3   26.3
  1e95A   1pnu9   20   128   15.6    36    12   16.6   41.7   44.4
  1fjgA   1zhoB   29  1511    1.9    38    16   21.1   68.8   63.2
  1hq1B   1r7zA   14    67   20.9    34    13   11.8   53.8   47.1
  1fjeA   2go5A   15   130   11.5    22     7   13.6   71.4   54.5
  1vorB   2gipA   20  2829    0.7    28    13   21.5   46.2   67.9
  1grzA   1hwqA   24   247    9.7    30    13   13.3   46.2   50.0
  1eiyC   2gv3A   16    78   20.5    22     8   13.7   75.0   72.7
  1l8vA   1m5lA   27   162   16.7    38    16   18.4   37.5   36.8
  1hvuC   2noqA   22   196   11.2    30    11    6.7   36.4   40.0
  1j1uB   1xpeA   15    75   20.0    23     7   43.5  100.0   91.3
  1fjeA   2go59   14    94   14.9    22     7   31.8   85.7   54.5
  1g1xE   1vs6B   36  2842    1.3    44     4   15.9  100.0   45.5
  1f1tA   1l8vA   28   160   17.5    38    15   15.8   33.3   55.3
  2grwA   2noqE    6    68    8.8    22    10   27.3   50.0   63.6
  1k5iA   1t28A    4    52    7.7    23     9   30.4   66.7   87.0
  2grwA   2noqA   13   195    6.7    22    10   36.4   60.0   68.2
  1ec6C   2gisA   15    94   16.0    20     6   15.0   83.3   70.0
  1fg0A   1nkw9   89   501   17.8   118    42    4.2   16.7   16.9
  1bvjA   2go59   14    92   15.2    23    10   21.8  100.0   87.0
  1u6bB   2h2xA   15   201    7.5    21     8   19.0   62.5   57.1
  1fkaA   2o33A   14  1484    0.9    20     9   15.0   77.8   80.0
  1mfjA   2derC   16    75   21.3    20     9   20.0   77.8   75.0
  1kogI   2e5lA   25  1521    1.6    37    16   21.6   43.8   64.9
  1fkaA   2ihxB   52  1488    3.5    75    27    9.3   29.6   21.3
  1gixD   1kpyA   14    86   16.3    28    11   28.6   45.5   42.9
  1g59B   1jbtC   19    80   23.8    29    12   27.6   58.3   69.0
  1jzxA   1l8vA  115  2784    4.1   157    63    5.7   12.7   14.0
  1f6xA   2gdiX   20    83   24.1    27    11    7.4   45.5   48.1
  1foqA   1r2pA   25   115   21.7    34    14   14.7   42.9   41.2
  1bauA   2hvyE   14    63   22.2    23     7   21.7  100.0   69.6
  1fjgA   1hwqA   23  1510    1.5    30    13   16.6   46.2   53.3
  1fkaA   2gv4A   18  1479    1.2    22    10    9.1   70.0   86.4
  1m5kB   2fy1B   14    94   14.9    21     8   28.6  100.0   90.5
  1y0qA   2dr5B   19   236    8.1    32    13    3.1   53.8   56.2
  1nybB   1ykvB    8    53   15.1    24    10   25.0   50.0   58.3
  1y27X   2gdiX   26   116   22.4    68    29    7.3   24.1   25.0
  1njp5   387dA    8    37   21.6    25     6    8.0   33.3   52.0
  1yshF   2il9A   21   141   14.9    33    12    0.0   25.0   30.3
  1bj2A   1ymoA   11    52   21.2    21     7   28.6  100.0   71.4
  1ei2A   2ow80   19    80   23.8    25     9    4.0   66.7   80.0
  1vsaw   2b57A   43  2898    1.5    65    28    9.2   21.4   27.7
  1p5mA   387dA   15    61   24.6    26     6   11.6   66.7   46.2
  1hr2A   1kksA   18   158   11.4    24     8    8.3   87.5   66.7
  1l9aB   1t28A   19   134   14.2    34     9   11.7   44.4   61.8
  1fkaA   2ixyA   25  1480    1.7    27    11   18.5  100.0   81.5
  1pnu9   2frlA   13   124   10.5    23     9   13.1   66.7   56.5
  1vsax   1wsuE   17   120   14.2    22    10   13.7   80.0   81.8
  1na2A   1vsaw   25  2891    0.9    30    12   10.0   25.0   40.0
  1voqA   1y0qA  147  1549    9.5   229    85    2.6    8.2   14.0
  1qwbA   2j01A   21  2773    0.8    26    10   15.4   60.0   57.7
  1u0bA   1xpeA   14    79   17.7    23     7    8.7   85.7   78.3
  1h4sT   1ylgA   16    73   21.9    31    12    6.5   41.7   45.2
  1d0uA   1vs5A   16  1532    1.0    21     9    0.0  100.0   85.7
  1u9sA   2o33A   14   157    8.9    20     9   45.0   88.9   95.0
  1na2A   2ap0A    2    56    3.6    28     9    0.0   55.6   42.9
  1ehzA   1kksA   13    64   20.3    24     8    8.3   87.5   62.5
  1jbtC   1yl41   16    71   22.5    29    12   20.7   50.0   58.6
  1txsA   1voqA   30  1529    2.0    38    17   23.7   29.4   55.3
  1pnu9   2hnsA   16   120   13.3    22     9   27.2   88.9   81.8
  1k8wB   1u9sA   14   160    8.8    22     8   27.3   62.5   59.1
  1grzA   1k5iA   16   247    6.5    23    10   43.5  100.0   95.7
  1ajuA   1msyA    8    47   17.0    27    11   14.8   54.5   66.7
  1f84A   1fjgA   20  1511    1.3    29    12   41.4   66.7   79.3
  1g1xE   1y39C   18    81   22.2    44     4    4.5  100.0   25.0
  1p5mA   1tjzA   14    61   23.0    22    10   22.7   70.0   81.8
  1ffk0   1y0qA  149  2752    5.4   229    85    5.7   14.1   16.6
  1xsgA   2a64A   18   302    6.0    27    12   22.2   33.3   59.3
  1qwbA   2a43A    7    40   17.5    26     8   15.4   50.0   46.2
  1h4sT   1hq1B   16    96   16.7    49    21   10.2   19.0   28.6
  1kogI   2gy9A   19  1498    1.3    37    16    8.1   43.8   48.6
  1ajuA   2noqA   22   193   11.4    30    11   10.0   54.5   53.3
  1mfjA   1un6E   14    62   22.6    20     9   25.0   77.8   85.0
  1pnxA   2derC   52  1544    3.4    74    25    6.8   28.0   28.4
  1vorA   1yneA   18   122   14.8    31    11    9.7   45.5   35.5
  1vsaw   2a2eA  193  2925    6.6   266   113    3.4    7.1   10.2
  1e4pA   2gioA    7    44   15.9    24    11    8.3   63.6   83.3
  1nbkA   1pnxA   25  1534    1.6    34    14   14.7   50.0   47.1
  2gy9A   2hgpB   53  1495    3.5    76    28    9.2   25.0   30.3
  1yl3A   2grwA   15  2875    0.5    22    10   18.1   50.0   54.5
  1vsax   1ylsB   25   125   20.0    36     9   16.7   22.2   38.9
  1vorA   359dB   17   123   13.8    25     4    8.0   50.0   56.0
  2gy9A   2hgp1   26  1493    1.7    50     5    0.0    0.0   12.0
  1fjgA   2akeB   53  1509    3.5    72    27    8.3   25.9   27.8
  1ffk0   2hghB   38  2712    1.4    55    24   10.9   12.5   36.4
  1s03A   2hojA   20    99   20.2    47    19   10.6   21.1   44.7
  1ajuA   1m5kB   23    96   24.0    30    11   16.6   45.5   63.3
  1fg0A   2d1bA   30   498    6.0    39    15   30.8   80.0   76.9
  1g1xE   1u6bB   33   203   16.3    44     4   13.6  100.0   29.5
  1m5lA   2a64A   26   305    8.5    38    16    7.9   31.2   31.6
  2gy9A   2o33A   16  1489    1.1    20     9   10.0    0.0   45.0
  1msyA   1z43A   17   110   15.5    27    11   14.8   45.5   59.3
  1pnxA   1z43A   69  1544    4.5   101    43   15.8   14.0   31.7
  1jbrD   1x8wA   20   244    8.2    31    13   16.1   61.5   58.1
  1fyoA   2nz4P   17   146   11.6    27    11   22.2   36.4   55.6
  1k6gA   1s1hA   18  1469    1.2    22    10   13.6  100.0   90.9
  1k9wA   2go5A   17   128   13.3    23     5   17.4  100.0   65.2
  1jzxA   1z31A   24  2777    0.9    32    12   21.9   58.3   68.8
  1r7wA   1yhq9   21   131   16.0    34    13   14.7   30.8   32.4
  2fy1B   2ihxB   12    80   15.0    21     8   28.6  100.0   76.2
  1m82A   1wsuE    8    38   21.1    22    10   27.3   80.0   90.9
  1jtjA   1yhq9   15   123   12.2    23     8    4.3   50.0   56.5
  1mjiC   2fdtA    8    59   13.6    34    12   14.7   66.7   67.6
  1l9aB   2hemA   20   126   15.9    24    11   25.0   72.7   87.5
  1bauA   2gdiX   15    82   18.3    23     7    8.7   71.4   60.9
  1yg3A   2noqA   19   195    9.7    28     9    7.2   55.6   42.9
  1xjrA   1yneA   11    65   16.9    31    11   12.9   54.5   54.8
  1na2A   1rlgC    3    50    6.0    25    11    0.0   36.4   44.0
  1cq5A   2ow8y   35  1505    2.3    43    17   13.9   35.3   46.5
  1msyA   1s9sA   19   107   17.8    27    11    3.7   63.6   59.3
  1g1xE   1y26X    5   109    4.6    44     4    6.8   75.0   20.5
  1tjzA   2du5D   14    74   18.9    22    10   36.4   60.0   77.3
  2ckyA   2j01A   49  2787    1.8    77    29   13.0   20.7   36.4
  1hr2A   1vsaw  103  2921    3.5   157    64    4.5   12.5   17.8
  1grzA   1rlgC   15   252    6.0    25    11    8.0   63.6   60.0
  1jbtC   2o33A    5    43   11.6    20     9   15.0   77.8   85.0
  1e4pA   2csxC   17    75   22.7    24    11    4.2   45.5   50.0
  1r7zA   2tpkA   13    53   24.5    34    12   14.7   41.7   38.2
  1joxA   2noqE   14    56   25.0    21     7   23.8   71.4   61.9
  1byjA   1y26X   18    77   23.4    27    12   37.0   58.3   77.8
  1joxA   2noqA   14   190    7.4    21     7   14.3   57.1   57.1
  1cx0B   1k9wA   18    73   24.7    23     5    0.0  100.0   56.5
  1nybB   2nz4P   16   144   11.1    24    10    4.2   50.0   62.5
  2hw8B   2j37Z   29   280   10.4    36    15   13.9   46.7   61.1
  1c2xC   1k2gA   16   120   13.3    22     8    9.1   50.0   50.0
  2gipA   2i82E    7    37   18.9    21     8   14.3   87.5   85.7
  1fkaA   1h4sT   50  1483    3.4    67    25   10.4   16.0   34.3
  2hemA   2hgp1   10    61   16.4    24     5    0.0    0.0   12.5
  1nbkA   1u9sA   22   159   13.8    34    14    8.8   35.7   41.2
  1bj2A   1msyA    9    38   23.7    21     7   28.6  100.0   81.0
  1byjA   2fdtA   10    50   20.0    27    12   22.2   41.7   66.7
  1ylsB   1ysvA   11    51   21.6    27     9   11.1   55.6   70.4
  1s1hA   1yl41   44  1473    3.0    66    14    7.5   42.9   34.8
  1jj29   1k6gA   15   125   12.0    22    10   22.7   90.0   95.5
  1kxkA   1l1wA   15    77   19.5    29    13   24.1   46.2   89.7
  1k6hA   2hguB   15   127   11.8    22    10   22.7   80.0   81.8
  1kxkA   1nemA   17    74   23.0    23    10   21.7   90.0   91.3
  2hemA   2hgpB   16    79   20.3    24    11   16.7   45.5   54.2
  1ykvB   2nz4P   26   142   18.3    38    11    5.3   36.4   31.6
  1qtqB   361dA    9    80   11.2    20     7   25.0   85.7   70.0
  1jtjA   2nz4P   16   143   11.2    23     8    4.3   50.0   60.9
  1mt4A   1vc5B   17    72   23.6    24    10    8.3   60.0   75.0
  1fkaA   2tpkA   27  1480    1.8    36    12    5.6   58.3   55.6
  1msyA   1wz2C   18    93   19.4    27    11    7.4   54.5   59.3
  1joxA   1ylgA    9    39   23.1    21     7   14.3   57.1   52.4
  1qtqB   2huaA   17    95   17.9    40    18   15.0   33.3   35.0
  1xpeA   2adtA    9    53   17.0    23     7   21.7  100.0   73.9
  1nbkA   1s9sA   25   105   23.8    34    14   20.6   28.6   70.6
  2bteB   2j01B   32   158   20.3    78    29   11.5   31.0   25.6
  1u6bB   2du6D   47   212   22.2    71    26    5.6   30.8   31.0
  2hojA   359dB   19    83   22.9    25     4    8.0  100.0   40.0
  2gya0   2nr0E   59  2742    2.2    80    25   17.5   28.0   28.8
  1g1xE   2gcsB   29   131   22.1    44     4    4.5   75.0   25.0
  1p5nA   1z43A   18   109   16.5    34    13    8.8   46.2   44.1
  1vsaw   2fdtA   26  2894    0.9    36    16   13.9   43.8   52.8
  2g9cA   3phpA   15    70   21.4    23     9    4.3   55.6   69.6
  2d1bA   2hgrD   21    87   24.1    39    15    7.7   40.0   41.0
  1l8vA   2fdtA   25   163   15.3    36    16   13.9   56.2   69.4
  1s1hA   1z43A   69  1477    4.7   101    43   14.9   11.6   30.7
  1u8dA   2dr7B   19    78   24.4    33    13   24.3   53.8   51.5
  1k6gA   2du5D   14    77   18.2    22    10   27.3   40.0   68.2
  2gioA   2noqA   19   193    9.8    29    13   17.2   53.8   58.6
  2gioA   2noqE   12    62   19.4    29    13   20.7   61.5   69.0
  1qtqB   2gv4A   16    79   20.3    22    10   36.4   80.0   90.9
  1qwbA   2au4A    9    56   16.1    26    10   15.4   50.0   50.0
  2e5lA   2g9cA   48  1524    3.1    67    29    4.5   20.7   29.9
  1mnxA   2gy9A   35  1491    2.3    42    20   16.7   55.0   66.7
  1fjeA   2csxC   16    75   21.3    22     7   22.8   71.4   59.1
  1xpfA   2ihxB   11    86   12.8    23     7   30.5  100.0   78.3
  1m5kB   2ozbC   21    97   21.6    33    12   24.2   58.3   57.6
  1pnu9   1pnxA   87  1543    5.6   118    44    6.8   18.2   18.6
  2du6D   2j01A   47  2782    1.7    71    26    4.2   23.1   31.0
  1nc0A   2csxC   15    81   18.5    24    10   29.2   50.0   62.5
  1u8dA   2gy9A   48  1497    3.2    67    29   13.5   17.2   28.4
  1et4A   1nkw9   23   123   18.7    35    10    5.7   30.0   28.6
  1fg0A   1p6vB   33   499    6.6    45    16    8.9   43.8   42.2
  1k2gA   1kh6A   12    49   24.5    22     8   36.3   37.5   63.6
  1euqB   1hr2A   42   176   23.9    72    28    8.3   25.0   31.9
  1c04F   1pnu0   27  2825    1.0    29    12   27.6   50.0   79.3
  1xsgA   2csxC   17    79   21.5    27    12   22.3   50.0   51.9
  1jzxA   2pcvA   28  2774    1.0    35    10    0.0   50.0   31.4
  1lngB   1msyA   17   106   16.0    27    11   37.0   45.5   70.4
  1e4pA   2feyA   11    55   20.0    24    11    8.3   36.4   58.3
  1xokA   2a64A   23   301    7.6    27     7    3.7   71.4   55.6
  1etfA   2nz4P   16   156   10.3    34    15   20.6   40.0   41.2
  1f84A   2e5lA   20  1521    1.3    29    12   44.9   58.3   82.8
  1grzA   2gv4A   21   247    8.5    22    10   18.1   90.0   95.5
  1u8dA   1vc5B   21   111   18.9    67    27   10.4   18.5   28.4
  1r2pA   2dr7B   11    53   20.8    33    13   21.2   46.2   39.4
  2hnsA   2oiuP   14    76   18.4    22     9   31.8   88.9   81.8
  1q93A   1y26X   16    78   20.5    27    12   11.1   58.3   63.0
  1wsuE   2gy9A   15  1489    1.0    22    10   22.7   90.0   95.5
  1f84A   1hr2A   22   161   13.7    29    12   13.8   33.3   51.7
  1k6hA   1pnsA   21  1527    1.4    22    10    4.5  100.0   90.9
  1k6hA   1y0qA   14   231    6.1    22    10   13.6  100.0  100.0
  1byjA   2ow80   17    83   20.5    27    12   18.5   41.7   48.1
  1ze2C   2hguB    9   135    6.7    22     8   31.9   87.5   77.3
  2fy1B   2hojA   16    80   20.0    21     8   14.3   75.0   61.9
  1xshA   2ow8y   22  1504    1.5    27    11   25.9   45.5   74.1
  1i6uC   1q9aA   10    52   19.2    27    10   11.1   60.0   66.7
  1mfyA   2g1wA    8    39   20.5    22     7   13.7   42.9   36.4
  1ffyT   1xsgA   19    77   24.7    27    12    3.7   50.0   48.1
  1nkw9   28spA   24   121   19.8    28    12   21.4   58.3   64.3
  1fjgA   1gaxC   54  1512    3.6    75    28   10.7   25.0   25.3
  1byjA   2ow8y   23  1502    1.5    27    12   40.7   58.3   96.3
  1voqA   2il9A   88  1549    5.7   135    40    3.0   12.5   14.1
  1fjgA   1yg3A   21  1509    1.4    28     9   17.9   33.3   25.0
  1na2A   1x8wA   18   243    7.4    30    12    3.3   41.7   40.0
  1xokA   2gy9A   22  1490    1.5    27     7   11.1   71.4   51.9
  1xshA   2ow80   19    81   23.5    27    11   11.1   36.4   40.7
  1nc0A   2hojA   19    80   23.8    24    10   25.0   60.0   58.3
  1u6bB   2euyA   24   202   11.9    34    15   11.8   33.3   47.1
  1szyA   1y39C   14    58   24.1    21     9   38.1   66.7   76.2
  1un6E   1vs6B   45  2846    1.6    61    26   11.5   34.6   39.3
  1fqzA   2hguB   19   125   15.2    27    11   22.2   54.5   55.6
  1pnu9   1txsA   22   128   17.2    38    17   13.1   17.6   42.1
  1nybB   1r2pA    5    53    9.4    24    10   16.6   60.0   50.0
  1p5mA   1xhpA   11    73   15.1    32    14   21.8   85.7   81.2
  2ez6C   2nz4P   19   149   12.8    28    12   14.3   50.0   57.1
  2f4xA   2gioA    5    47   10.6    24     7   12.5   85.7   58.3
  1mfjA   2gisA   15    94   16.0    20     9   25.0   77.8   70.0
  1cq5A   1pnxA   35  1536    2.3    43    17   11.7   35.3   41.9
  1grzA   1vs5A  174  1568   11.1   247   101    5.3    7.9   13.8
  1jbtC   1lngB   19   100   19.0    29    12   27.6   41.7   62.1
  1u8dA   2f4xA   15    69   21.7    24     7   12.5   85.7   58.3
  2azxC   2noqE   18    99   18.2    53    22    5.7   31.8   28.3
  1i6uC   2nz4P   26   146   17.8    37    17   16.2   35.3   48.6
  1f6zA   1vorB   21  2825    0.7    27    12   26.0   25.0   55.6
  1f6zA   1vorA   17   120   14.2    27    12    3.7   41.7   51.9
  2bteB   2gv4A   17    78   21.8    22    10    9.1   70.0   72.7
  1ajuA   1yneA    9    49   18.4    30    11   26.6   45.5   63.3
  1r7zA   2es5A   11    45   24.4    23    10   13.1   50.0   56.5
  1fjeA   2feyA    7    55   12.7    22     7    4.5   57.1   59.1
  1byjA   2o33A    7    39   17.9    20     9   25.0   88.9   90.0
  1f6zA   1vc5B   11    86   12.8    27    12    7.4   50.0   51.9
  1jzxA   1xshA   22  2774    0.8    27    11   14.8   36.4   70.4
  1rfrA   1vs6B   25  2842    0.9    30    14   20.0   50.0   90.0
  1g1xD   1zhoB   10    66   15.2    38     4   10.5  100.0   36.8
  1hr2A   28spA   21   159   13.2    28    12   25.0   50.0   85.7
  1kp7A   2ow8y   23  1508    1.5    30    13   16.6   46.2   53.3
  2noqB   3phpA   11    56   19.6    23     9   13.1   55.6   52.2
  1yhq9   2ow8y   91  1508    6.0   122    49    4.1   20.4   18.9
  1voqA   2hnsA   21  1526    1.4    22     9   36.4  100.0   95.5
  1c2xC   1f84A   27   120   22.5    29    12    6.9   41.7   55.2
  1k5iA   1yl3A   20  2872    0.7    23    10   17.4   80.0   69.6
  1grzA   1msyA   20   248    8.1    27    11   14.8   54.5   55.6
  1j1uB   2grwA   16    79   20.3    22    10   22.7   50.0   54.5
  1mt4A   2nr0E   17    83   20.5    24    10    4.2   60.0   54.2
  1jtjA   2oiuP   15    72   20.8    23     8   30.4   62.5   60.9
  2h2xA   2j01A   14  2773    0.5    21     8   23.8   75.0   57.1
  2h2xA   2j01B   14   120   11.7    21     8    9.5   62.5   52.4
  1lngB   2gv4A   17    97   17.5    22    10   40.9   90.0   90.9
  1byjA   1pnsA   24  1527    1.6    27    12   33.3   58.3   92.6
  1d6kB   1lc6A    4    56    7.1    24    10    8.3   40.0   45.8
  1f6xA   1grzA   21   249    8.4    27    11   22.2   54.5   88.9
  1kksA   1mjiC    8    49   16.3    24     8   16.7   75.0   58.3
  1e4pA   2hgp1   10    61   16.4    24     5    8.3    0.0   16.7
  1pnxA   2dr7B   23  1539    1.5    33    13   21.2   92.3   87.9
  1nybB   1sj3R   16    76   21.1    24    10   12.5   60.0   58.3
  1pnsA   2feyA   27  1534    1.8    43    16    9.3   25.0   51.2
  1s1hA   2du6D   51  1470    3.5    71    26    4.2   23.1   22.5
  1l1cC   2bteB   18    84   21.4    29    12   13.8   50.0   69.0
  1m5kB   2i82E   13    99   13.1    21     8   19.1   75.0   71.4
  1mmsC   1y0qA   40   233   17.2    58    22    3.5   27.3   24.1
  1fkaA   1s9sA   77  1483    5.2   101    41    5.0   12.2   21.8
  1y0qA   2ixyA   18   235    7.7    27    11    7.4   54.5   70.4
  1xpeA   2nqpF   15    74   20.3    23     7    8.7   71.4   65.2
  1a1tB   2akeB   14    75   18.7    20     8    5.0   62.5   65.0
  1m82A   1msyA    5    46   10.9    25    11   24.0   72.7   84.0
  1xsgA   387dA    8    41   19.5    26     6    0.0   33.3   38.5
  1kpyA   1yhq9   20   127   15.7    28    11   14.3   45.5   46.4
  1vsax   1xp7A   15   123   12.2    23     7   21.7  100.0   65.2
  1mfyA   2b63R    9    47   19.1    31    10    3.2   40.0   54.8
  1g1xD   2hgp1    0    90    0.0    40     4    2.5    0.0   17.5
  1pnu0   1z31A   24  2828    0.8    32    12   12.5   50.0   59.4
  1byjA   1nbsA   17   127   13.4    27    12   25.9   50.0   70.4
  1ec6C   1gidA   15   159    9.4    20     6   15.0   83.3   70.0
  1z43A   2fy1B   14   102   13.7    21     8   19.0   62.5   81.0
  1jtjA   1lngB   17    97   17.5    23     8   13.1   62.5   56.5
  1hwqA   1vc5B   19    79   24.1    30    13    0.0   38.5   46.7
  1xpfA   1ysvA    9    38   23.7    23     7   21.8  100.0   78.3
  1yshF   2fk6R   13    72   18.1    33    12   12.1   58.3   51.5
  1fqzA   1l9aB   21   128   16.4    27    11    3.7   54.5   51.9
  1qwaA   2gcsB   14   125   11.2    21     9    0.0   55.6   52.4
  1vfgC   1vorB   22  2827    0.8    31    12   25.8   50.0   77.4
  1vfgC   1vorA   19   118   16.1    31    12   25.8   25.0   77.4
  1y0qA   2pcvA   27   230   11.7    35    10    0.0   50.0   31.4
  1z43A   2gy9A   71  1503    4.7   101    43    8.9   18.6   26.7
  1n8xA   2j01A   28  2775    1.0    36    16    8.3   31.2   41.7
  1z31A   2nz4P   23   144   16.0    32    12   28.1   50.0   53.1
  2annB   2huaA   10    50   20.0    23     6   21.7  100.0   65.2
  1lc6A   1p6vB   10    59   16.9    24    10   12.5   60.0   58.3
  1mfjA   2ckyA   13    78   16.7    20     9    5.0   55.6   70.0
  1i94A   1m5kB   60  1524    3.9    92    28   16.3   32.1   38.0
  1k6gA   2nr0E   14    86   16.3    22    10    4.5   60.0   59.1
  1vs5A   2annB   19  1530    1.2    23     6   26.1   83.3   82.6
  1e8oE   1ze2C   14    56   25.0    22     8   50.0   87.5   77.3
  1a1tB   1m5kB   12    95   12.6    20     8   25.0   75.0   75.0
  1nybB   28spA    8    43   18.6    24    10   20.9   50.0   54.2
  1jidB   2a2eA   21   268    7.8    29    12   37.9   58.3   72.4
  1mfjA   2czjB   14    62   22.6    20     9   20.0   88.9   90.0
  2ez6C   2ow8y   23  1502    1.5    28    12   28.5  100.0   96.4
  1f6zA   1x8wA   23   243    9.5    27    12    3.7   50.0   63.0
  1k6hA   1yl41    8    77   10.4    22    10   18.2   50.0   68.2
  1grzA   2hojA   48   256   18.8    79    30   12.7   30.0   30.4
  1qwaA   2frlA    6    37   16.2    21     9   38.0   88.9   85.7
  1j2bC   1ze2C   16    77   20.8    22     8   22.7   50.0   54.5
  1jurA   2ckyA   16    80   20.0    22     9   13.6   55.6   63.6
  1tjzA   2gipA    6    42   14.3    22    10   18.2   80.0   86.4
  1eorA   1q9aA    8    40   20.0    22    10   27.3   60.0   90.9
  1g1xD   1xsgA   12    51   23.5    27     4   14.8  100.0   48.1
  2ez6C   2ow80   11    89   12.4    28    12   17.8   50.0   57.1
  1pnu9   387dA   17   121   14.0    26     6    7.7   50.0   34.6
  1q96A   1vs5A   21  1532    1.4    27    12   40.8   58.3   74.1
  1jzxA   2nz4P   93  2791    3.3   141    45    5.0   20.0   23.4
  1foqA   1pnu0   66  2841    2.3   109    44    2.7   18.2   21.1
  1nkw9   3phpA   17   122   13.9    23     9    8.7   44.4   60.9
  1yshF   1z43A   26   104   25.0    33    12   27.3   58.3   57.6
  1e95A   484dB   11    45   24.4    27    10   18.5   40.0   51.9
  2b57A   2e5lA   45  1525    3.0    65    28   10.8   17.9   29.2
  1x8wA   2h2xA   14   246    5.7    21     8   19.1   62.5   52.4
  1grzA   1jzxA  166  2808    5.9   247   101    2.4    7.9    9.3
  1x8wA   1ze2C   16   243    6.6    22     8   31.8   87.5   86.4
  2b63R   2il9A   20   138   14.5    31    11    9.7   27.3   29.0
  1jbtC   1z43A   19   104   18.3    29    12   24.1   41.7   58.6
  2gisA   2ow8y   66  1516    4.4    94    37    6.4   10.8   19.1
  1s1hA   2nr0E   60  1473    4.1    80    25    8.7   28.0   26.2
  1fkaA   1q93A   22  1480    1.5    27    12   11.1   58.3   74.1
  1njp5   2ez6C    6    45   13.3    25    10   24.0  100.0   80.0
  1gixD   1sj3R   24   115   20.9    73    27    9.6   22.2   26.0
  1njp5   2oiuP   16    74   21.6    25    10    8.0   80.0   72.0
  1jurA   2gcsB   16   127   12.6    22     9    9.1   44.4   40.9
  1a1tB   1kksA    8    36   22.2    20     8   20.0   75.0   65.0
  1exyA   1yhq9   25   124   20.2    33    13    6.0   38.5   45.5
  1njp5   2nqpF   15    75   20.0    25    10    8.0   60.0   68.0
  1na2A   1nc0A    5    49   10.2    24    10   16.6   50.0   70.8
  1qzwB   2h2xA    3    64    4.7    21     8   14.3   62.5   61.9
  1zc5A   2i82E   10    50   20.0    21     8   23.8  100.0   85.7
  2frlA   2j37Z   16   282    5.7    23     9    8.7   66.7   56.5
  1msyA   2gya9   20   111   18.0    27    11   18.5   54.5   70.4
  1jidB   1pnxA   22  1533    1.4    29    12   20.7  100.0   89.7
  1jj29   1ymoA   31   127   24.4    47    16   10.6   50.0   44.7
  1e8oE   1vs6B   38  2841    1.3    50    21   14.0   33.3   42.0
  1jj29   2hemA   16   124   12.9    24    11   25.0   45.5   66.7
  1lc6A   2ahtA    9    42   21.4    24    10   20.9   50.0   54.2
  1nybB   2ihxB   16    79   20.3    24    10   12.5   60.0   54.2
  1pnu0   2hghB   41  2830    1.4    55    24   16.4   33.3   47.3
  1yhq9   2frlA   14   126   11.1    23     9   26.1   66.7   60.9
  1j2bC   1s2fA   19    79   24.1    23     9   17.4   44.4   52.2
  1kpyA   2nz4P   21   141   14.9    28    11   14.3   27.3   35.7
  1audB   2hgp1    0    80    0.0    30     5    0.0    0.0   13.3
  1e95A   2g9cA   16    83   19.3    36    12   11.1   50.0   44.4
  1et4A   2hguB   26   124   21.0    35    10   14.3   20.0   31.4
  1qwbA   2gcsB   18   125   14.4    26    10    7.7   50.0   50.0
  1audB   2hgpB   17    81   21.0    30    10   13.3   50.0   33.3
  1jzxA   1wsuE   18  2775    0.6    22    10   31.8   70.0   90.9
  1exyA   2nz4P   21   144   14.6    33    13   12.1   38.5   36.4
  1e8oE   1szyA    8    62   12.9    21     9   38.1   77.8   95.2
  1pnu0   1qzwB   33  2830    1.2    47    18   14.9   33.3   31.9
  2g1wA   2hojA   14    80   17.5    22     7   27.2   57.1   54.5
  2il9A   2ozbC   20   141   14.2    33    12    9.1   41.7   48.5
  1f6xA   1vorA   19   118   16.1    27    11    7.4   45.5   48.1
  1f6xA   1vorB   24  2825    0.8    27    11    7.4   54.5   74.1
  1gidA   2pcvA   28   160   17.5    35    10    8.6   50.0   31.4
  1s1hA   1y39C   41  1471    2.8    58    22    8.6   22.7   29.3
  1pjyA   1y0qA   15   231    6.5    22    10   27.3   90.0   86.4
  2hgpB   2noqA   49   199   24.6    76    28    5.3   25.0   21.1
  1a1tB   1ffk0   15  2707    0.6    20     8   15.0  100.0   95.0
  2akeB   2gv4A   18    73   24.7    22    10   27.2   80.0   81.8
  1k2gA   1y39C    8    70   11.4    22     8    9.1   37.5   40.9
  1u9sA   1yneA   16   162    9.9    31    11    3.2   45.5   35.5
  1e95A   2gya0   29  2742    1.1    36    12    2.8   50.0   38.9
  1y0qA   1yneA   22   231    9.5    31    11    0.0   54.5   45.2
  1jbtC   2dr7B    9    51   17.6    29    12   24.1   66.7   69.0
  1f6zA   2ct8C   19    78   24.4    27    12   22.2   41.7   48.1
  1p5oA   2hemA   18    78   23.1    24    11   29.2   45.5   62.5
  2ct8C   2j37Z   48   296   16.2    74    26    1.4   23.1   20.3
  1r2pA   1vs5A   28  1531    1.8    34    14    5.9   42.9   44.1
  1oswA   1yhq9   14   127   11.0    22     9   13.7   33.3   50.0
  1yshA   2noqA   19   194    9.8    28    12   10.7   75.0   78.6
  1jurA   1y27X    8    78   10.3    22     9   18.2   66.7   68.2
  2adtA   2hguB   27   131   20.6    43    19   14.0   36.8   48.8
  1pnxA   2gipA   21  1533    1.4    28    13   25.0   92.3   92.9
  1m5lA   1pnu0   30  2826    1.1    38    16    2.6   31.2   28.9
  1msyA   2il9A   19   137   13.9    27    11    0.0   18.2   48.1
  1c2xC   2hgp1    1   169    0.6    50     5    0.0    0.0    6.0
  1pnxA   1s2fA   16  1533    1.0    23     9    8.7   77.8   82.6
  1gaxC   1t28A   20    82   24.4    34     9   11.8   33.3   32.4
  1yl41   359dB   16    69   23.2    25     4    4.0  100.0   56.0
  1hc8C   1k2gA    8    70   11.4    22     8    9.1   37.5   40.9
  1qwaA   1yshB   14   102   13.7    21     9    0.0   55.6   57.1
  1fg0A   1y39C   38   507    7.5    58    22   10.3    4.5   22.4
  1y0qA   2hgrC   48   244   19.7    76    30    3.9   20.0   30.3
  1vc5B   2ozbC   13    86   15.1    33    12   12.1   41.7   39.4
  1d6kB   1kksA    7    53   13.2    24     8   29.2   87.5   75.0
  1l9aB   1mfkA   20   126   15.9    23    10   17.4  100.0   91.3
  1k6gA   2g1wA    8    33   24.2    22     7   18.2   57.1   45.5
  1pnu0   2g1wA   19  2827    0.7    22     7   18.2   42.9   36.4
  1lvjA   1tjzA    9    44   20.5    22    10   22.7   60.0   63.6
  1u8dA   2ez6C   16    77   20.8    28    12   14.3   50.0   67.9
  1vsaw   1xokA   23  2890    0.8    27     7    3.7    0.0   29.6
  1qzwB   1s1hA   35  1471    2.4    47    18   21.3   44.4   53.2
  1gaxC   1ze2C   14    76   18.4    22     8   18.2   87.5   68.2
  1pnu0   2go5A   89  2836    3.1   127    52   14.2   30.8   33.9
  1dk1B   1fkaA   45  1485    3.0    57    24   56.1   29.2   78.9
  1jbtC   2hemA    9    42   21.4    24    11   12.5   54.5   66.7
  1lc6A   1na2A    5    49   10.2    24    10   20.8   90.0   83.3
  1k5iA   2e5lA   21  1518    1.4    23    10   43.5   80.0   87.0
  1j2bC   2gya0   55  2748    2.0    77    23    3.9   21.7   28.6
  1k2gA   1s03A    8    61   13.1    22     8   22.8   62.5   59.1
  1grzA   1ymoA   33   248   13.3    47    16    6.4   50.0   36.2
  1t4lA   2il9A   22   139   15.8    32    15   15.6   46.7   50.0
  1q9aA   2o33A    6    41   14.6    20     9   20.0   66.7   80.0
  1mmsC   2annB   15    63   23.8    23     6   13.0  100.0   73.9
  1nybB   2bteB   13    87   14.9    24    10    4.1   60.0   66.7
  1pnxA   1vsax   84  1549    5.4   120    50    2.5   14.0   20.0
  1jbrD   1na2A   10    46   21.7    30    12   26.7   66.7   56.7
  1u8dA   2o33A   12    72   16.7    20     9   15.0   77.8   90.0
  2adtA   2e5lA   29  1523    1.9    43    19   20.9   63.2   67.4
  1msyA   2tpkA    8    51   15.7    27    11   14.8   45.5   48.1
  1cx0B   1rlgC   15    77   19.5    25    11    8.0   45.5   52.0
  1hvuC   1yshB   20   106   18.9    30    11   10.0   45.5   40.0
  1vorB   2j288   50  2838    1.8    74    32   12.2   25.0   33.8
  1p5mA   1u63B   20    82   24.4    49    19   18.4   42.1   36.7
  1ze2C   2au4A   10    50   20.0    22     8   18.2   75.0   68.2
  1fjeA   2du5D   14    78   17.9    22     7   13.7   57.1   50.0
  1l8vA   2du6D   43   173   24.9    71    26    2.8   23.1   25.4
  1nybB   1y26X   15    78   19.2    24    10   20.9   70.0   75.0
  1jidB   1l9aB   25   126   19.8    29    12   86.2  100.0  100.0
  1nc0A   1vorA   18   123   14.6    24    10   20.9   50.0   54.2
  1mfyA   1xp7A   10    42   23.8    23     7    0.0   71.4   65.2
  1nc0A   1vorB   19  2825    0.7    24    10    0.0    0.0   33.3
  1szyA   2j288   14    74   18.9    21     9    4.8   77.8   81.0
  2gv3A   2hojA   16    81   19.8    22     8    9.1   75.0   77.3
  1ffyT   1s1hA   52  1475    3.5    75    30   14.7   23.3   28.0
  1l9aB   1ooaC   16   135   11.9    29    12    6.9   50.0   48.3
  1fjgA   2hgrC   58  1512    3.8    76    30    5.3   23.3   30.3
  1fjgA   2hgrD   62  1508    4.1    76    28    9.2   25.0   25.0
  1k2gA   1sj3R   17    74   23.0    22     8   18.2   50.0   50.0
  2anrB   2au4A   12    51   23.5    25     8   20.0   75.0   68.0
  1szyA   2a2eA   18   269    6.7    21     9   33.3   77.8   95.2
  1gidA   1ymoA   33   159   20.8    47    16   14.9   56.2   38.3
  1l1wA   2a43A    8    46   17.4    26     8   15.4   50.0   42.3
  1fyoA   2e5lA   19  1518    1.3    27    11   14.8   36.4   48.1
  1s9sA   387dA   18   101   17.8    26     6   23.1   50.0   42.3
  1vs5A   2hguB   94  1536    6.1   123    47    4.9   10.6   21.1
  1jzxA   2feyA   35  2780    1.3    43    16    9.3    0.0   25.6
  1g70A   1kksA    8    48   16.7    24     8    4.1   87.5   66.7
  1x8wA   2hw8B   24   242    9.9    36    15   19.5   53.3   55.6
  1bauA   1nbsA   17   121   14.0    23     7   26.1  100.0   78.3
  1mt4A   2du5D   17    73   23.3    24    10   16.7   40.0   62.5
  1l8vA   1mjiC   24   161   14.9    34    12    5.9   75.0   55.9
  1bvjA   1u0bA   15    81   18.5    23    10   26.1   70.0   78.3
  1grzA   2hnsA   15   249    6.0    22     9   27.3  100.0  100.0
  1cx0B   1ow9A    9    86   10.5    23    10    8.7   50.0   43.5
  1etfA   2ow8y   28  1503    1.9    34    15   14.7   40.0   47.1
  1h4sT   2hgp1    0   117    0.0    50     5    0.0    0.0   12.0
  1jurA   1nkw9   16   121   13.2    22     9   18.2   44.4   59.1
  2huaA   2nz4P   27   146   18.5    40    18   17.5   27.8   30.0
  1mfjA   1z43A   17   103   16.5    20     9   20.0   55.6   75.0
  1qtqB   2f88A   20    81   24.7    34    14    5.9   57.1   50.0
  1c04F   1vs5A   23  1531    1.5    29    12   13.8   58.3   62.1
  1vsax   2f4xA   16   122   13.1    24     7   12.5  100.0   75.0
  1y26X   2ez6C   18    79   22.8    28    12    7.1   75.0   75.0
  1mfkA   2gya0   18  2741    0.7    23    10   34.8  100.0   87.0
  2b63R   2go59   22    91   24.2    31    11   19.4   45.5   48.4
  2e5lA   2g1wA   19  1518    1.3    22     7    0.0   42.9   36.4
  1xsgA   2nz4P   21   141   14.9    27    12   25.9   41.7   48.1
  2au4A   2ow8y   34  1503    2.3    41    17    7.3   17.6   17.1
  2b63R   2go5A   17   130   13.1    31    11   22.6   54.5   61.3
  1c2xC   1pjyA   19   120   15.8    22    10   45.5   90.0   81.8
  1jj29   1msyA   20   122   16.4    27    11   29.6   54.5   74.1
  1rlgC   2hvyE   15    62   24.2    25    11   12.0   45.5   56.0
  1etfA   2o33A   10    40   25.0    20     9   45.0   88.9   85.0
  1hq1B   1mfjA   13    53   24.5    20     9   35.0   77.8   75.0
  1q93A   1qd3A    9    43   20.9    27    11   18.5   45.5   51.9
  1k2gA   2hgrC   16    77   20.8    22     8    0.0   62.5   50.0
  1d0uA   387dA    9    38   23.7    21     6    4.8   50.0   47.6
  1k2gA   2hgrD   16    82   19.5    22     8    0.0   50.0   50.0
  2annB   2ct8C   18    77   23.4    23     6   17.4   66.7   65.2
  1n8xA   1vorA   24   121   19.8    36    16    2.8   12.5   44.4
  1y0qA   2tpkA   22   237    9.3    36    12    8.3   41.7   33.3
  1eiyC   1fg0A   55   502   11.0    76    29    4.0   17.2   21.1
  1x8wA   2gv3A   16   245    6.5    22     8   22.7   75.0   90.9
  1i94A   1l1wA   25  1514    1.7    29    13   37.9   92.3   89.7
  1jj29   1r7wA   21   131   16.0    34    13   23.5   38.5   38.2
  1i94A   1msyA   24  1515    1.6    27    11   33.4   63.6   70.4
  1r7wA   1z43A   25   105   23.8    34    13   17.7   46.2   41.2
  1hr2A   1xpfA   19   157   12.1    23     7    8.7  100.0   73.9
  1xpeA   2hghB   13    61   21.3    23     7   13.1   85.7   78.3
  1i94A   2nr0E   60  1521    3.9    80    25   11.2   28.0   26.2
  1vc5B   2adtA   18    94   19.1    43    19    2.3   47.4   51.2
  1jzxA   1u8dA   53  2777    1.9    67    29    8.9   24.1   35.8
  2j01B   2ozbC   23   122   18.9    33    12    0.0   25.0   51.5
  2a64A   2h2xA   19   298    6.4    21     8    0.0   75.0   66.7
  1y39C   2grwA   15    61   24.6    22    10    9.1   40.0   63.6
  1euqB   1ze2C   17    72   23.6    22     8    9.1   87.5   72.7
  2ez6C   2hvyE   10    72   13.9    28    12   10.7   50.0   67.9
  1fqzA   2b63R   11    44   25.0    27    11   11.1   45.5   44.4
  1nemA   1xsgA    7    41   17.1    23    10   34.8   90.0   82.6
  1f1tA   1k8wB   11    44   25.0    22     8   27.2   87.5   81.8
  1q93A   2a2eA   19   271    7.0    27    12   22.2   58.3   59.3
  1eorA   1exdB   16    74   21.6    22    10   31.9   60.0   68.2
  1nybB   2hgpB   15    78   19.2    24    10   16.7   70.0   58.3
  1ooaC   2annB    5    44   11.4    23     6    4.3   66.7   47.8
  1txsA   1vorA   22   128   17.2    38    17   13.2   29.4   39.5
  1audB   1e95A   12    51   23.5    30    10    6.7   50.0   40.0
  1txsA   1vorB   29  2828    1.0    38    17   15.8   47.1   57.9
  1g1xE   2euyA   13    62   21.0    34     4    2.9   75.0   26.5
  1kogI   1vorB   26  2828    0.9    37    16   10.8   31.2   59.5
  1kogI   1vorA   21   125   16.8    37    16   13.5   25.0   45.9
  1x8wA   2o33A   13   244    5.3    20     9   20.0   77.8   90.0
  1bj2A   2gya9   16   108   14.8    21     7   28.6  100.0   66.7
  1f6xA   2e5lA   20  1519    1.3    27    11    7.4    0.0   48.1
  2fy1B   2j37Z   13   286    4.5    21     8   28.6  100.0   95.2
  2gv3A   2ipyC    6    43   14.0    22     8   27.2   62.5   81.8
  1k8wB   2gisA   17    97   17.5    22     8   13.7   87.5   81.8
  1fg0A   1kpyA   22   499    4.4    28    11    0.0   45.5   42.9
  1exyA   1lngB   18   108   16.7    33    13    9.1   38.5   48.5
  1mfjA   1ylgA    9    39   23.1    20     9   20.0   55.6   85.0
  2a64A   2akeB   51   306   16.7    72    27    6.9   25.9   31.9
  1pnsA   1s9sA   71  1534    4.6   101    41    5.9   14.6   17.8
  1fjeA   1zhoB   12    48   25.0    22     7   18.1   71.4   54.5
  1jzxA   1nybB   17  2774    0.6    24    10   20.8   60.0   70.8
  1fkaA   2annB   18  1483    1.2    23     6   21.8   50.0   78.3
  1e4pA   1pnu9   18   122   14.8    24    11   16.6   36.4   50.0
  1c2xC   2anrB   16   124   12.9    25     8   16.0   62.5   56.0
  1k6gA   1l8vA   15   159    9.4    22    10   31.8  100.0   95.5
  2gy9A   387dA   19  1493    1.3    26     6   19.3   50.0   46.2
  1h4sT   2j37Z   44   287   15.3    67    25    7.5   28.0   28.4
  1na2A   1nkw9   19   123   15.4    30    12   13.3   41.7   56.7
  1c2xC   1l1cC   14   134   10.4    29    12   10.3   41.7   69.0
  1ekzB   1u6bB   21   198   10.6    30    14   10.0   64.3   73.3
  1yneA   2hguB    4   150    2.7    31    11    6.5   36.4   35.5
  1nybB   2hgp1    2    70    2.9    24     5    0.0    0.0   16.7
  1ffk0   1g59B   53  2714    2.0    75    28   12.0   21.4   32.0
  1vorB   2oiuP   48  2832    1.7    71    30    4.2   23.3   26.8
  1audB   1m5kB   20    96   20.8    30    10   10.0   50.0   36.7
  1hvuC   1n66A    7    45   15.6    22    10    9.1   50.0   50.0
  1g1xD   1zc5A   12    66   18.2    40     4   17.5  100.0   37.5
  1e4pA   2du6D   13    79   16.5    24    11    4.2   45.5   45.8
  2gya9   484dB   18   113   15.9    27    10   11.1   40.0   51.9
  1ekzB   2gya0   24  2743    0.9    30    14    6.6   78.6   80.0
  2feyA   3phpA   11    53   20.8    23     9   17.4   55.6   60.9
  1ec6C   1fkaA   14  1483    0.9    20     6   20.0   83.3   70.0
  1pnu9   2gioA   19   122   15.6    29    13   13.8   53.8   58.6
  1pnsA   1qtqB   56  1530    3.7    74    28    4.0   28.6   27.0
  1c2xC   2fk6R   32   130   24.6    53    21    9.4   38.1   39.6
  2hguB   2noqE   30   141   21.3    53    22    3.8   31.8   28.3
  2hguB   2noqA   53   239   22.2   123    47    0.0   10.6   13.8
  1vs6B   2i82E   16  2841    0.6    21     8   14.3   87.5   76.2
  1lngB   1xsgA   17   102   16.7    27    12   22.2   66.7   77.8
  1l8vA   2anrB   18   161   11.2    25     8   28.0  100.0   76.0
  1k5iA   2j288   14    81   17.3    23    10    4.4   80.0   73.9
  1k9wA   2ckyA   15    82   18.3    23     5   30.4  100.0   56.5
  1y26X   2j37Z   51   287   17.8    71    30    5.6   26.7   32.4
  1qwaA   1voqA   17  1526    1.1    21     9   19.1   66.7   71.4
  1x8wA   2gisA   63   258   24.4    94    37    1.1   13.5   17.0
  1cx0B   1e4pA   10    86   11.6    24    11   12.5   54.5   58.3
  1jidB   2euyA    8    51   15.7    29    12   17.2   33.3   51.7
  1q93A   2ixyA    5    47   10.6    27    11   22.2   63.6   70.4
  1fkaA   1jtjA   17  1481    1.1    23     8   21.7   37.5   65.2
  1g1xE   2o33A    4    59    6.8    20     4   15.0   75.0   45.0
  1gaxC   1ow9A   16    77   20.8    23    10   13.1   50.0   52.2
  1fkaA   2j288   55  1485    3.7    74    32   10.8   28.1   37.8
  1i94A   2hnsA   19  1514    1.3    22     9   18.1  100.0   95.5
  1kksA   1nbsA   17   120   14.2    24     8   12.5   87.5   62.5
  1pnu0   2au4A   31  2826    1.1    41    17    9.8   23.5   41.5
  1l1cC   2hguB   19   130   14.6    29    12    3.5   41.7   51.7
  1xsgA   2feyA    7    61   11.5    27    12    3.7   50.0   66.7
  1hc8C   28spA   16    67   23.9    28    12   10.7   33.3   53.6
  1m5kB   1zhoB   24    99   24.2    38    16    7.9   56.2   63.2
  1pnu9   2drbB   22   124   17.7    35    14   31.4   71.4   65.7
  1c04F   2hvyE   16    65   24.6    29    12   44.9   58.3   69.0
  1exdB   1q93A   19    76   25.0    27    12   11.2   58.3   59.3
  1hr2A   1l1wA   16   163    9.8    29    13   24.1   84.6   89.7
  2hgrC   361dA   14    80   17.5    20     7   30.0  100.0   85.0
  1lngB   1y39C   24   121   19.8    58    22    8.6   27.3   29.3
  1gidA   2tpkA   23   164   14.0    36    12   19.5   58.3   55.6
  1fkaA   1gidA  118  1491    7.9   158    65    5.7   13.8   15.8
  1ow9A   1vorA   19   118   16.1    23    10   21.7   40.0   65.2
  1ow9A   1vorB   19  2828    0.7    23    10   13.1   30.0   47.8
  1mmsC   2gy9A   41  1494    2.7    58    22    6.9   18.2   29.3
  2fy1B   2gya9   14   113   12.4    21     8   23.8  100.0   76.2
  1foqA   2g1wA   16   110   14.5    22     7   22.8   57.1   45.5
  1ehzA   359dB   16    65   24.6    25     4   16.0  100.0   64.0
  1hvuC   1rfrA   11    45   24.4    30    11   13.3   45.5   40.0
  1l9aB   2o33A   14   127   11.0    20     9   10.0  100.0   95.0
  1szyA   2oiuP   14    74   18.9    21     9   19.1   88.9   90.5
  1fg0A   1hq1B   33   500    6.6    49    21   10.2   47.6   51.0
  2gv4A   2j288   15    79   19.0    22    10   18.2   80.0   77.3
  1ec6C   1hq1B   11    52   21.2    20     6    5.0   83.3   70.0
  1cq5A   1jzxA   31  2782    1.1    43    17    4.7   29.4   53.5
  1hr2A   1jbtC   22   160   13.8    29    12    6.9   50.0   51.7
  1m5kB   1p6vB   23   112   20.5    45    16   13.3   43.8   37.8
  1hvuC   2fy1B    6    44   13.6    21     8    4.7   62.5   57.1
  1et4A   1fjgA   26  1508    1.7    35    10   11.4    0.0   22.9
  1s1hA   2noqB   46  1466    3.1    46    18  100.0  100.0  100.0
  1s1hA   2noqE   35  1479    2.4    53    22   22.6   22.7   39.6
  1pnxA   1yg3A   21  1535    1.4    28     9   14.3   55.6   39.3
  1c04F   1g1xD    8    59   13.6    29     4   20.7  100.0   37.9
  2e5lA   484dB   24  1517    1.6    27    10   33.4   70.0   77.8
  1i94A   1xsgA   20  1518    1.3    27    12   11.1   41.7   66.7
  1k6hA   2gdiX   15    84   17.9    22    10   13.7   80.0   86.4
  1hq1B   1voqA   35  1531    2.3    49    21   16.3   14.3   40.8
  1jo7A   2f4xA    6    48   12.5    24     7    0.0   57.1   58.3
  1mjiC   1vorA   27   118   22.9    34    12    8.8   33.3   35.3
  1mjiC   1vorB   25  2829    0.9    34    12    2.9   66.7   58.8
  1jbrD   2i82E    8    41   19.5    21     8    4.8   87.5   81.0
  1zhoB   2nz4P   24   147   16.3    38    16   18.4   37.5   47.4
  1g59B   2frlA   15    79   19.0    23     9    0.0   55.6   52.2
  1s03A   1vs5A   32  1535    2.1    47    19    6.4   52.6   63.8
  1g70A   1hvuC   11    45   24.4    30    11   10.0   18.2   33.3
  1k5iA   1q9aA    8    42   19.0    23    10   21.7   60.0   82.6
  1rlgC   1vs6B   19  2841    0.7    25    11    4.0   54.5   56.0
  1jbtC   2du3D   19    76   25.0    29    12   13.8   41.7   51.7
  1fjgA   1mnxA   33  1511    2.2    42    20   14.3   50.0   61.9
  2e5lA   2gya9   80  1521    5.3   108    40    2.8   20.0   22.2
  1b36A   1fg0A   28   499    5.6    38    16   18.4   43.8   52.6
  1k6hA   2a64A   18   301    6.0    22    10    9.1   90.0   95.5
  1bauA   2noqB   12    54   22.2    23     7    0.0   71.4   56.5
  1bauA   2noqA   16   190    8.4    23     7   13.0  100.0   73.9
  1grzA   2adtA   33   250   13.2    43    19   23.3   36.8   55.8
  1gixD   1xshA   17    77   22.1    27    11    0.0   54.5   48.1
  1exdB   1vorB   51  2835    1.8    73    28    9.6   17.9   31.5
  1ffyT   1t4lA   19    85   22.4    32    15    9.4   33.3   46.9
  2a64A   2du3D   49   304   16.1    71    28    8.5   25.0   32.4
  2gya9   2ozbC   21   111   18.9    33    12   12.1   25.0   33.3
  1fjeA   1xsgA    8    38   21.1    22     7   27.2   71.4   54.5
  1kxkA   2a2eA   49   272   18.0    70    28    8.6   14.3   28.6
  1fg0A   2frlA   18   498    3.6    23     9   13.1   55.6   56.5
  1zhoB   2gipA   12    50   24.0    28    13   25.0   69.2   64.3
  1lngB   359dB   19    97   19.6    25     4   32.0  100.0   56.0
  1jbtC   2draB    9    52   17.3    29    12   24.1   66.7   69.0
  1kksA   2a2eA   19   266    7.1    24     8    8.3   87.5   62.5
  1xsgA   2derC   18    78   23.1    27    12   11.2   58.3   59.3
  2du3D   2j01A   48  2781    1.7    71    28   18.3   25.0   29.6
  2hgrC   484dB   18    80   22.5    27    10   22.2   60.0   63.0
  1exdB   1wsuE   16    73   21.9    22    10   27.2   80.0   81.8
  1p6vB   2e5lA   34  1522    2.2    45    16    6.6   43.8   51.1
  1jbrD   1nbsA   23   123   18.7    31    13   16.1   53.8   67.7
  1gaxC   2hguB   34   148   23.0    75    28    9.3   21.4   25.3
  1nybB   2derC   18    79   22.8    24    10    8.3   40.0   58.3
  1m82A   1xpfA    7    39   17.9    23     7   17.4   71.4   73.9
  2hgpB   2j37Z   55   286   19.2    76    28    5.2   17.9   27.6
  1lngB   2a2eA   65   280   23.2    97    42    7.2   21.4   21.6
  1u0bA   1vsaw   53  2898    1.8    74    31    9.5   22.6   32.4
  1e4pA   1gixD    9    87   10.3    24    11   16.7   45.5   54.2
  1d0uA   2a64A   14   300    4.7    21     9   38.1   88.9   90.5
  1pnsA   359dB   20  1528    1.3    25     4   24.0  100.0   56.0
  1pnxA   2b57A   45  1541    2.9    65    28    3.1   21.4   26.2
  1nc0A   2a43A    6    42   14.3    24     8   16.7   50.0   45.8
  1jtjA   2gy9A   17  1491    1.1    23     8    8.7   62.5   65.2
  1s2fA   2gdiX   13    84   15.5    23     9   30.4   66.7   82.6
  1kh6A   2gya0   32  2740    1.2    48    20    8.3   25.0   27.1
  1vfgC   1y27X   18    73   24.7    31    12    0.0   33.3   38.7
  1wsuE   2b57A   14    70   20.0    22    10   18.2   60.0   81.8
  1g1xE   2a64A   32   305   10.5    44     4    9.1   75.0   20.5
  1vs6B   2a43A   20  2845    0.7    26     8   15.4   37.5   42.3
  1mfyA   1xhpA   11    50   22.0    31    10   19.4   40.0   67.7
  2ckyA   2ow8y   54  1510    3.6    77    29    3.9   17.2   22.1
  2f88A   361dA    8    44   18.2    20     7   25.0   71.4   90.0
  1lngB   1nbkA   23   102   22.5    34    14   17.6   28.6   35.3
  1pnu0   2a64A  211  2864    7.4   298   123    3.4    6.5   14.1
  1cx0B   1m82A   12    83   14.5    25    11   24.0   54.5   56.0
  1ullA   1vsax   29   120   24.2    35    15   11.4   40.0   42.9
  2gya9   2ipyC   17   115   14.8    30    12    6.7   41.7   36.7
  1i94A   2azxC   53  1516    3.5    72    28    9.7   25.0   37.5
  1q93A   1wz2C   18    90   20.0    27    12   29.6   58.3   74.1
  1yshB   2gv3A   15   103   14.6    22     8   45.5  100.0   90.9
  1cq5A   2ixyA   12    55   21.8    27    11   14.8   54.5   63.0
  1ullA   1vsaw   25  2891    0.9    35    15   14.3   33.3   42.9
  2a64A   2hgp1    2   345    0.6    50     5    6.0    0.0   14.0
  1f6xA   1s03A   13    59   22.0    27    11   18.5   45.5   66.7
  1c04F   2j01B   21   122   17.2    29    12    3.5   58.3   58.6
  1c04F   2j01A   27  2772    1.0    29    12   41.4   50.0   75.9
  1e4pA   1euyB   15    77   19.5    24    11    8.3   45.5   54.2
  1l9aB   1voqA   88  1539    5.7   126    57    6.3   14.0   23.0
  1vs5A   1xokA   22  1532    1.4    27     7    3.7   85.7   51.9
  1gidA   1rfrA   20   159   12.6    30    14   20.0   78.6   93.3
  1pnu9   2ow8y   87  1512    5.8   118    44    5.9   18.2   22.9
  1tjzA   1u0bA   17    74   23.0    22    10   22.7   70.0   90.9
  1qwbA   2e5lA   18  1522    1.2    26    10   30.7   70.0   69.2
  1euyB   1ze2C   18    73   24.7    22     8    9.1   87.5   77.3
  1rlgC   2azxC   13    77   16.9    25    11   20.0   54.5   60.0
  1r7wA   1xpfA   10    42   23.8    23     7    8.7  100.0   60.9
  1e95A   1voqA   26  1526    1.7    36    12   11.1   50.0   44.4
  1d0uA   1g1xD    4    57    7.0    21     4   19.1  100.0   52.4
  1lngB   1q9aA   17   106   16.0    27    10   33.4   40.0   70.4
  1z31A   2hgp1    1    80    1.2    32     5    3.1    0.0   15.6
  1u8dA   1ylsB   12    90   13.3    36     9   11.1   33.3   44.4
  1hc8C   1nybB    9    70   12.9    24    10   12.5   60.0   58.3
  1xokA   2ow8y   19  1504    1.3    27     7    3.7   85.7   51.9
  1a1tB   1ehzA   15    79   19.0    20     8   25.0   75.0   90.0
  1q9aA   2noqA   21   191   11.0    27    10   14.8   60.0   63.0
  1eorA   1mmsC   14    59   23.7    22    10   22.7   60.0   63.6
  1hc8C   2j37Z   40   289   13.8    58    23    6.9   26.1   27.6
  1msyA   1p5oA   18    79   22.8    27    11   11.1   18.2   48.1
  2akeB   2fy1B   17    73   23.3    21     8   14.3   87.5   71.4
  1mt4A   2fk6R   15    61   24.6    24    10   33.4   90.0   91.7
  1e95A   1xshA   10    51   19.6    27    11   29.6   54.5   48.1
  1s1hA   484dB   24  1466    1.6    27    10   37.1   60.0   66.7
  2du6D   2gipA   17    78   21.8    28    13   17.9   38.5   67.9
  1ze2C   2oiuP   17    73   23.3    22     8   13.6   87.5   90.9
  1hr2A   1pjyA   16   159   10.1    22    10   22.7  100.0  100.0
  1msyA   1vorB   25  2825    0.9    27    11   18.5   54.5   66.7
  1msyA   1vorA   19   120   15.8    27    11   14.8   27.3   44.4
  1y0qA   2derC   50   235   21.3    74    25    5.4   24.0   25.7
  1ec6C   2noqB    6    59   10.2    20     6   10.0   66.7   65.0
  1ec6C   2noqA   17   191    8.9    20     6   15.0   83.3   55.0
  1c2xC   2hw8B   23   126   18.3    36    15   22.2   66.7   61.1
  1gidA   2ipyC   23   161   14.3    30    12   10.0   41.7   73.3
  1l1cC   1qwbA   10    43   23.3    26    10    3.8   40.0   46.2
  1nemA   2ihxB   14    78   17.9    23    10   13.0   80.0   73.9
  1y0qA   2ahtA   17   236    7.2    27    12   18.5   50.0   70.4
  1rlgC   2derC   16    74   21.6    25    11   16.0   45.5   52.0
  1qtqB   2gya0   57  2743    2.1    74    28    6.8   21.4   25.7
  2ct8C   2ixyA   19    80   23.8    27    11   37.1   72.7   85.2
  1qtqB   1qwaA   17    74   23.0    21     9    0.0   44.4   52.4
  1tjzA   2bteB   17    78   21.8    22    10   18.2   40.0   63.6
  1fjeA   1pnu9   18   118   15.3    22     7    4.5   71.4   59.1
  1i6uC   2gy9A   27  1493    1.8    37    17   18.9   47.1   59.5
  1fjeA   1pnu0   19  2826    0.7    22     7   22.7   71.4   54.5
  1fg0A   1q93A   18   499    3.6    27    12   26.0   58.3   63.0
  1s1hA   2gv4A   18  1467    1.2    22    10   31.8   70.0   90.9
  1s2fA   2derC   17    77   22.1    23     9    8.7   66.7   69.6
  1et4A   1i6uC   11    60   18.3    35    10   11.4   30.0   31.4
  1ffk0   2oiuP   49  2719    1.8    71    30    7.1   23.3   25.4
  1f6zA   1pnsA   21  1532    1.4    27    12   14.8   50.0   55.6
  1fkaA   1k2gA   17  1479    1.1    22     8   27.3   25.0   59.1
  1lngB   1pnxA   66  1544    4.3    97    42    7.2   11.9   20.6
  1ow9A   1xokA    5    45   11.1    23     7   17.4   71.4   56.5
  1jbtC   2gcsB   23   123   18.7    29    12   20.7   50.0   55.2
  1a1tB   1eorA    7    33   21.2    20     8   20.0   75.0   75.0
  1f1tA   1u6bB   25   201   12.4    38    15   13.1   40.0   36.8
  1s1hA   2hw8B   28  1468    1.9    36    15   27.7   93.3   88.9
  1j1uB   1k2gA   17    74   23.0    22     8   27.2   50.0   81.8
  1mfjA   2go59   12    93   12.9    20     9   40.0   88.9   90.0
  1ei2A   1x8wA   13   250    5.2    25     9   24.0   66.7   72.0
  1audB   1vorA   20   121   16.5    30    10   23.3   40.0   43.3
  1audB   1vorB   25  2825    0.9    30    10   13.3   50.0   40.0
  1j2bC   3phpA   18    78   23.1    23     9   21.8   55.6   52.2
  1zhoB   2ihxB   22    88   25.0    38    16   10.6   43.8   39.5
  1f6xA   1sj3R   15    77   19.5    27    11   11.2   54.5   59.3
  2czjB   2noqB   17    88   19.3    46    18   10.9   27.8   39.1
  2czjB   2noqA   31   209   14.8    62    23    6.5   34.8   30.6
  1etfA   2gya9   23   112   20.5    34    15   14.7   33.3   55.9
  1cx0B   2es5A   12    81   14.8    23    10   21.8   50.0   47.8
  1yl41   2j01A   46  2778    1.7    66    14    3.0   35.7   31.8
  1etfA   2gya0   29  2740    1.1    34    15   11.7   46.7   61.8
  1s1hA   2ckyA   54  1475    3.7    77    29   14.3   27.6   28.6
  1g1xE   1u9sA   22   174   12.6    44     4    6.8   50.0   15.9
  1r7wA   1y39C   14    73   19.2    34    13   14.7   38.5   35.3
  1ajuA   1vsax   21   122   17.2    30    11    6.7   45.5   43.3
  1msyA   2ahtA    9    43   20.9    27    11    3.7   63.6   66.7
  1l2xA   1yl41   17    70   24.3    28     8    0.0   62.5   53.6
  1ajuA   1vsaw   22  2892    0.8    30    11   16.7   36.4   40.0
  1k2gA   1p5oA   14    79   17.7    22     8    4.5   37.5   54.5
  1s03A   2gya0   32  2743    1.2    47    19   10.6   36.8   48.9
  1rfrA   2gy9A   27  1488    1.8    30    14   20.0   71.4   90.0
  1j1uB   1mfkA   17    74   23.0    23    10   43.5   70.0   69.6
  1x8wA   2gy9A  178  1520   11.7   242    90    5.0    8.9   11.2
  1ekzB   1y26X   11    87   12.6    30    14   10.0   50.0   56.7
  1jo7A   1lngB   15   106   14.2    31    13   16.1   46.2   58.1
  2au4A   2gya0   33  2742    1.2    41    17   12.2   29.4   43.9
  1qwbA   1vorA   20   120   16.7    26    10   15.4   30.0   50.0
  1k9wA   1yshF   10    40   25.0    23     5   21.7  100.0   65.2
  1d0uA   1hc8C    8    68   11.8    21     9    9.5   66.7   66.7
  1jtjA   1mfyA    6    48   12.5    23     8    0.0   50.0   43.5
  1mfkA   1u8dA   15    69   21.7    23    10   26.1   60.0   78.3
  1foqA   1szyA   13   113   11.5    21     9   28.6   88.9   81.0
  1gixD   2ipyC   15    79   19.0    30    12    6.7   50.0   63.3
  1y0qA   2f4xA   14   232    6.0    24     7   12.5   85.7   58.3
  1s2fA   2nr0E   17    81   21.0    23     9   13.0   66.7   65.2
  1a1tB   1s9sA   16   101   15.8    20     8   25.0  100.0   90.0
  1nc0A   2gy9A   19  1491    1.3    24    10   16.7   60.0   62.5
  1jbtC   1vsaw   25  2890    0.9    29    12   44.8   83.3   93.1
  1kogI   2a43A   11    48   22.9    26     8    0.0   50.0   42.3
  1ow9A   1pnu9   19   118   16.1    23    10    8.7   40.0   43.5
  1jbtC   1vsax   24   121   19.8    29    12   20.7   58.3   55.2
  1na2A   1sj3R   14    85   16.5    30    12   13.3   50.0   60.0
  1kxkA   2gya0   52  2743    1.9    70    28   17.1   17.9   52.9
  1joxA   1l8vA   15   157    9.6    21     7   14.3   71.4   57.1
  1n66A   2o33A    6    34   17.6    20     9   35.0   88.9   85.0
  1k9wA   2adtA    9    53   17.0    23     5   13.1  100.0   78.3
  1mnxA   1pnu0   30  2832    1.1    42    20    9.5   30.0   45.2
  1jbrD   1ylgA    8    53   15.1    31    12    3.2   41.7   48.4
  1r7wA   2oiuP   19    83   22.9    34    13    5.9   30.8   35.3
  1pnsA   1xsgA   20  1532    1.3    27    12    3.7   50.0   55.6
  1fjgA   2du5D   51  1519    3.4    71    26    5.6   26.9   25.4
  1y0qA   1y27X   48   240   20.0    68    29    4.4   24.1   23.5
  1vsaw   2a64A  198  2925    6.8   298   123    4.0    6.5   11.1
  1vsaw   2d6fE   53  2900    1.8    72    31    5.6   22.6   27.8
  1g70A   2h2xA    8    43   18.6    21     8   23.8   62.5   66.7
  1kksA   2ipyC    5    49   10.2    24     8   16.7   75.0   83.3
  1hr2A   1k6hA   16   158   10.1    22    10   27.3  100.0  100.0
  1zc5A   2a2eA   29   266   10.9    41    19    2.5   31.6   36.6
  1k6gA   1yshB   17   103   16.5    22    10   13.6  100.0   90.9
  1p5oA   1qwbA   18    77   23.4    26    10    0.0   40.0   34.6
  1k6gA   1yshF   10    41   24.4    22    10   27.3   70.0   77.3
  1hq1B   1u9sA   35   157   22.3    49    21   14.3   33.3   49.0
  28spA   2nz4P   19   144   13.2    28    12    3.6   41.7   42.9
  1mfjA   1y26X   14    71   19.7    20     9   20.0   77.8   75.0
  1qd3A   2nr0E   20    81   24.7    29    11    3.5   54.5   44.8
  1etfA   2a2eA   22   273    8.1    34    15   14.7   46.7   50.0
  1fjgA   1xpeA   18  1509    1.2    23     7   21.8  100.0   78.3
  1fqzA   1qtqB   13    87   14.9    27    11   18.5   54.5   55.6
  2d6fE   2ow8y   57  1507    3.8    72    31    4.2   19.4   30.6
  2gya9   2hnsA   17   108   15.7    22     9   31.9   77.8   77.3
  1ei2A   2fdtA   10    48   20.8    25     9   12.0   66.7   72.0
  1vs6B   1ysvA   22  2841    0.8    27    12   22.2   91.7   85.2
  1yshA   2gya9   20   111   18.0    28    12   39.3   75.0   78.6
  1grzA   1r7wA   24   251    9.6    34    13   29.4   46.2   47.1
  1ykvB   2hgp1    0    88    0.0    38     5    0.0    0.0    7.9
  1yg3A   2akeB   18    72   25.0    28     9    0.0   55.6   42.9
  1fqzA   2czjB   15    69   21.7    27    11   18.5   54.5   55.6
  1jj29   1ze2C   14   127   11.0    22     8   22.7   75.0   68.2
  1ffk0   2csxC   50  2715    1.8    75    27    8.0   18.5   24.0
  1hc8C   1x8wA   41   248   16.5    58    23    1.7   21.7   24.1
  1t4lA   2draB    6    58   10.3    32    13   15.6   61.5   65.6
  1pnsA   1s2fA   16  1527    1.0    23     9    8.7   77.8   82.6
  1ullA   2noqA   20   196   10.2    35    15   17.2   33.3   40.0
  1jbtC   2gya0   26  2742    0.9    29    12   44.8   66.7   86.2
  1jbtC   2gya9   20   112   17.9    29    12    6.9   50.0   55.2
  1foqA   1zc5A   24   118   20.3    41    19   24.4   52.6   70.7
  1jidB   1voqA   22  1526    1.4    29    12   20.7   75.0   82.8
  1grzA   2ow80   58   252   23.0    76    29   13.1   24.1   36.8
  1hwqA   1wz2C   19    94   20.2    30    13   20.0   46.2   53.3
  1hvuC   1ow9A    9    43   20.9    23    10    4.3   50.0   43.5
  2du3D   2frlA   14    75   18.7    23     9   21.7   55.6   65.2
  1nbkA   2hgp1    0    84    0.0    34     5    0.0    0.0   11.8
  1byjA   1fg0A   22   499    4.4    27    12   29.6   58.3   74.1
  1ffk0   387dA   19  2707    0.7    26     6    3.8   66.7   53.8
  1nkw9   2ozbC   21   126   16.7    33    12    9.1   33.3   33.3
  1n8xA   2ow8y   27  1504    1.8    36    16   13.9   31.2   63.9
  2il9A   361dA   13   136    9.6    20     7    0.0   57.1   50.0
  1eiyC   2es5A   19    78   24.4    23    10   13.1   60.0   69.6
  1s2fA   387dA    3    45    6.7    23     6   13.1   16.7   43.5
  2ihxB   2noqA   35   211   16.6    75    27    8.0   29.6   24.0
  1grzA   2ow8y  167  1517   11.0   247   101    2.4    8.9   10.9
  1ffk0   1vorA   88  2712    3.2   118    37    2.5   13.5   18.6
  2gipA   2hguB   23   123   18.7    28    13    3.6   46.2   53.6
  1etfA   1lngB   22   103   21.4    34    15   14.7   40.0   50.0
  1g59B   2j01A   61  2782    2.2    75    28   12.0   21.4   26.7
  2bteB   359dB   17    80   21.2    25     4   16.0  100.0   72.0
  1njp5   1p6vB   13    52   25.0    25    10   16.0   80.0   76.0
  1s9sA   1xsgA   19   107   17.8    27    12   18.5   75.0   81.5
  1ec6C   2gya0   14  2740    0.5    20     6   40.0   83.3   70.0
  1g70A   2noqA   21   194   10.8    32    14    9.3   42.9   53.1
  1ec6C   2gya9   14   108   13.0    20     6   20.0   66.7   60.0
  2hguB   2ipyC   20   130   15.4    30    12   26.7   41.7   70.0
  1nbsA   387dA   21   121   17.4    26     6   23.1   66.7   61.5
  1fyoA   1hc8C   14    66   21.2    27    11   11.2   45.5   59.3
  1fkaA   1jbtC   22  1484    1.5    29    12   34.5   66.7   82.8
  1e4pA   1l9aB   15   128   11.7    24    11    8.3   54.5   70.8
  1xp7A   2azxC   16    75   21.3    23     7   17.4  100.0   91.3
  1f6zA   2gy9A   19  1492    1.3    27    12   33.4   58.3   55.6
  1mt4A   2ez6C    9    40   22.5    24    10   16.7   90.0   95.8
  1ffyT   2es5A   17    80   21.2    23    10   13.0   50.0   73.9
  1oswA   1zc5A   11    52   21.2    22     9   22.8   44.4   59.1
  1gidA   1t28A   28   161   17.4    34     9    8.8   11.1   44.1
  1jzxA   1kh6A   30  2782    1.1    48    20    2.1    0.0   22.9
  1fyoA   1vs6B   20  2841    0.7    27    11   11.1    0.0   29.6
  1jj29   2b63R   19   129   14.7    31    11   12.9   27.3   51.6
  1nemA   1nkw9   15   120   12.5    23    10    8.7   80.0   73.9
  1nybB   2a2eA   16   272    5.9    24    10    0.0   50.0   45.8
  1s03A   1ullA   14    65   21.5    35    15   17.2   46.7   62.9
  1fkaA   2d6fE   57  1483    3.8    72    31    7.0   22.6   27.8
  1exdB   1k8wB   17    73   23.3    22     8    9.1   87.5   72.7
  1q96A   1wz2C   16    89   18.0    27    12   25.9   58.3   70.4
  1q9aA   2azxC   18    76   23.7    27    10   22.2   70.0   66.7
  1yhq9   1ze2C   17   125   13.6    22     8   22.7   75.0   68.2
  2azxC   484dB   18    74   24.3    27    10   18.5   60.0   63.0
  1bauA   1lngB   16    97   16.5    23     7   13.0  100.0   60.9
  1a1tB   1h4sT   14    67   20.9    20     8   10.0   62.5   55.0
  1k9wA   2ow80   18    79   22.8    23     5   13.1  100.0   78.3
  1ffk0   1ylgA   23  2708    0.8    31    12   19.4   41.7   45.2
  1foqA   1i94A   72  1523    4.7   109    44    3.7   34.1   34.9
  1qtqB   2frlA   17    77   22.1    23     9   26.1   66.7   56.5
  1yl3A   2oiuP   51  2878    1.8    71    30    8.5   10.0   31.0
  1g70A   1yl3A   25  2875    0.9    32    14    9.4   42.9   62.5
  2du6D   2ez6C   16    77   20.8    28    12   25.0   50.0   71.4
  1fkaA   2derC   49  1494    3.3    74    25    5.4   20.0   32.4
  1kogI   1y0qA   24   237   10.1    37    16    2.7   37.5   43.2
  2b63R   2drbB   10    48   20.8    31    11   32.3   54.5   58.1
  2gcsB   2hgp1    3   170    1.8    50     5    0.0   20.0   10.0
  1r2pA   2j37Z   25   284    8.8    34    14    3.0   28.6   44.1
  1c2xC   1xpfA   17   122   13.9    23     7    8.7  100.0   73.9
  1audB   2gisA   22    95   23.2    30    10   16.6   40.0   33.3
  1gixD   2a64A   44   312   14.1    74    29    2.7   20.7   21.6
  1m5kB   1vs6B   57  2856    2.0    92    28    8.7   35.7   31.5
  1s1hA   2o33A   14  1471    1.0    20     9   10.0    0.0   45.0
  1k9wA   2ow8y   17  1504    1.1    23     5   21.7  100.0   73.9
  1jbrD   1k9wA    7    42   16.7    23     5   34.8  100.0   69.6
  1e4pA   1foqA   18   110   16.4    24    11   12.5   54.5   54.2
  1xp7A   2hgpB   16    82   19.5    23     7    8.7  100.0   91.3
  1bvjA   1l9aB   19   128   14.8    23    10   21.7   70.0   82.6
  1ehzA   2ozbC   16    67   23.9    33    12    3.0   41.7   36.4
  2draB   2j288   13    92   14.1    34    13   11.8   92.3   82.4
  1jj29   1mfjA   14   125   11.2    20     9   25.0   66.7   85.0
  2ez6C   2hojA   15    85   17.6    28    12    7.2   66.7   78.6
  2azxC   2gv3A   16    73   21.9    22     8   18.2   75.0   72.7
  1exyA   2gy9A   26  1493    1.7    33    13   21.2   46.2   48.5
  1pjyA   1r2pA    5    51    9.8    22    10   13.6   50.0   54.5
  1l1wA   2il9A   21   135   15.6    29    13   24.2   61.5   82.8
  1lc6A   2bteB   15    82   18.3    24    10    8.3   50.0   58.3
  1wz2C   1xp7A   14    93   15.1    23     7   21.8  100.0   78.3
  1m5kB   1szyA   16    92   17.4    21     9    4.8   77.8   85.7
  1euyB   1szyA   18    73   24.7    21     9   28.5   77.8   85.7
  1pnxA   2ap0A   19  1534    1.2    28     9   25.0   55.6   53.6
  1m5kB   1x8wA   43   273   15.8    92    28    5.4   25.0   22.8
  1p6vB   1pnu0   33  2829    1.2    45    16   22.2   56.2   48.9
  1l9aB   1s1hA   88  1480    5.9   126    57    5.5   21.1   23.0
  1p6vB   1pnu9   27   125   21.6    45    16   15.5   56.2   42.2
  1jo7A   1l1cC    9    46   19.6    29    12   31.1   16.7   82.8
  1s9sA   2ow8y   72  1511    4.8   101    41    7.9   19.5   26.7
  1kksA   2gcsB   15   126   11.9    24     8   12.5   75.0   66.7
  1xp7A   2hgp1   11    57   19.3    23     5    0.0    0.0   17.4
  1euyB   1z31A   19    82   23.2    32    12    9.4   50.0   40.6
  2annB   2gdiX   17    80   21.2    23     6   17.4   83.3   60.9
  2du6D   2gioA   18    79   22.8    29    13   13.8   38.5   48.3
  1jtjA   2ihxB   14    76   18.4    23     8   21.8   62.5   56.5
  1ykvB   1ysvA   11    53   20.8    27    11   11.1   54.5   70.4
  1s03A   1yhq9   28   130   21.5    47    19   19.1   42.1   55.3
  1f84A   2j01B   21   122   17.2    29    12    0.0   25.0   37.9
  1f84A   2j01A   21  2777    0.8    29    12   55.2   75.0   75.9
  1grzA   1zc5A   29   251   11.6    41    19   17.0   57.9   70.7
  1s9sA   1tjzA   17   101   16.8    22    10   27.3   90.0   90.9
  1hr2A   1k2gA   16   160   10.0    22     8    9.1   62.5   59.1
  1l1wA   1t28A    6    56   10.7    29     9   10.4   44.4   62.1
  1eorA   2du5D   14    75   18.7    22    10    9.1   50.0   50.0
  1euyB   1q96A   18    79   22.8    27    12   14.8   58.3   63.0
  1jo7A   1y26X   18    76   23.7    31    13    9.7   46.2   67.7
  1a1tB   1vsax   14   124   11.3    20     8   25.0  100.0   80.0
  1fqzA   2noqA   18   191    9.4    27    11    3.7   54.5   51.9
  2g9cA   361dA   13    69   18.8    20     7   35.0   85.7   80.0
  1grzA   2gisA   62   263   23.6    94    37    3.2   18.9   22.3
  1s1hA   1txsA   27  1470    1.8    38    17   10.5   35.3   60.5
  1wz2C   2gy9A   56  1506    3.7    88    31    6.8   29.0   22.7
  1jzxA   1nbsA   96  2784    3.4   120    47    5.0   10.6   14.2
  1cx0B   1xpfA   18    73   24.7    23     7   21.7   85.7   69.6
  2du6D   2e5lA   51  1521    3.4    71    26    7.1   26.9   25.4
  1qwaA   2hgrC   15    78   19.2    21     9    9.5   55.6   61.9
  1qwaA   2hgrD   15    80   18.8    21     9   14.3   44.4   52.4
  1mjiC   2go59   22    92   23.9    34    12   20.6   50.0   52.9
  2gisA   2gya0   69  2743    2.5    94    37    2.1   21.6   24.5
  1vorA   2euyA   23   118   19.5    34    15   14.7   33.3   35.3
  1k2gA   1vorB   16  2825    0.6    22     8    4.5    0.0   36.4
  1joxA   2j288   13    76   17.1    21     7   19.1   57.1   61.9
  1k2gA   1vorA   18   120   15.0    22     8    9.1   37.5   40.9
  1njp5   2azxC   18    73   24.7    25    10   28.0   70.0   76.0
  1m5kB   2noqB   18   114   15.8    46    18    8.7   27.8   43.5
  1t28A   2gv3A    4    52    7.7    22     8   27.3   37.5   86.4
  1m5kB   2noqE   27   110   24.5    53    22    5.7   22.7   26.4
  1pjyA   2du3D   16    73   21.9    22    10   18.2   50.0   63.6
  2e5lA   2noqB   46  1517    3.0    46    18  100.0   94.4  100.0
  2e5lA   2noqA  121  1538    7.9   190    65    2.1   15.4   12.6
  1mfjA   2g1wA    5    34   14.7    20     7   10.0   57.1   50.0
  2e5lA   2noqE   35  1530    2.3    53    22   22.7   36.4   47.2
  1ec6C   1foqA   16   109   14.7    20     6   15.0   83.3   65.0
  1wz2C   484dB   17    90   18.9    27    10   14.8   40.0   51.9
  1j1uB   2ap0A   15    81   18.5    28     9   21.4   55.6   46.4
  1k2gA   1vsaw   17  2891    0.6    22     8   18.1   50.0   54.5
  1euyB   1fjgA   49  1518    3.2    73    28    5.5   28.6   27.4
  1gidA   1h4sT   28   188   14.9    67    25    7.5   24.0   28.4
  1k2gA   1vsax   14   124   11.3    22     8   13.7   37.5   50.0
  2ckyA   2noqA   39   214   18.2    77    29    2.6   24.1   26.0
  1q96A   2go5A   19   128   14.8    27    12   22.2   50.0   70.4
  2f88A   2hgp1    2    81    2.5    34     5    0.0    0.0   14.7
  1yshF   1ze2C    9    45   20.0    22     8   18.2   75.0   77.3
  1ec6C   1u9sA   11   157    7.0    20     6   10.0   83.3   55.0
  1fkaA   1y39C   37  1487    2.5    58    22    6.9   27.3   25.9
  1pnu9   1wz2C   25   178   14.0    88    31    6.8   22.6   18.2
  1eiyC   1pjyA    9    85   10.6    22    10   18.2   60.0   72.7
  1c04F   1nbsA   23   121   19.0    29    12   13.8   50.0   44.8
  2du5D   2gy9A   49  1494    3.3    71    26    7.0   26.9   28.2
  1q96A   2go59   22    90   24.4    27    12   18.5   50.0   63.0
  1grzA   1kp7A   22   248    8.9    30    13   20.0   69.2   60.0
  2ct8C   2f4xA   16    80   20.0    24     7   20.8   85.7   62.5
  1fyoA   1g59B   18    77   23.4    27    11   14.8   45.5   44.4
  1lc6A   1pnu9   18   123   14.6    24    10   16.6   40.0   50.0
  1lc6A   1pnu0   19  2830    0.7    24    10    4.1   50.0   58.3
  1et4A   2hgp1    0    85    0.0    35     5    0.0    0.0    8.6
  1d6kB   1fg0A   25   501    5.0    37    17   10.8   35.3   48.6
  2ahtA   2gisA   20    98   20.4    27    12   22.2   58.3   70.4
  1pnu9   1tjzA   17   121   14.0    22    10   13.7   90.0   81.8
  1vs5A   2go5A   92  1545    6.0   127    52    7.1   21.2   29.9
  2a2eA   2b63R   22   269    8.2    31    11   22.6   54.5   61.3
  1a1tB   2csxC   16    75   21.3    20     8   25.0   75.0   80.0
  1exdB   1fyoA   18    78   23.1    27    11   14.8   45.5   48.1
  1b36A   1wz2C   19   102   18.6    38    16   10.5   37.5   36.8
  2czjB   2g1wA   14    65   21.5    22     7   13.7   57.1   45.5
  1nc0A   1yl3A   20  2873    0.7    24    10    8.3   50.0   50.0
  1gixD   1lvjA   13    81   16.0    31    13    9.7   38.5   38.7
  1ehzA   2frlA   14    65   21.5    23     9   21.7   66.7   69.6
  1d0uA   2go59   14    92   15.2    21     9    9.5   66.7   85.7
  1et4A   1i94A   26  1515    1.7    35    10    5.7    0.0   14.3
  1wz2C   2annB   15    89   16.9    23     6   34.8   83.3   73.9
  1e8oE   2gy9A   31  1495    2.1    50    21    8.0   38.1   42.0
  1l8vA   1mzpB   35   168   20.8    55    23   12.8   30.4   27.3
  1jj29   1mt4A   19   124   15.3    24    10   16.6   80.0   87.5
  1jzxA   1q96A   22  2774    0.8    27    12   37.1   58.3   81.5
  1nbkA   1z43A   23   106   21.7    34    14   17.7   42.9   64.7
  1vs5A   2go59   64  1538    4.2    90    36   11.1   11.1   17.8
  1joxA   1pnu0   19  2825    0.7    21     7   23.8   71.4   52.4
  1kh6A   1xpfA   12    50   24.0    23     7   17.4   85.7   52.2
  1u0bA   1yshF   18    85   21.2    33    12   15.2   58.3   54.5
  1joxA   1pnu9   14   118   11.9    21     7   19.1   57.1   42.9
  1et4A   2hgpB   18    88   20.5    35    10   17.1   30.0   31.4
  1u0bA   1yshA   19    78   24.4    28    12   14.2   58.3   75.0
  1joxA   1nkw9   14   118   11.9    21     7   23.8   71.4   66.7
  1i94A   2j37Z  193  1556   12.4   280    98    1.4    9.2   11.8
  1a9nQ   1c2xC   15   124   12.1    24     6   16.6  100.0   70.8
  1l8vA   387dA   21   158   13.3    26     6   23.1   50.0   53.8
  1c04F   1wz2C   20    95   21.1    29    12   17.2   50.0   55.2
  1u0bA   2f4xA   18    78   23.1    24     7   16.7  100.0   66.7
  1fg0A   1qtqB   52   505   10.3    74    28    6.8   21.4   28.4
  1jtjA   2akeB   16    75   21.3    23     8   13.0   62.5   65.2
  1z43A   2euyA   22   102   21.6    34    15   11.7   53.3   52.9
  1e4pA   1wz2C   12    97   12.4    24    11   25.0   45.5   58.3
  1qd3A   2a2eA   19   271    7.0    29    11    6.9   45.5   65.5
  1foqA   2ixyA   17   111   15.3    27    11   22.2  100.0   85.2
  1eiyC   1yg3A   19    76   25.0    28     9   14.3   55.6   50.0
  1lvjA   1yl41   17    71   23.9    31    13   12.9   38.5   38.7
  1jzxA   1ooaC   23  2775    0.8    29    12   17.2   50.0   65.5
  2g1wA   2oiuP   13    77   16.9    22     7   22.8   57.1   45.5
  1a1tB   1y0qA   14   231    6.1    20     8   25.0   87.5   95.0
  1ffk0   1l9aB   90  2719    3.3   126    57   11.1   24.6   31.7
  2g1wA   2gya9   19   109   17.4    22     7    4.5   57.1   40.9
  2g1wA   2gya0   18  2742    0.7    22     7    4.5   57.1   45.5
  1voqA   1xshA   20  1531    1.3    27    11   22.2    0.0   48.1
  1vorB   1yshB   70  2843    2.5   101    43    2.0    9.3   20.8
  1fqzA   1m5kB   20    94   21.3    27    11   11.1   45.5   48.1
  1u6bB   2frlA   17   198    8.6    23     9    8.7   66.7   56.5
  1vs6B   2fk6R   32  2854    1.1    53    21    7.5   28.6   32.1
  1pnsA   2b63R   21  1533    1.4    31    11   19.3   54.5   54.8
  2noqE   2ow8y   35  1515    2.3    53    22   15.1   40.9   43.4
  1qd3A   2j37Z   20   280    7.1    29    11    6.9   72.7   79.3
  1g1xD   1k9wA    9    49   18.4    23     4   13.1  100.0   43.5
  1bauA   1pjyA    9    36   25.0    22     7    9.1  100.0   72.7
  1gidA   1vsaw  109  2914    3.7   158    65    5.1   12.3   19.6
  2gy9A   2pcvA   25  1489    1.7    35    10   11.4   50.0   40.0
  1jbrD   1pnsA   22  1532    1.4    31    13   29.0   69.2   83.9
  1x8wA   2j288   52   248   21.0    74    32    4.0   25.0   29.7
  1fqzA   2e5lA   22  1518    1.4    27    11   44.5   63.6   92.6
  1eorA   1gidA   15   162    9.3    22    10   31.8   70.0   72.7
  1hq1B   1vs6B   33  2849    1.2    49    21   14.3   47.6   57.1
  1nbsA   1pjyA   14   124   11.3    22    10    9.1   50.0   63.6
  2j37Z   361dA   15   281    5.3    20     7   20.1  100.0   95.0
  1k8wB   2gioA   10    40   25.0    22     8   27.3   87.5   86.4
  1l8vA   1mfkA   15   159    9.4    23    10   21.7  100.0   95.7
  1foqA   1hvuC   23   111   20.7    30    11   13.3   45.5   40.0
  1kksA   2fy1B    6    37   16.2    21     8   28.6   87.5   71.4
  1ooaC   1z31A   10    47   21.3    29    12   13.8   50.0   48.3
  2annB   2hvyE   14    62   22.6    23     6   26.1  100.0   65.2
  1nyiB   2csxC   16    78   20.5    24     5   12.5   80.0   62.5
  1vs5A   2gioA   21  1535    1.4    29    13   17.2   61.5   72.4
  1ylsB   2gy9A   25  1492    1.7    36     9   11.1   33.3   33.3
  1n8xA   2hgrC   19    83   22.9    36    16   16.7   43.8   61.1
  1mt4A   2hvyE   14    66   21.2    24    10   33.3   80.0   87.5
  2h2xA   2il9A   16   135   11.9    21     8    0.0   50.0   66.7
  2j01A   2j288   53  2774    1.9    74    32    8.1   18.8   37.8
  1n66A   1yhq9   18   123   14.6    22    10   18.2   80.0   90.9
  1i94A   1k9wA   16  1516    1.1    23     5   13.0  100.0   65.2
  2csxC   2frlA   16    75   21.3    23     9   39.1   55.6   65.2
  1eiyC   1k9wA   16    80   20.0    23     5   13.0   80.0   60.9
  1njp5   2hguB   16   123   13.0    25    10   16.0   80.0   76.0
  1mnxA   2il9A   25   137   18.2    42    20   11.9   25.0   40.5
  1q9aA   1qtqB   19    78   24.4    27    10   14.8   60.0   66.7
  1g59B   1vs6B   56  2845    2.0    75    28    2.7   25.0   28.0
  1fg0A   1k8wB   15   498    3.0    22     8   31.8   75.0   72.7
  1i94A   2nqpF   51  1519    3.4    68    22   13.2   27.3   25.0
  1q93A   2azxC   18    76   23.7    27    12    7.4   58.3   59.3
  2hgrC   2il9A   31   170   18.2    76    30    1.3   13.3   15.8
  1e95A   2derC   20    88   22.7    36    12    5.5   41.7   44.4
  1kpyA   2go59   22    91   24.2    28    11   17.9   45.5   50.0
  1grzA   1u8dA   54   249   21.7    67    29   11.9   20.7   22.4
  1hwqA   1jj29   21   124   16.9    30    13   13.4   38.5   46.7
  1hq1B   1njp5   13    57   22.8    25    10   28.0  100.0   80.0
  1d0uA   2oiuP    6    85    7.1    21     9   38.1   88.9   81.0
  1u9sA   2ahtA   21   155   13.5    27    12   11.1   25.0   63.0
  2gv4A   2o33A    5    37   13.5    20     9   30.0  100.0   90.0
  1g1xD   1yneA    3    68    4.4    31     4    3.2  100.0   32.3
  1pnu0   2gioA   21  2826    0.7    29    13   31.0   38.5   75.9
  2a2eA   2j01A  209  2791    7.5   266   113    1.1    7.1    8.3
  1bj2A   1f1tA   10    43   23.3    21     7   28.6   85.7   76.2
  1pjyA   2bteB   12    83   14.5    22    10   22.7   60.0   77.3
  1kpyA   2go5A   19   131   14.5    28    11   10.7   45.5   46.4
  1kh6A   2nz4P   25   144   17.4    48    20    4.2   25.0   25.0
  1kxkA   1nc0A   16    75   21.3    24    10   29.2   60.0   62.5
  1k8wB   1nkw9   13   120   10.8    22     8   18.2   62.5   77.3
  1m82A   1p5oA   17    78   21.8    25    11   36.0   72.7   84.0
  1rfrA   1z43A   23   102   22.5    30    14   16.6   64.3   80.0
  1k9wA   1un6E   15    65   23.1    23     5    8.7   80.0   52.2
  1hwqA   2ap0A    9    45   20.0    28     9   17.9   55.6   46.4
  2a43A   2bteB   17    78   21.8    26     8   11.6   50.0   42.3
  1mfkA   2gy9A   19  1489    1.3    23    10   26.1   70.0   65.2
  2ow80   359dB   18    78   23.1    25     4    8.0  100.0   64.0
  1l9aB   2e5lA   88  1531    5.7   126    57    5.5   21.1   22.2
  1bj2A   1z43A   15   102   14.7    21     7   14.3  100.0   71.4
  1e95A   2a64A   26   299    8.7    36    12   25.0   50.0   47.2
  1ysvA   2dr7B    4    54    7.4    27    12   14.8   66.7   85.2
  1pnsA   1yshA   20  1533    1.3    28    12   35.7   91.7   89.3
  1pnsA   1yshB  101  1527    6.6   101    43  100.0   97.7  100.0
  1pnsA   1yshF   29  1530    1.9    33    12   12.1   58.3   54.5
  1l1cC   1m5kB   20    96   20.8    29    12   17.2   41.7   55.2
  1xpeA   2csxC   17    75   22.7    23     7   26.1   85.7   65.2
  1rlgC   1u8dA   15    72   20.8    25    11   16.0   63.6   60.0
  1f1tA   2gipA    8    54   14.8    28    13   21.4   53.8   75.0
  1hwqA   1u9sA   25   157   15.9    30    13   20.0   46.2   53.3
  1j1uB   2es5A   17    75   22.7    23    10   30.4   70.0   73.9
  1xshA   2csxC   18    79   22.8    27    11   14.8   45.5   51.9
  2gya0   2hemA   19  2740    0.7    24    11   20.8   72.7   83.3
  2b63R   2nz4P   24   142   16.9    31    11    3.2   36.4   51.6
  1j2bC   1msyA   18    85   21.2    27    11   26.0   45.5   59.3
  1k8wB   2ipyC    7    43   16.3    22     8    9.1   75.0   72.7
  1k6gA   2e5lA   18  1520    1.2    22    10   36.4  100.0  100.0
  1sj3R   1voqA   56  1534    3.7    73    27    8.2   25.9   21.9
  1jtjA   1qtqB   13    80   16.2    23     8   17.4   50.0   56.5
  1fyoA   1qwbA    9    42   21.4    26    10   23.1   40.0   46.2
  1bj2A   2du3D   13    75   17.3    21     7   28.6   71.4   61.9
  1f1tA   2o33A    4    53    7.5    20     9   30.0   88.9   80.0
  1fg0A   1u0bA   49   503    9.7    74    31    8.1   16.1   27.0
  1y26X   2a64A   45   308   14.6    71    30    7.0   23.3   28.2
  1hr2A   1m5kB   38   195   19.5    92    28    8.7   25.0   29.3
  1nkw9   2e5lA   87  1527    5.7   118    42    5.1    4.8   15.3
  1nc0A   2a64A   17   300    5.7    24    10    8.3   60.0   62.5
  1qwbA   1yhq9   20   124   16.1    26    10   11.5   60.0   57.7
  1mt4A   1vs6B   18  2843    0.6    24    10    4.1   90.0   91.7
  1mfyA   1nkw9   20   120   16.7    31    10    6.5   50.0   58.1
  1lc6A   2hemA    5    43   11.6    24    10    8.3   50.0   66.7
  1hwqA   1s1hA   23  1469    1.6    30    13   16.6   46.2   50.0
  1szyA   1vs6B   15  2841    0.5    21     9    9.5   77.8   95.2
  1ze2C   2e5lA   16  1519    1.1    22     8   63.6   87.5   81.8
  1ze2C   2fdtA   10    45   22.2    22     8   13.7   87.5   86.4
  1c2xC   2g1wA   19   121   15.7    22     7   18.2   57.1   40.9
  1qwbA   2a2eA   17   267    6.4    26    10   11.6   60.0   50.0
  2gya9   2hw8B   23   114   20.2    36    15    8.3   40.0   55.6
  1oswA   2j37Z   16   281    5.7    22     9    9.1   22.2   59.1
  1k9wA   2hgrD   16    80   20.0    23     5   13.0   80.0   60.9
  1l9aB   2fy1B   15   128   11.7    21     8   14.3  100.0   81.0
  1k9wA   2hgrC   13    80   16.2    23     5   21.7  100.0   82.6
  1ow9A   2csxC   17    75   22.7    23    10   17.4   50.0   65.2
  1k8wB   1pnu0   16  2826    0.6    22     8   27.3   87.5   77.3
  1k8wB   1pnu9   13   120   10.8    22     8   27.3   75.0   77.3
  1e95A   2azxC   19    85   22.4    36    12   11.1   50.0   44.4
  1yl3A   2o33A   18  2872    0.6    20     9   15.0   88.9   90.0
  1mfjA   2d6fE   16    72   22.2    20     9   15.0   77.8   75.0
  359dB   361dA    8    33   24.2    20     4   20.0  100.0   65.0
  1bj2A   2gisA   17    95   17.9    21     7   28.6   85.7   66.7
  1msyA   1s2fA    8    42   19.0    23     9   17.4   66.7   78.3
  1hvuC   1pnu0   22  2830    0.8    30    11    3.3    0.0   30.0
  2b57A   361dA   13    67   19.4    20     7   20.0   85.7   80.0
  1nbsA   2noqB   22   141   15.6    46    18   13.1   27.8   41.3
  1vorB   2hnsA   20  2825    0.7    22     9   13.7    0.0   45.5
  1sj3R   1y27X   12   127    9.4    68    27   10.3   18.5   27.9
  1nbsA   2ozbC   23   124   18.5    33    12   12.1   50.0   51.5
  1k5iA   2ihxB   12    82   14.6    23    10   26.1   80.0   73.9
  1pnxA   1ylgA   19  1533    1.2    31    12   12.9   41.7   61.3
  1bj2A   1x8wA   16   244    6.6    21     7   14.3   85.7   71.4
  1rlgC   1yshB   18   102   17.6    25    11   28.0   90.9   96.0
  1jo7A   2hgp1    5    74    6.8    31     5    6.5    0.0    9.7
  1vs5A   2nr0E   56  1534    3.7    80    25   15.0   20.0   35.0
  1kp7A   1vs5A   21  1534    1.4    30    13   20.0   46.2   66.7
  2j01B   3phpA   16   120   13.3    23     9   13.1   77.8   69.6
  1kp7A   1rlgC    9    45   20.0    25    11    0.0   54.5   56.0
  1c2xC   361dA   16   121   13.2    20     7   40.0   71.4   75.0
  1f6xA   2a2eA   19   268    7.1    27    11   33.3   72.7   74.1
  1qd3A   1yl41   17    71   23.9    29    11   13.8   54.5   51.7
  1fjeA   2noqA   16   193    8.3    22     7    4.5   71.4   54.5
  1pnxA   2pcvA   24  1538    1.6    35    10   14.3   50.0   40.0
  1s03A   2ipyC    8    68   11.8    30    12   13.3   33.3   70.0
  1t4lA   1z43A   17   108   15.7    32    15   25.0   33.3   53.1
  1g59B   1ooaC   18    83   21.7    29    12    6.9   50.0   51.7
  1euyB   1rlgC   18    74   24.3    25    11    8.0   54.5   56.0
  1lvjA   2j37Z   22   282    7.8    31    13   19.4   38.5   41.9
  1mfjA   2ow8y   16  1505    1.1    20     9   15.0   66.7   80.0
  1bivA   1jidB    8    47   17.0    28    11    7.1   72.7   67.9
  1joxA   1z31A   10    41   24.4    21     7   38.1   85.7   66.7
  1fkaA   2j37Z  193  1521   12.7   280    98    1.8    4.1    7.9
  1pnxA   1qtqB   56  1536    3.6    74    28    4.1   25.0   25.7
  1bvjA   2du5D   14    72   19.4    23    10   21.7   50.0   73.9
  1yshB   2j37Z   63   301   20.9   101    43    5.0   20.9   22.8
  1fkaA   1q96A   18  1481    1.2    27    12    7.4   58.3   74.1
  2a64A   387dA   25   299    8.4    26     6   15.4   33.3   42.3
  2adtA   2il9A   29   137   21.2    43    19    2.3   31.6   39.5
  1joxA   1un6E   15    61   24.6    21     7   14.3   71.4   52.4
  1s1hA   2pcvA   24  1471    1.6    35    10   17.2   50.0   40.0
  1gixD   2a43A   15    84   17.9    26     8   15.4   50.0   42.3
  1jidB   2go5A   25   127   19.7    29    12   86.2  100.0  100.0
  1yshA   2hguB   18   127   14.2    28    12   21.4   66.7   71.4
  2fk6R   2h2xA   14    58   24.1    21     8   14.3   75.0   61.9
  1fg0A   2drbB   30   496    6.0    35    14   20.0   35.7   57.1
  1gidA   1nyiB   16   162    9.9    24     5   20.8  100.0   66.7
  1jidB   2go59   18    92   19.6    29    12   31.0   50.0   93.1
  1mjiC   1pnsA   26  1528    1.7    34    12   29.4   75.0   67.6
  1ullA   2anrB    8    46   17.4    25     8   20.0   37.5   72.0
  1k2gA   2derC   15    80   18.8    22     8    9.1   37.5   31.8
  1exdB   1grzA   43   266   16.2    73    28    5.5   25.0   30.1
  1g70A   1i94A   24  1519    1.6    32    14   15.6   35.7   59.4
  2ap0A   2j01A   19  2774    0.7    28     9   10.7    0.0   35.7
  1e8oE   1yl3A   34  2875    1.2    50    21   14.0   28.6   40.0
  2ap0A   2j01B   20   120   16.7    28     9   14.3   55.6   42.9
  1i94A   1k5iA   21  1515    1.4    23    10   30.4  100.0   91.3
  1ze2C   2ct8C   15    76   19.7    22     8   45.5   87.5   95.5
  1qtqB   1ysvA   18    75   24.0    27    12    7.4   58.3   59.3
  1fjgA   2ozbC   26  1509    1.7    33    12   18.2   33.3   57.6
  1l1wA   1txsA   10    57   17.5    29    13   10.3   84.6   89.7
  1grzA   2gv3A   14   251    5.6    22     8   18.2   87.5   90.9
  1txsA   2gcsB   23   135   17.0    38    17   13.1   35.3   44.7
  1nyiB   2euyA    9    48   18.8    24     5   29.2  100.0   62.5
  1m5kB   2draB   23    92   25.0    34    13    5.9   53.8   52.9
  2anrB   2ct8C   19    76   25.0    25     8   12.0   62.5   52.0
  1ajuA   2ow8y   21  1504    1.4    30    11   23.3   36.4   73.3
  1yg3A   2hgrC   16    81   19.8    28     9   14.3   55.6   50.0
  1jj29   2gv4A   15   122   12.3    22    10   36.4   80.0   90.9
  1ekzB   1i94A   21  1520    1.4    30    14   26.6   50.0   63.3
  1gidA   1p5mA   23   184   12.5    55    24   16.3   37.5   52.7
  1a1tB   1nbsA   17   120   14.2    20     8   55.0   75.0   80.0
  2gdiX   2hgp1    2   127    1.6    50     5    2.0    0.0    8.0
  1k6hA   2csxC   16    75   21.3    22    10   36.3   50.0   63.6
  1nemA   1vc5B   16    71   22.5    23    10    8.7   50.0   56.5
  1jbrD   1yneA    8    53   15.1    31    11   12.9   54.5   64.5
  1s1hA   2gisA   66  1479    4.5    94    37    9.6   21.6   23.4
  1mzpB   2a2eA   40   270   14.8    55    23    9.1   21.7   21.8
  1joxA   2du6D   16    76   21.1    21     7   28.6   71.4   57.1
  1etfA   1y0qA   22   231    9.5    34    15   11.8   40.0   38.2
  2csxC   2grwA   13    82   15.9    22    10    4.5   50.0   50.0
  1kpyA   1p5mA   14    64   21.9    28    11   17.9   45.5   46.4
  1mfkA   2fk6R   13    59   22.0    23    10   13.1  100.0   91.3
  1mfjA   2ow80   13    81   16.0    20     9    5.0   66.7   75.0
  1jidB   2gcsB   16   130   12.3    29    12   17.2   50.0   51.7
  1bj2A   2ap0A    6    41   14.6    21     7    0.0   42.9   38.1
  1jurA   1p5oA   16    77   20.8    22     9   27.3   22.2   72.7
  1fqzA   1q9aA    9    45   20.0    27    10   37.1   50.0   66.7
  1k6hA   1m5kB   15    92   16.3    22    10   22.7   90.0   86.4
  1z43A   2i82E   16   102   15.7    21     8   23.8   87.5   81.0
  1g1xE   1yl41   19    84   22.6    44     4    9.1   75.0   22.7
  1qd3A   1xokA   10    46   21.7    27     7    7.4   85.7   55.6
  1kksA   1x8wA   19   243    7.8    24     8   29.2   75.0   75.0
  1fg0A   2fy1B   16   497    3.2    21     8    4.8    0.0   47.6
  1fqzA   2du6D   18    77   23.4    27    11   11.1   45.5   48.1
  1mt4A   1xjrA   12    57   21.1    24    10    4.2   70.0   70.8
  2derC   2i82E   14    76   18.4    21     8    4.8   62.5   52.4
  1m82A   1ykvB   11    48   22.9    25    11   28.0   45.5   80.0
  1d0uA   1exdB   18    74   24.3    21     9   33.3   55.6   52.4
  1pnu9   28spA   24   121   19.8    28    12   21.4   50.0   64.3
  1c2xC   1m82A   11   133    8.3    25    11   24.0   90.9   92.0
  1qzwB   2akeB   18    94   19.1    47    18   12.8   27.8   38.3
  1jo7A   1ylsB   12    51   23.5    31     9   19.4   33.3   51.6
  1jo7A   2j37Z   22   282    7.8    31    13   16.1   23.1   54.8
  2hgpB   2j288   28   114   24.6    74    28    9.4   35.7   31.1
  2akeB   2ow8y   50  1504    3.3    72    27   15.3   29.6   25.0
  1exdB   1ze2C   16    73   21.9    22     8    9.1   87.5   72.7
  1ehzA   2a2eA   34   240   14.2    76    30    5.2   23.3   27.6
  1xp7A   2ihxB   18    76   23.7    23     7   30.5  100.0   78.3
  1hvuC   2pcvA   11    51   21.6    30    10    6.7   50.0   36.7
  1bauA   1q9aA    5    44   11.4    23     7   26.1   85.7   73.9
  1p5mA   2ap0A   12    68   17.6    28     9   14.3   44.4   39.3
  1na2A   2gya0   21  2743    0.8    30    12   26.7   75.0   70.0
  1audB   1gaxC   18    83   21.7    30    10   20.0   50.0   43.3
  1ec6C   1vsaw   16  2890    0.6    20     6   30.0   83.3   70.0
  1na2A   2gya9   15   115   13.0    30    12   10.0   50.0   53.3
  1u6bB   1vsaw  134  2910    4.6   197    70    4.6   14.3   17.3
  1q9aA   2go5A   20   132   15.2    27    10   25.9   40.0   74.1
  1i94A   1sj3R   56  1522    3.7    73    27   12.3   33.3   27.4
  1fyoA   2go59   20    92   21.7    27    11   18.5   27.3   70.4
  1ehzA   2gy9A   43  1190    3.6    76    30    5.3   23.3   30.3
  1pnsA   2du6D   50  1536    3.3    71    26   11.2   19.2   21.1
  1a9nQ   2du3D   18    74   24.3    24     6   41.7   83.3   62.5
  1euqB   1q96A   18    78   23.1    27    12   14.8   58.3   63.0
  1mfkA   2ihxB   13    82   15.9    23    10   30.5   70.0   69.6
  1k2gA   2hvyE   14    60   23.3    22     8   31.9   50.0   45.5
  1vsaw   2oiuP   51  2895    1.8    71    30    7.0   30.0   31.0
  1vsaw   1yl41   48  2893    1.7    66    14    3.0   28.6   25.8
  1nyiB   2j01B   16   120   13.3    24     5   20.8  100.0   58.3
  1nyiB   2j01A   21  2773    0.8    24     5   33.4  100.0   66.7
  1mmsC   2anrB   15    63   23.8    25     8   20.0   75.0   72.0
  1m5kB   1m82A   15    99   15.2    25    11   20.0   54.5   72.0
  1wsuE   2ckyA   17    78   21.8    22    10   22.8   50.0   50.0
  1wsuE   2ap0A    9    39   23.1    22     9    4.5   55.6   59.1
  1k5iA   2a2eA   18   271    6.6    23    10   34.8   90.0   87.0
  1xjrA   2d1bA   16    66   24.2    39    15    7.7   33.3   48.7
  1fg0A   1wz2C   67   500   13.4    88    31   10.2   16.1   21.6
  2d6fE   2gv3A   14    75   18.7    22     8   22.7   75.0   68.2
  1ysvA   2hgrC   15    82   18.3    27    12    3.7   58.3   55.6
  1ysvA   2hgrD   14    85   16.5    27    12   18.5   41.7   51.9
  1lc6A   2derC   19    76   25.0    24    10   12.5   40.0   50.0
  1xpeA   2a64A   16   298    5.4    23     7    8.7   71.4   52.2
  1k6hA   2feyA    7    57   12.3    22    10    9.1   50.0   68.2
  2e5lA   2ixyA   25  1518    1.6    27    11   25.9   72.7   85.2
  1jidB   1x8wA   19   244    7.8    29    12   10.3   75.0   82.8
  2gioA   2ow80   20    82   24.4    29    13   20.7   53.8   51.7
  1mzpB   1u9sA   34   167   20.4    55    23   12.8   26.1   27.3
  1exdB   2hemA   16    75   21.3    24    11   20.9   45.5   50.0
  1d6kB   1e95A   11    61   18.0    36    12    5.6   50.0   38.9
  2du5D   387dA   17    73   23.3    26     6   15.4   50.0   42.3
  1q96A   1s1hA   21  1467    1.4    27    12   44.5   58.3   74.1
  2grwA   2hgrD   16    78   20.5    22    10   13.6   50.0   63.6
  2grwA   2hgrC   18    77   23.4    22    10   18.2   60.0   63.6
  1voqA   2hemA   19  1531    1.2    24    11   16.6    0.0   33.3
  1nbkA   1vsaw   25  2896    0.9    34    14   26.4   50.0   50.0
  1ow9A   1vsaw   19  2892    0.7    23    10    8.7    0.0   26.1
  1ow9A   1vsax   16   124   12.9    23    10    0.0   40.0   39.1
  1ajuA   1c2xC   21   126   16.7    30    11   10.0   45.5   46.7
  2fy1B   2gioA    7    41   17.1    21     8   19.1   87.5   76.2
  2gioA   2ow8y   22  1502    1.5    29    13   37.9   53.8   89.7
  1ajuA   1wz2C   18    95   18.9    30    11   23.3   54.5   63.3
  1cx0B   1jo7A   15    85   17.6    31    13    6.5   23.1   45.2
  1j1uB   2hnsA   16    79   20.3    22     9   22.7   66.7   72.7
  1a1tB   2nr0E   15    82   18.3    20     8   15.0   75.0   75.0
  1vsax   2hw8B   16   133   12.0    36    15   13.9   53.3   52.8
  1u8dA   2frlA   14    75   18.7    23     9   13.1   66.7   56.5
  1vfgC   1vsax   21   123   17.1    31    12    6.5   50.0   54.8
  1vfgC   1vsaw   26  2889    0.9    31    12   16.1   50.0   74.2
  1k8wB   1yg3A    5    42   11.9    22     8    4.5   62.5   59.1
  1jbtC   2i82E    8    40   20.0    21     8    4.8   87.5   81.0
  1s1hA   2gv3A   16  1468    1.1    22     8    9.1   87.5   95.5
  2ckyA   2gya0   53  2749    1.9    77    29    7.8   17.2   20.8
  1mzpB   1x8wA   33   258   12.8    55    23    9.1   26.1   29.1
  1gixD   1yshA   15    79   19.0    28    12   17.9   66.7   75.0
  2a64A   2drbB   27   304    8.9    35    14    8.6   57.1   62.9
  1x8wA   2hvyE   36   250   14.4    57    21    8.8   42.9   40.4
  1fg0A   1l9aB   89   509   17.5   126    57    6.4    8.8   16.7
  1vs5A   1yneA   23  1533    1.5    31    11   12.9   54.5   54.8
  1lvjA   2gya0   23  2743    0.8    31    13    9.6   46.2   54.8
  2hgpB   2hnsA   16    76   21.1    22     9   22.8   55.6   50.0
  1q93A   2h2xA    8    38   21.1    21     8   23.8   62.5   52.4
  1fqzA   1kp7A    9    45   20.0    27    11   18.5   63.6   70.4
  2f4xA   2ihxB   14    76   18.4    24     7   20.9  100.0   75.0
  1msyA   2es5A    5    44   11.4    23    10   17.4   60.0   73.9
  1kogI   1pnxA   25  1537    1.6    37    16   18.9   68.8   78.4
  1jtjA   1szyA    5    38   13.2    21     8    4.7   62.5   76.2
  2j01B   2j37Z   72   307   23.5   119    48    2.5   12.5   16.8
  1hvuC   1xokA    6    48   12.5    27     7   14.8   71.4   44.4
  1ajuA   2fy1B    8    42   19.0    21     8   33.3   62.5   57.1
  1vorB   2ez6C   23  2826    0.8    28    12    3.5   58.3   78.6
  1audB   2ct8C   19    77   24.7    30    10   16.7   40.0   43.3
  1xshA   2akeB   16    81   19.8    27    11   11.1   54.5   51.9
  1szyA   2fk6R   11    59   18.6    21     9    9.6   77.8   81.0
  2ahtA   2derC   18    77   23.4    27    12   18.5   58.3   66.7
  1ffyT   1jtjA   17    77   22.1    23     8   17.4   50.0   69.6
  1bj2A   2ihxB   13    80   16.2    21     7   23.8   85.7   57.1
  1a1tB   2gdiX   14    80   17.5    20     8   40.0   75.0   75.0
  1ehzA   1ysvA   10    65   15.4    27    12    3.7   41.7   40.7
  1vs5A   2a64A  216  1565   13.8   298   123    1.4    5.7    9.1
  1g70A   1lngB   22    98   22.4    32    14   21.9   42.9   68.8
  1szyA   1ymoA   11    51   21.6    21     9   38.1   77.8   81.0
  1vsaw   2o33A   18  2889    0.6    20     9   30.0  100.0   90.0
  1rfrA   2f4xA   10    43   23.3    24     7    8.3  100.0   70.8
  1a1tB   2du6D   17    71   23.9    20     8   10.0   62.5   60.0
  1p6vB   2hguB   28   132   21.2    45    16   17.8   50.0   46.7
  1i94A   1s03A   30  1525    2.0    47    19   17.0   31.6   70.2
  1kxkA   2hnsA   16    72   22.2    22     9   22.7   88.9   90.9
  1u9sA   2ow8y  109  1517    7.2   155    61    3.2   14.8   20.0
  1d0uA   1p5oA   17    78   21.8    21     9    9.5   55.6   57.1
  1jj29   1lc6A   22   122   18.0    24    10   20.8   40.0   45.8
  1nybB   2g9cA   18    72   25.0    24    10   12.5   40.0   62.5
  1fkaA   2huaA   32  1479    2.2    40    18    7.5   33.3   40.0
  1ec6C   1un6E   11    67   16.4    20     6   30.0   83.3   60.0
  1yhq9   2fdtA   27   123   22.0    36    16   25.0   43.8   72.2
  1na2A   2tpkA   10    56   17.9    30    12   20.0   58.3   60.0
  1fjgA   1r2pA   24  1512    1.6    34    14    8.8   42.9   41.2
  1nybB   2gcsB   18   125   14.4    24    10   25.0   60.0   66.7
  1mzpB   1voqA   36  1541    2.3    55    23    5.5   26.1   25.5
  1yl3A   1z43A   73  2881    2.5   101    43   11.9   11.6   39.6
  1ei2A   2ow8y   17  1507    1.1    25     9    0.0   11.1   48.0
  1gixD   1pnsA   51  1531    3.3    74    29    9.5   27.6   32.4
  1p5oA   2hnsA   18    78   23.1    22     9   22.7  100.0   86.4
  1byjA   2noqA   19   193    9.8    27    12   18.5   58.3   55.6
  1jj29   1ykvB   29   128   22.7    38    11    5.3   45.5   44.7
  1exyA   1qtqB   21    84   25.0    33    13   15.1   30.8   51.5
  1oswA   1xhpA    7    46   15.2    22     9   27.3   55.6   59.1
  1q9aA   1s03A    8    66   12.1    27    10    7.4   60.0   59.3
  2gipA   2j37Z   19   284    6.7    28    13   25.0   69.2   82.1
  1e95A   2gy9A   27  1492    1.8    36    12   13.8   50.0   44.4
  1hc8C   2hgp1    1   107    0.9    50     5    4.0    0.0    8.0
  1fg0A   1ylgA   21   502    4.2    31    12   22.6   50.0   80.6
  1c2xC   1fjgA   91  1517    6.0   120    40    4.2   22.5   20.8
  1etfA   1fkaA   28  1480    1.9    34    15   20.6   40.0   52.9
  1pnsA   2gipA   21  1527    1.4    28    13   25.0   92.3   92.9
  1cx0B   1gaxC   27   116   23.3    72    26   18.1   26.9   26.4
  1u9sA   361dA   16   156   10.3    20     7   10.0   71.4   70.0
  1jidB   2du5D   13    83   15.7    29    12   27.6   66.7   79.3
  1u8dA   1vs6B   51  2844    1.8    67    29    4.5   24.1   23.9
  1u9sA   1xokA   16   159   10.1    27     7   11.1   85.7   55.6
  2fy1B   2g9cA   16    71   22.5    21     8   14.3   87.5   76.2
  1c2xC   1r2pA   24   126   19.0    34    14   23.5   42.9   41.2
  1f6zA   1fg0A   19   500    3.8    27    12   22.2   66.7   77.8
  1m5lA   2ap0A    6    58   10.3    28     9    7.2   55.6   39.3
  1xpeA   1yl41   14    68   20.6    23     7   17.4  100.0   73.9
  1e8oE   1u8dA   20    89   22.5    50    21    8.0   28.6   36.0
  1joxA   2b57A   14    69   20.3    21     7    9.5   85.7   61.9
  1mzpB   1ymoA   17    79   21.5    47    16    6.4   43.8   36.2
  1p5mA   2frlA   13    61   21.3    23     9   13.0   66.7   60.9
  1z43A   359dB   19   101   18.8    25     4   36.0  100.0   68.0
  1jzxA   359dB   20  2774    0.7    25     4   48.0  100.0   56.0
  1m5kB   2gy9A   66  1492    4.4    92    28    7.6   35.7   33.7
  1mfkA   2ap0A    9    40   22.5    23     9   26.1   55.6   52.2
  1vs5A   2ixyA   19  1536    1.2    27    11   18.5   90.9   81.5
  2azxC   2hgp1    0   122    0.0    50     5    4.0    0.0    6.0
  2j37Z   3phpA   19   280    6.8    23     9   17.4   77.8   65.2
  1k6hA   2j37Z   16   281    5.7    22    10   22.7   70.0   86.4
  1d0uA   1vc5B   16    73   21.9    21     9    9.5   55.6   66.7
  1z43A   484dB   19   103   18.4    27    10    7.4   40.0   77.8
  1euqB   1vsaw   51  2898    1.8    72    28    4.2   21.4   30.6
  1vsax   2gv4A   16   120   13.3    22    10   31.8   80.0   81.8
  1vs5A   1zc5A   31  1537    2.0    41    19   14.6   63.2   73.2
  1t28A   2il9A   23   139   16.5    34     9   11.8   66.7   55.9
  1fjgA   1njp5   21  1507    1.4    25    10   12.0   90.0   84.0
  2go59   2hemA   19    90   21.1    24    11   20.8   45.5   70.8
  1e4pA   2hgpB   16    78   20.5    24    11   16.7   36.4   45.8
  1jzxA   1xsgA   22  2774    0.8    27    12    0.0   25.0   44.4
  1hvuC   2gisA   21   102   20.6    30    11    6.7   45.5   33.3
  1bauA   1l9aB   17   131   13.0    23     7   17.4  100.0   65.2
  1i94A   2ez6C   21  1515    1.4    28    12   25.0   91.7   89.3
  1p6vB   2ap0A   10    58   17.2    28     9   21.4   55.6   39.3
  1l9aB   1nbkA   27   129   20.9    34    14   26.5   57.1   58.8
  1msyA   2hnsA    5    43   11.6    22     9   18.2   66.7   68.2
  1ow9A   2ap0A    7    42   16.7    23     9    4.3   44.4   43.5
  1y0qA   2hgrD   56   237   23.6    76    28    2.6   17.9   22.4
  1txsA   2hguB   23   131   17.6    38    17   10.5   41.2   52.6
  1njp5   1u9sA   16   163    9.8    25    10   28.0   50.0   68.0
  1audB   1voqA   24  1529    1.6    30    10   13.3    0.0   30.0
  1jo7A   1ymoA   12    64   18.8    31    13    6.5   30.8   45.2
  1ehzA   2ahtA   16    64   25.0    27    12   14.8   50.0   55.6
  1sj3R   1yl3A   50  2875    1.7    73    27    2.7   14.8   24.7
  1nc0A   2hemA    5    43   11.6    24    10   16.7   50.0   62.5
  1e95A   2j37Z   27   282    9.6    36    12   13.9   50.0   41.7
  1a9nQ   2gisA   17    94   18.1    24     6    8.3  100.0   79.2
  1l1wA   1nkw9   19   124   15.3    29    13   20.7   38.5   62.1
  1kogI   2fy1B   11    45   24.4    21     8   23.8   87.5   90.5
  1joxA   1xshA    9    37   24.3    21     7   19.0  100.0   81.0
  1nbkA   2go59   23    95   24.2    34    14    8.8   42.9   50.0
  2d1bA   2noqA   28   192   14.6    39    15   15.4   20.0   56.4
  1g1xD   1lngB   25   106   23.6    40     4   12.5  100.0   30.0
  1s1hA   1u0bA   48  1488    3.2    74    31    5.4   22.6   31.1
  1vsaw   2d1bA   27  2895    0.9    39    15   17.9   40.0   51.3
  1nbkA   2go5A   27   130   20.8    34    14    2.9   42.9   58.8
  1zc5A   2fdtA   10    66   15.2    36    16   19.4   62.5   77.8
  1nc0A   1vs5A   18  1532    1.2    24    10   16.7   50.0   54.2
  1jzxA   2go59   68  2785    2.4    90    36   45.6   63.9   86.7
  1euyB   1y0qA   52   235   22.1    73    28    2.7   25.0   30.1
  1pnxA   1vorA   87  1544    5.6   118    37    5.9   13.5   17.8
  1x8wA   1ylgA   21   248    8.5    31    12   12.9   33.3   64.5
  1ze2C   2f88A    8    47   17.0    22     8    4.6   62.5   77.3
  1ullA   2hguB   29   123   23.6    35    15    5.7   33.3   45.7
  1bvjA   2hgpB   15    82   18.3    23    10   26.1   50.0   78.3
  1gidA   1xpfA   18   158   11.4    23     7   13.1  100.0   78.3
  1ffyT   1grzA   55   255   21.6    75    30    5.3   26.7   25.3
  1k6gA   1u6bB   16   202    7.9    22    10   22.7   90.0   90.9
  1yl3A   2hemA   19  2874    0.7    24    11   20.8   63.6   70.8
  1ffk0   1u6bB  133  2728    4.9   197    70    4.6   11.4   13.2
  1bj2A   1pnsA   16  1527    1.0    21     7   19.1    0.0   38.1
  1ow9A   2du6D   13    79   16.5    23    10    4.3   40.0   47.8
  2hgp1   2nz4P   25   156   16.0    50     5    0.0    0.0   10.0
  1p5oA   1xp7A   18    77   23.4    23     7   21.8  100.0   78.3
  1bvjA   2hgp1   11    60   18.3    23     5    4.3    0.0   17.4
  1cq5A   2a64A   30   300   10.0    43    17    9.3   29.4   34.9
  1s1hA   2ap0A   19  1467    1.3    28     9   25.0   55.6   53.6
  1l8vA   1xshA   18   164   11.0    27    11   14.8   81.8   81.5
  1hr2A   1y39C   40   165   24.2    58    22    5.2   27.3   24.1
  2gya0   361dA   15  2740    0.5    20     7   25.0    0.0   45.0
  1jzxA   2go5A   89  2785    3.2   127    52    3.9   15.4   17.3
  1jzxA   2hnsA   20  2774    0.7    22     9   22.7  100.0   90.9
  1foqA   2o33A   13   112   11.6    20     9   15.0   88.9   85.0
  1nbsA   2ahtA   17   125   13.6    27    12   22.2   25.0   66.7
  1bj2A   1nyiB    3    42    7.1    21     5    9.5  100.0   52.4
  1k9wA   1yshB   16   103   15.5    23     5    4.3  100.0   69.6
  1r7zA   1ullA   12    53   22.6    34    13    5.9   30.8   41.2
  1l1cC   1nkw9   22   118   18.6    29    12    0.0   50.0   51.7
  1pnsA   2o33A   14  1527    0.9    20     9   10.0    0.0   45.0
  1j2bC   2h2xA   16    80   20.0    21     8   14.3   62.5   57.1
  2dr7B   2gcsB   25   130   19.2    33    13   18.2   46.2   60.6
  1r7zA   1vorB   25  2830    0.9    34    13   20.6   38.5   52.9
  1r7zA   1vorA   22   123   17.9    34    13   26.5   23.1   32.4
  1xp7A   2go59   18    91   19.8    23     7   17.4   85.7   82.6
  1jzxA   1u0bA   53  2783    1.9    74    31    4.0   22.6   29.7
  1kxkA   2e5lA   51  1525    3.3    70    28   11.4   35.7   40.0
  1xp7A   2hojA   17    82   20.7    23     7   26.1   85.7   73.9
  1t4lA   2du5D   17    77   22.1    32    15    6.3   26.7   37.5
  2a2eA   2gv4A   15   270    5.6    22    10   22.8   20.0   50.0
  1lc6A   1ooaC    9    41   22.0    24    10   16.7   50.0   45.8
  1fjeA   2nr0E   14    81   17.3    22     7    4.5   71.4   50.0
  1hc8C   2fk6R   15    93   16.1    53    21    5.7   19.0   37.7
  1rlgC   484dB    9    41   22.0    25    10   12.0   60.0   56.0
  1hvuC   1mfyA   10    50   20.0    30    10    3.3   50.0   40.0
  1hvuC   2hgrD   20    80   25.0    30    11    3.3   36.4   33.3
  1sj3R   2fy1B   15    74   20.3    21     8   19.1   50.0   52.4
  2hojA   2hw8B   22    88   25.0    36    15   19.4   73.3   61.1
  1xpfA   2ckyA   16    79   20.3    23     7    0.0   71.4   56.5
  1ec6C   2hghB   11    61   18.0    20     6   20.0   83.3   70.0
  1fyoA   2gdiX   20    84   23.8    27    11    0.0   45.5   44.4
  1bauA   1jbrD    9    41   22.0    23     7   26.1  100.0   69.6
  1fkaA   1kh6A   30  1482    2.0    48    20    8.3   30.0   29.2
  1exdB   1ymoA   21    92   22.8    47    16    6.4   50.0   44.7
  1xsgA   2gy9A   19  1489    1.3    27    12    7.4   50.0   55.6
  1fqzA   1k8wB    3    46    6.5    22     8   22.8   62.5   59.1
  1ffk0   1na2A   21  2713    0.8    30    12   13.3   50.0   53.3
  1wsuE   1y39C   12    68   17.6    22    10   22.7   60.0   63.6
  1f6zA   1hr2A   17   162   10.5    27    12   18.5   83.3   92.6
  1sj3R   2gy9A   48  1505    3.2    73    27    8.2   33.3   28.8
  1jzxA   1p5oA   55  2786    2.0    77    31   14.3   29.0   44.2
  1et4A   2ozbC   12    53   22.6    33    10    3.0   30.0   27.3
  1fg0A   2gy9A  331  1565   21.2   496   193    1.6    4.1    5.4
  1f6zA   1xpeA    5    45   11.1    23     7   17.4   71.4   56.5
  1cx0B   1n66A    4    90    4.4    22    10   18.2   50.0   68.2
  1ffyT   1y0qA   50   240   20.8    75    30    0.0   23.3   21.3
  1qwbA   1wsuE    7    39   17.9    22    10   22.7   80.0   77.3
  1eiyC   3phpA   16    79   20.3    23     9    0.0   66.7   56.5
  1gaxC   1s2fA   18    75   24.0    23     9   47.8   66.7   82.6
  1f6xA   1fkaA   20  1481    1.4    27    11   29.6   45.5   74.1
  1msyA   1zhoB    6    58   10.3    27    11   14.8   63.6   70.4
  1ffk0   1jbtC   23  2706    0.8    29    12   48.3   91.7   86.2
  1qd3A   1y0qA   19   234    8.1    29    11   10.4   36.4   55.2
  2ez6C   2h2xA    9    40   22.5    21     8   14.3   75.0   61.9
  1vorB   2gya9   82  2830    2.9   108    40    4.6   20.0   25.9
  1gixD   2anrB   12    83   14.5    25     8   32.0   87.5   76.0
  1gidA   1l1wA   16   164    9.8    29    13   24.1   92.3   93.1
  1nyiB   2hgp1    0    74    0.0    24     5    4.2    0.0   16.7
  1hvuC   1pnu9   18   118   15.3    30    11    3.3   45.5   36.7
  1nc0A   1zhoB   11    49   22.4    24    10   20.8   60.0   62.5
  1z43A   2gipA   18   101   17.8    28    13   39.2   69.2   82.1
  1mfkA   1yl3A   17  2874    0.6    23    10   13.1   60.0   69.6
  1f84A   1z43A   17   111   15.3    29    12   13.8   33.3   44.8
  2annB   2j37Z   19   283    6.7    23     6   34.8  100.0   78.3
  1jzxA   1k6gA   18  2775    0.6    22    10    9.1   60.0   68.2
  1x8wA   1zhoB   22   251    8.8    38    16   18.4   56.2   57.9
  1l1wA   1y0qA   17   234    7.3    29    13   17.2   69.2   65.5
  1jurA   1xjrA   11    55   20.0    22     9   18.2   44.4   59.1
  1ehzA   1f84A   15    64   23.4    29    12   10.3   50.0   44.8
  2a2eA   2hnsA   15   269    5.6    22     9   31.8   44.4   54.5
  1k6gA   2j288   17    78   21.8    22    10   18.1   90.0   95.5
  1nyiB   2hgpB   13    83   15.7    24     5    8.3  100.0   62.5
  1z2jA   2gya0   36  2741    1.3    45    20   11.1   55.0   62.2
  1gidA   1jbtC   22   161   13.7    29    12    6.9   50.0   55.2
  1nkw9   1qwaA   14   119   11.8    21     9    4.8   33.3   52.4
  1y27X   2a43A   17    71   23.9    26     8    3.8   50.0   46.2
  1pnsA   1yl41   40  1533    2.6    66    14    7.6   50.0   30.3
  1jj29   2fdtA   27   123   22.0    36    16    5.6   43.8   47.2
  1vsaw   2au4A   31  2892    1.1    41    17   12.2   29.4   39.0
  1p5mA   2i82E   11    59   18.6    21     8   42.9   50.0   66.7
  1fg0A   2annB   18   497    3.6    23     6   13.0   66.7   73.9
  1nemA   1pnsA   19  1527    1.2    23    10   17.4   70.0   82.6
  1jj29   1s2fA   18   122   14.8    23     9   43.5   77.8   78.3
  1g1xD   1mmsC   13    81   16.0    40     4    5.0  100.0   27.5
  1vs6B   2adtA   33  2843    1.2    43    19   18.6   42.1   60.5
  1u6bB   28spA   20   198   10.1    28    12   14.3   41.7   53.6
  1p5oA   2i82E   11    81   13.6    21     8   14.3   50.0   61.9
  1fyoA   2go5A   21   128   16.4    27    11   11.1   45.5   63.0
  1gaxC   1vsaw   52  2900    1.8    75    28    6.7   21.4   28.0
  1x8wA   1y27X   48   252   19.0    68    29   11.8   24.1   25.0
  1gaxC   1vsax   33   148   22.3    75    28    2.7   39.3   30.7
  1c2xC   1k6hA   18   120   15.0    22    10    0.0   70.0   72.7
  1b36A   2grwA    4    55    7.3    22    10   27.3   80.0   77.3
  1xhpA   2j37Z   23   284    8.1    32    14   28.1   42.9   65.6
  1ooaC   2j37Z   21   284    7.4    29    12   13.8   50.0   48.3
  1tjzA   2gdiX   18    81   22.2    22    10   18.2   60.0   72.7
  2f4xA   2gy9A   19  1492    1.3    24     7    8.3  100.0   66.7
  1un6E   2gy9A   47  1491    3.2    61    26   16.4   30.8   49.2
  1bj2A   1yg3A    5    41   12.2    21     7    9.5   42.9   38.1
  1m5kB   1ykvB   20   101   19.8    38    11   13.2   36.4   28.9
  1c2xC   1vfgC   22   125   17.6    31    12    9.7   33.3   41.9
  2a64A   2bteB   63   300   21.0    78    29    2.6   24.1   29.5
  1y0qA   2fy1B   14   233    6.0    21     8   14.3  100.0   85.7
  1fg0A   1u9sA   97   509   19.1   155    61    3.9    9.8   14.2
  1ullA   2ez6C    9    50   18.0    28    12   21.5   91.7   92.9
  1fjeA   2d6fE   13    78   16.7    22     7   18.1   71.4   54.5
  1euyB   1qwaA   18    73   24.7    21     9    0.0   44.4   47.6
  1kp7A   2nz4P   20   143   14.0    30    13   16.6   23.1   63.3
  1m82A   2g1wA    7    35   20.0    22     7   22.8   57.1   45.5
  1s2fA   2huaA    6    56   10.7    23     9    0.0   44.4   47.8
  1q96A   1r7wA    6    53   11.3    27    12   14.8   50.0   51.9
  1txsA   2i82E    8    47   17.0    21     8   14.3   75.0   76.2
  1k6hA   1yhq9   15   123   12.2    22    10   22.7   90.0   90.9
  1vs6B   2nr0E   59  2843    2.1    80    25    8.7   20.0   21.2
  1e95A   2oiuP   20    81   24.7    36    12   16.6   50.0   44.4
  1ec6C   1pnu0   17  2825    0.6    20     6   30.0   83.3   65.0
  1ec6C   1pnu9   12   123    9.8    20     6   20.0   66.7   65.0
  1yl3A   2huaA   33  2874    1.1    40    18   10.0   27.8   45.0
  1z43A   2ap0A   20   102   19.6    28     9   10.7   55.6   42.9
  1l8vA   1yshA   20   164   12.2    28    12   17.9   83.3   89.3
  1i94A   1u8dA   48  1522    3.2    67    29   10.4   17.2   28.4
  1f6zA   2pcvA    9    52   17.3    27    10   18.5   50.0   44.4
  1b36A   1pnsA   26  1529    1.7    38    16   13.2   43.8   47.4
  1e8oE   2a2eA   35   272   12.9    50    21   12.0   38.1   34.0
  1ajuA   1y0qA   20   235    8.5    30    11    0.0   36.4   33.3
  1l8vA   2fk6R   36   162   22.2    53    21    1.9   33.3   32.1
  1s1hA   2ahtA   23  1466    1.6    27    12   22.2   50.0   59.3
  2e5lA   3phpA   18  1520    1.2    23     9   17.4   77.8   65.2
  1a1tB   1u6bB   16   199    8.0    20     8   30.0  100.0   90.0
  1k9wA   1voqA   17  1528    1.1    23     5   17.4  100.0   65.2
  1mzpB   1n66A   13    61   21.3    22    10   27.3   60.0   63.6
  1foqA   1tjzA   15   110   13.6    22    10   27.3   80.0   86.4
  2ipyC   359dB    6    46   13.0    25     4    4.0  100.0   60.0
  1dk1B   1pnxA   45  1539    2.9    57    24   73.7   75.0   84.2
  1yneA   1zc5A    7    63   11.1    31    11    9.7   45.5   61.3
  1eiyC   2a2eA   47   281   16.7    76    29   10.6   24.1   22.4
  1eiyC   1xpfA   16    79   20.3    23     7   21.7   85.7   73.9
  1lc6A   1vfgC   10    44   22.7    24    10    0.0   50.0   45.8
  1jbrD   2gv3A    8    43   18.6    22     8   27.3   87.5   77.3
  1j2bC   2j01B   36   148   24.3    77    23    9.1   26.1   24.7
  1jzxA   1mfjA   16  2775    0.6    20     9   15.0   77.8   75.0
  1lngB   1nyiB   18   100   18.0    24     5   29.2  100.0   66.7
  1a1tB   2il9A   15   138   10.9    20     8   20.0   75.0   90.0
  1hr2A   1qwaA   18   158   11.4    21     9    9.5   55.6   61.9
  1ffk0   1gixD   45  2714    1.7    74    29    0.0   17.2   31.1
  1j2bC   1kpyA   18    79   22.8    28    11   10.7   27.3   32.1
  1pnu9   1yl3A   82  2886    2.8   118    44    5.1   18.2   24.6
  2a64A   2annB   18   298    6.0    23     6   13.0  100.0   65.2
  1tjzA   484dB    7    40   17.5    22    10   36.4   60.0   72.7
  1f1tA   1voqA   25  1531    1.6    38    15    5.3   46.7   42.1
  1c2xC   2f4xA   16   121   13.2    24     7    8.3   71.4   58.3
  1bj2A   1euqB   15    75   20.0    21     7   47.6   85.7   71.4
  1qtqB   2j01A   54  2781    1.9    74    28   12.2   28.6   33.8
  1mfjA   1pnu0   16  2826    0.6    20     9   20.0   77.8   80.0
  1fkaA   1yshA   20  1485    1.3    28    12   17.8   66.7   82.1
  1fkaA   1j1uB   47  1490    3.2    74    29   10.8   20.7   29.7
  1fkaA   1yshF   29  1482    2.0    33    12    9.1   58.3   51.5
  1k5iA   1l8vA   14   158    8.9    23    10   43.5  100.0   95.7
  1a1tB   1sj3R   11    79   13.9    20     8   20.0   50.0   45.0
  1pjyA   2oiuP   15    71   21.1    22    10   27.3   80.0   90.9
  1l9aB   1r7zA   27   128   21.1    34    13   20.6   53.8   47.1
  1fjgA   1jtjA   17  1509    1.1    23     8   26.1   75.0   69.6
  1jbtC   2ahtA    6    50   12.0    27    12   11.1   41.7   66.7
  1euyB   3phpA   16    76   21.1    23     9    8.7   66.7   60.9
  1jzxA   2du5D   57  2777    2.1    71    26    7.0   26.9   40.8
  1yshB   1ysvA   22   102   21.6    27    12   22.2   91.7   88.9
  1y39C   2gcsB   32   135   23.7    58    22    3.4   18.2   25.9
  1hvuC   2a2eA   17   269    6.3    30    11    0.0   36.4   33.3
  1jbrD   2akeB   18    79   22.8    31    13   19.4   53.8   64.5
  1m82A   2gdiX    7    97    7.2    25    11   28.0   81.8   80.0
  1gidA   1pjyA   16   160   10.0    22    10   22.7  100.0   95.5
  1k2gA   2au4A   10    48   20.8    22     8    4.5   50.0   54.5
  1vorB   1wsuE   16  2826    0.6    22    10   36.4   70.0   77.3
  1j1uB   1jbtC   19    78   24.4    29    12   13.8   58.3   69.0
  1fjeA   1nkw9   18   118   15.3    22     7   13.6   57.1   54.5
  1m5kB   1wsuE   17    92   18.5    22    10   27.3   90.0   90.9
  1k6hA   2du6D   15    73   20.5    22    10   22.7   50.0   63.6
  1xp7A   2hghB   13    63   20.6    23     7   17.4   85.7   78.3
  1euyB   1xpfA   14    79   17.7    23     7   13.1  100.0   69.6
  1vs5A   2nqpF   48  1538    3.1    68    22    8.8    9.1   26.5
  1s1hA   2noqA  121  1486    8.1   190    65    5.2   12.3   14.2
  1kogI   2gisA   22   104   21.2    37    16   13.5   37.5   40.5
  1hwqA   1y39C   14    72   19.4    30    13   10.0   46.2   50.0
  1jtjA   2noqE   13    59   22.0    23     8    4.3   75.0   60.9
  1yhq9   2tpkA   26   124   21.0    36    12   25.0   50.0   50.0
  1jzxA   2ozbC   27  2774    1.0    33    12    9.1   41.7   42.4
  1fjgA   2feyA   27  1514    1.8    43    16    7.0   31.2   53.5
  1fqzA   1pnxA   22  1534    1.4    27    11   44.5   72.7   88.9
  2anrB   2oiuP   18    75   24.0    25     8   20.0   87.5   68.0
  1yl3A   2draB   25  2873    0.9    34    13   11.8    0.0   29.4
  1j2bC   2ap0A   18    84   21.4    28     9    7.2   33.3   39.3
  2a64A   2es5A   15   298    5.0    23    10   13.1   40.0   47.8
  1s2fA   2ozbC    6    47   12.8    23     9    8.7   66.7   87.0
  2e5lA   2pcvA   24  1522    1.6    35    10   14.3   50.0   37.1
  1l1wA   1qwbA    7    47   14.9    26    10   26.9   80.0   61.5
  2ap0A   2hojA   17    79   21.5    28     9    0.0   55.6   42.9
  1yshB   2grwA   19   101   18.8    22    10   22.7   70.0   81.8
  1i94A   2annB   18  1518    1.2    23     6   30.4   83.3   82.6
  1bj2A   2hvyE   13    63   20.6    21     7   19.1  100.0   76.2
  1a9nQ   1t28A    3    55    5.5    24     6   20.8   66.7   66.7
  1pnu0   2azxC   57  2830    2.0    72    28    9.7   25.0   31.9
  1nc0A   1s2fA    5    40   12.5    23     9   17.4   66.7   56.5
  1sj3R   2ipyC   18    80   22.5    30    12   20.0   50.0   46.7
  1eiyC   1s2fA   14    76   18.4    23     9    8.7   66.7   60.9
  1u6bB   1un6E   40   211   19.0    61    26    8.2   26.9   24.6
  1vs6B   2ez6C   24  2844    0.8    28    12   21.4   83.3   89.3
  2d6fE   2fy1B   14    74   18.9    21     8   23.8   87.5   81.0
  1jj29   1ylgA   17   129   13.2    31    12    0.0   50.0   51.6
  1m82A   2derC   17    77   22.1    25    11    4.0   54.5   60.0
  1hr2A   2noqB   30   162   18.5    46    18   15.2   27.8   50.0
  1hr2A   2noqE   31   169   18.3    53    22   11.3   36.4   34.0
  1m5kB   1qwbA   15   101   14.9    26    10   19.2   70.0   61.5
  1f6xA   1ow9A    9    38   23.7    23    10   13.1   70.0   87.0
  2a43A   2noqA   17   195    8.7    26     8    7.7   50.0   42.3
  2derC   2hgp1    1   122    0.8    50     5    2.0    0.0    8.0
  1f84A   1qtqB   14    88   15.9    29    12   10.3   41.7   44.8
  1e95A   1vsaw   25  2894    0.9    36    12   13.9   50.0   36.1
  1c04F   2a43A    9    41   22.0    26     8   15.4   50.0   38.5
  1joxA   1voqA   17  1527    1.1    21     7   19.1   71.4   66.7
  1vs5A   1xpfA   19  1531    1.2    23     7   39.1  100.0   69.6
  1k6hA   1z31A    8    44   18.2    22    10   18.2   70.0   86.4
  1nybB   2csxC   16    81   19.8    24    10   20.8   50.0   62.5
  1vsax   2f88A   23   125   18.4    34    14   26.4   50.0   52.9
  1njp5   1yl41   13    75   17.3    25    10   12.0   60.0   68.0
  1nc0A   2h2xA    6    36   16.7    21     8   23.8   75.0   81.0
  1m5lA   2o33A   11    44   25.0    20     9   30.0   33.3   65.0
  1oswA   2j288   16    74   21.6    22     9   13.6   44.4   54.5
  1x8wA   2fk6R   36   247   14.6    53    21    7.5   23.8   35.8
  1l8vA   2gy9A   95  1523    6.2   157    63    7.6   15.9   17.8
  1cq5A   1l8vA   29   166   17.5    43    17    4.7   35.3   37.2
  1q96A   1vc5B   18    72   25.0    27    12   33.4   41.7   66.7
  1bauA   2hgp1   11    61   18.0    23     5    4.3    0.0   17.4
  1p6vB   1t28A   11    65   16.9    34     9   11.8   33.3   38.2
  1bj2A   2azxC   15    73   20.5    21     7   42.8  100.0   76.2
  1q96A   2j37Z   17   287    5.9    27    12   18.5   33.3   44.4
  2es5A   2il9A   18   137   13.1    23    10   13.1   40.0   56.5
  1gixD   1vorB   47  2836    1.7    74    29    2.7   27.6   28.4
  1qwaA   1rlgC    4    41    9.8    21     9    9.5   66.7   66.7
  1s1hA   2bteB   59  1468    4.0    78    29   16.6   24.1   26.9
  2a2eA   387dA   20   266    7.5    26     6   15.4   50.0   30.8
  1a9nQ   1vs6B   18  2841    0.6    24     6   29.2  100.0   66.7
  1nbsA   1nybB    6   137    4.4    24    10   20.8   60.0   66.7
  1p5nA   2a2eA   21   271    7.7    34    13    5.9   23.1   38.2
  1q9aA   2hnsA    5    43   11.6    22     9   27.3   66.7   90.9
  1i6uC   1l8vA   29   160   18.1    37    17   13.5   23.5   56.8
  1pjyA   2go5A   17   130   13.1    22    10   50.0   90.0   90.9
  1r7wA   2go5A   21   133   15.8    34    13   29.4   53.8   47.1
  1pjyA   2go59   14    96   14.6    22    10   27.3   60.0   95.5
  1vsaw   2draB   25  2890    0.9    34    13    5.9    0.0   29.4
  2gdiX   2gipA   19    84   22.6    28    13   10.7   61.5   71.4
  1cq5A   2gcsB   30   129   23.3    43    17   16.3   29.4   34.9
  1eiyC   1f6zA   18    77   23.4    27    12    0.0   50.0   55.6
  1exyA   1pnu0   24  2827    0.8    33    13    6.0   46.2   45.5
  1euqB   1k5iA   16    72   22.2    23    10    8.7   80.0   73.9
  1vs5A   1yg3A   20  1530    1.3    28     9   21.4   44.4   39.3
  1eiyC   1f1tA   19    89   21.3    38    15   10.5   40.0   44.7
  1l9aB   1mt4A   17   128   13.3    24    10   29.1   90.0   95.8
  1oswA   2go59   17    91   18.7    22     9   13.7   55.6   59.1
  1jurA   2go5A   17   129   13.2    22     9    4.5   66.7   63.6
  1lc6A   1wz2C   20    89   22.5    24    10    0.0   30.0   58.3
  1yhq9   2j01A   79  2785    2.8   122    49    9.0   20.4   27.9
  1jurA   2go59   15    94   16.0    22     9   13.6   44.4   77.3
  1oswA   2go5A   16   128   12.5    22     9   13.6   44.4   54.5
  1fjgA   1kogI   25  1512    1.7    37    16   21.6   68.8   83.8
  1k8wB   1vsax   14   121   11.6    22     8   27.2   87.5   81.8
  1d0uA   2d6fE   15    73   20.5    21     9   14.3   66.7   76.2
  1s1hA   1zhoB   29  1473    2.0    38    16   23.7   68.8   63.2
  1ffk0   1mfyA   22  2711    0.8    31    10   16.1   50.0   48.4
  1hr2A   2a43A   19   157   12.1    26     8   11.6   50.0   42.3
  1pnxA   2nr0E   57  1542    3.7    80    25    8.7   28.0   26.2
  2a2eA   2grwA   18   267    6.7    22    10   18.2   20.0   40.9
  1rlgC   2nz4P   14   144    9.7    25    11   16.0   45.5   52.0
  1qwaA   2a64A   17   301    5.6    21     9   19.0   44.4   57.1
  1a9nQ   2derC   15    78   19.2    24     6   20.8  100.0   58.3
  1eorA   2noqA   13   197    6.6    22    10   13.6   80.0   77.3
  1q93A   1yshB   21   105   20.0    27    12   44.5   50.0   74.1
  1qwbA   2go5A   23   129   17.8    26    10   19.2   70.0   61.5
  1fjgA   1lc6A   20  1509    1.3    24    10   16.7   70.0   58.3
  1l2xA   2gdiX   17    86   19.8    28     8   25.0   62.5   42.9
  1fkaA   1txsA   28  1484    1.9    38    17   15.8   82.4   81.6
  1pnsA   2nz4P   87  1560    5.6   141    45    5.0   20.0   18.4
  1yl3A   2gcsB   96  2878    3.3   123    40    0.0   17.5   13.0
  1foqA   2au4A   21   121   17.4    41    17    9.8   41.2   39.0
  2e5lA   2hguB   85  1532    5.5   123    47    8.1   12.8   21.1
  1k6gA   2ow8y   18  1502    1.2    22    10   36.4  100.0   90.9
  1fjgA   1y26X   45  1518    3.0    71    30    4.2   23.3   22.5
  1gidA   1jo7A   18   161   11.2    31    13   12.9   46.2   61.3
  1y27X   2hvyE   23    94   24.5    57    21   14.0   28.6   33.3
  1g1xD   1voqA   36  1528    2.4    40     4   20.0  100.0   32.5
  1q9aA   2gcsB   20   125   16.0    27    10   18.5   50.0   51.9
  1e4pA   1s1hA   21  1466    1.4    24    11   16.6   63.6   70.8
  1audB   1qwbA    8    46   17.4    26    10   15.4   50.0   46.2
  1ec6C   1i94A   14  1518    0.9    20     6   15.0   66.7   60.0
  2a64A   2i82E   15   298    5.0    21     8    9.5   62.5   57.1
  1bvjA   1yl41   14    74   18.9    23    10   17.4   50.0   73.9
  1na2A   1pnsA   21  1533    1.4    30    12   10.0   75.0   83.3
  1eiyC   1k8wB   15    77   19.5    22     8    4.5   62.5   72.7
  1m5kB   1nbkA   22    92   23.9    34    14   26.5   50.0   58.8
  1k6gA   2ow80   14    80   17.5    22    10   18.2   70.0   72.7
  1ajuA   1xokA   10    44   22.7    27     7   14.8   71.4   55.6
  1pnsA   1qwbA   20  1528    1.3    26    10   30.7   70.0   69.2
  1hr2A   484dB   21   159   13.2    27    10   14.8   70.0   70.4
  1z2jA   2drbB   14    63   22.2    35    14    8.5   71.4   74.3
  1s9sA   28spA   21   102   20.6    28    12   28.6   50.0   78.6
  1euyB   1fqzA   13    86   15.1    27    11   18.5   54.5   51.9
  1xokA   2o33A    6    36   16.7    20     7   30.0   71.4   80.0
  1fyoA   1yneA    0    58    0.0    27    11   18.5   72.7   81.5
  1fg0A   1kp7A   23   498    4.6    30    13    6.7    0.0   20.0
  1ykvB   1ylgA   12    55   21.8    31    11    3.2   36.4   32.3
  1fjgA   1na2A   19  1512    1.3    30    12   16.7   75.0   66.7
  1ffk0   2f4xA   17  2708    0.6    24     7    8.3  100.0   66.7
  1fkaA   1yshB  101  1479    6.8   101    43   98.0   86.0   98.0
  1fkaA   1yg3A   21  1481    1.4    28     9   17.9   33.3   46.4
  1kp7A   2gy9A   21  1492    1.4    30    13    3.4   61.5   56.7
  1g1xD   2adtA   10    70   14.3    40     4   12.5  100.0   35.0
  1d0uA   1nkw9   13   121   10.7    21     9    9.5   66.7   66.7
  2gya0   2hnsA   16  2743    0.6    22     9   13.6   88.9   90.9
  1l1wA   1qd3A   10    44   22.7    29    11    0.0   81.8   72.4
  1k2gA   1vfgC    9    41   22.0    22     8   13.6   12.5   54.5
  1jbtC   1mfkA    4    48    8.3    23    10   17.4   50.0   65.2
  1hr2A   2gv4A   20   158   12.7    22    10   18.1   90.0   95.5
  2ow80   361dA   13    76   17.1    20     7   30.0   71.4   80.0
  1s9sA   1xp7A   18   103   17.5    23     7   30.4  100.0   73.9
  1xpfA   2dr7B    9    46   19.6    23     7   17.4  100.0   78.3
  1foqA   2hemA   16   111   14.4    24    11    4.2   54.5   62.5
  2ahtA   2ckyA   17    84   20.2    27    12   18.5   41.7   40.7
  2nz4P   359dB   18   144   12.5    25     4    8.0  100.0   44.0
  1g1xE   1l9aB   30   133   22.6    44     4    6.8   75.0   27.3
  1pnsA   2dr7B   23  1533    1.5    33    13   18.2   76.9   81.8
  1hc8C   2o33A   10    63   15.9    20     9   10.0   66.7   80.0
  1y0qA   2i82E   19   229    8.3    21     8   14.3   87.5   81.0
  1f6zA   2feyA    7    62   11.3    27    12    7.4   41.7   66.7
  2f88A   2o33A    4    49    8.2    20     9   10.0   55.6   70.0
  1nbsA   2pcvA   22   123   17.9    35    10   11.4   40.0   25.7
  1u6bB   1yneA   19   202    9.4    31    11    0.0   45.5   38.7
  1g70A   2nz4P   20   147   13.6    32    14    6.3   42.9   43.8
  1u6bB   2fk6R   42   202   20.8    53    21    7.6   28.6   28.3
  1jj29   1pnsA   86  1540    5.6   122    48    6.6   20.8   23.8
  1g59B   1wsuE   15    77   19.5    22    10   13.7   70.0   72.7
  1t4lA   1yshB   25   104   24.0    32    15   15.6   73.3   71.9
  2i82E   2ihxB   13    78   16.7    21     8    9.6   87.5   81.0
  1j2bC   1k6gA   19    79   24.1    22    10    4.5   60.0   90.9
  1foqA   2draB   21   111   18.9    34    13   23.6   92.3   82.4
  1audB   1nc0A   10    42   23.8    24    10   16.6   50.0   50.0
  1bivA   1pnu0   21  2829    0.7    28    11   21.4   54.5   53.6
  1c2xC   1jbrD   24   122   19.7    31    13   12.9   69.2   67.7
  1jurA   1pnsA   18  1527    1.2    22     9   22.7   55.6   63.6
  1bivA   1pnu9   19   118   16.1    28    11   10.7   36.4   60.7
  1ffk0   2euyA   28  2706    1.0    34    15   14.7   40.0   61.8
  1et4A   2gya0   27  2741    1.0    35    10   11.4   30.0   31.4
  1byjA   1l9aB   21   127   16.5    27    12   33.3   91.7   92.6
  1z43A   2ow8y   67  1512    4.4   101    43   15.8   18.6   30.7
  1et4A   2gya9   26   112   23.2    35    10   14.3   30.0   22.9
  1exdB   1x8wA   43   261   16.5    73    28    4.1   17.9   32.9
  1vs5A   2h2xA   17  1531    1.1    21     8    4.7   75.0   66.7
  1foqA   1m5lA   23   118   19.5    38    16   18.4   31.2   36.8
  1sj3R   2o33A   13    73   17.8    20     9   20.0   55.6   55.0
  1msyA   1x8wA   20   243    8.2    27    11   14.8   54.5   59.3
  1y26X   3phpA   14    76   18.4    23     9   21.7   77.8   69.6
  1f84A   2anrB    9    41   22.0    25     8   20.0   75.0   68.0
  1k2gA   2gcsB   14   125   11.2    22     8    4.5   62.5   54.5
  1fg0A   361dA   14   496    2.8    20     7   20.1  100.0   95.0
  2ct8C   2e5lA   53  1528    3.5    74    26    2.7   26.9   20.3
  1q9aA   1wsuE    5    43   11.6    22    10   31.8   60.0   81.8
  1i94A   484dB   24  1514    1.6    27    10   37.1   80.0   85.2
  1hvuC   2gcsB   17   125   13.6    30    11   23.3   45.5   33.3
  1jj29   1m82A   15   128   11.7    25    11   36.0   63.6   68.0
  1pnsA   1r7zA   24  1528    1.6    34    13   14.7   46.2   41.2
  1grzA   1rfrA   20   248    8.1    30    14   16.6   57.1   80.0
  1c2xC   1pnsA   90  1537    5.9   120    40    5.0   25.0   18.3
  1joxA   1qtqB   16    76   21.1    21     7   14.3   71.4   57.1
  1rlgC   1x8wA   15   247    6.1    25    11    8.0   63.6   60.0
  1mfkA   2pcvA    7    50   14.0    23    10   17.4   50.0   52.2
  1kxkA   2ez6C   17    77   22.1    28    12   28.6   75.0   89.3
  2j37Z   2ozbC   22   287    7.7    33    12   18.2   33.3   45.5
  2go59   2gya0   69  2748    2.5    90    36   47.7   58.3   83.3
  1yg3A   2anrB    5    47   10.6    25     8   16.0   62.5   52.0
  1jbtC   2feyA    8    62   12.9    29    12   17.2   25.0   58.6
  1h4sT   1xpeA   14    71   19.7    23     7   30.4   71.4   52.2
  1byjA   1q9aA   10    44   22.7    27    10   11.1   50.0   63.0
  1lngB   2noqB   28   112   25.0    46    18   26.1   27.8   45.7
  1a9nQ   2ahtA   10    40   25.0    24     6   12.5  100.0   54.2
  1foqA   1r7wA   21   111   18.9    34    13   23.6   53.8   47.1
  1fkaA   2fdtA   22  1483    1.5    36    16   13.9   31.2   69.4
  1vfgC   2go59   21    93   22.6    31    12   35.5   50.0   67.7
  1fg0A   1jbtC   25   496    5.0    29    12   20.7   66.7   65.5
  1vfgC   2go5A   22   130   16.9    31    12    9.7   58.3   48.4
  1gidA   1k2gA   16   161    9.9    22     8   22.7   50.0   54.5
  2gv3A   2j37Z   15   283    5.3    22     8   22.7   87.5   77.3
  1f6xA   1nkw9   19   118   16.1    27    11   18.5   45.5   85.2
  2gya0   387dA   18  2746    0.7    26     6   15.4   66.7   46.2
  1audB   2csxC   19    78   24.4    30    10   10.0   50.0   46.7
  1s2fA   2j37Z   16   284    5.6    23     9   17.4   77.8   82.6
  1kogI   2a2eA   30   266   11.3    37    16    5.4   43.8   62.2
  2frlA   2gisA   15    98   15.3    23     9   34.8   66.7   65.2
  1k2gA   2g9cA   15    70   21.4    22     8    9.1   62.5   50.0
  1ffk0   2du5D   57  2709    2.1    71    26    5.6   19.2   22.5
  1msyA   1yl3A   22  2872    0.8    27    11   40.8   63.6   81.5
  1f1tA   2ozbC   13    55   23.6    33    12    9.1   25.0   51.5
  1zhoB   2gy9A   33  1489    2.2    38    16   15.8   50.0   86.8
  1k2gA   2go59   18    92   19.6    22     8   36.3   62.5   63.6
  1f6zA   2derC   16    82   19.5    27    12    3.7   50.0   59.3
  1jtjA   1nemA    8    36   22.2    23     8    8.7   87.5   78.3
  1l8vA   1xpeA   15   160    9.4    23     7   30.4  100.0   65.2
  1nyiB   1un6E   15    66   22.7    24     5    8.3  100.0   50.0
  1u6bB   1yl3A  134  2893    4.6   197    70    4.5   11.4   15.7
  1n8xA   2ap0A    9    54   16.7    28     9    3.6   55.6   46.4
  1k2gA   2go5A   15   130   11.5    22     8   18.1   50.0   54.5
  1mjiC   1q93A    5    55    9.1    27    12   26.0   58.3   63.0
  1hc8C   1ow9A   15    65   23.1    23    10   13.0   40.0   60.9
  2gisA   2ipyC   17   101   16.8    30    12    0.0   50.0   46.7
  1fkaA   2a64A  194  1521   12.8   298   123    2.7    4.9   10.1
  1mjiC   2czjB   16    76   21.1    34    12    5.9   50.0   44.1
  1hvuC   2d1bA   11    56   19.6    30    11   10.0   27.3   36.7
  1l2xA   2go5A   20   130   15.4    28     8    3.6   62.5   46.4
  1i94A   1tjzA   17  1514    1.1    22    10   18.2   40.0   63.6
  1p6vB   1vs5A   32  1530    2.1    45    16    6.7   43.8   40.0
  1k8wB   2nqpF   15    70   21.4    22     8   45.5   75.0   95.5
  2hguB   2j01A   92  2783    3.3   123    47    4.9   19.1   22.8
  1z31A   2j01A   26  2774    0.9    32    12   15.6   50.0   62.5
  2ihxB   2tpkA   15    92   16.3    36    12   11.1   50.0   44.4
  2hgp1   2ow8y    1  1551    0.1    50     5    0.0    0.0   10.0
  2gdiX   2hnsA   16    81   19.8    22     9   13.6   77.8   77.3
  2fdtA   2gya9   21   116   18.1    36    16    8.3   56.2   50.0
  1l2xA   2go59   18    95   18.9    28     8   10.7   62.5   39.3
  2dr7B   2grwA    5    48   10.4    22    10   13.6   60.0   77.3
  1l8vA   1tjzA   17   157   10.8    22    10   31.8   90.0   95.5
  2hgp1   2ow80    0   126    0.0    50     5    0.0    0.0    6.0
  1vc5B   2es5A   12    79   15.2    23    10    4.3   50.0   56.5
  1grzA   1ylgA   23   250    9.2    31    12   16.1   33.3   41.9
  1m5kB   1ylsB   12   108   11.1    36     9    8.3   44.4   41.7
  1nc0A   1qd3A    8    42   19.0    24    10    8.3   50.0   58.3
  1g1xD   1xshA   12    53   22.6    27     4   14.8   75.0   48.1
  1foqA   2es5A   14   112   12.5    23    10   13.1  100.0   87.0
  1a1tB   1fjgA   16  1510    1.1    20     8   25.0   75.0   80.0
  1ajuA   1fjgA   22  1509    1.5    30    11    6.7   45.5   40.0
  1pnu0   1u9sA  108  2833    3.8   155    61    5.2    9.8   18.1
  1f6xA   1tjzA    8    37   21.6    22    10   41.0  100.0   95.5
  1ffk0   1t28A   25  2707    0.9    34     9   14.7   55.6   52.9
  1fqzA   1z31A   10    49   20.4    27    11   18.5   27.3   55.6
  2b57A   2f4xA   15    67   22.4    24     7   16.7   85.7   62.5
  1z43A   2hemA   17   104   16.3    24    11   20.9   72.7   75.0
  1njp5   2hgpB   19    76   25.0    25    10   20.0   70.0   72.0
  1jtjA   2o33A    8    33   24.2    20     8   10.0   75.0   85.0
  2derC   2gv4A   17    74   23.0    22    10   22.7   70.0   77.3
  2hguB   2pcvA   29   123   23.6    35    10   11.4   40.0   28.6
  1m82A   1yneA    9    44   20.5    25    11   36.0   45.5   84.0
  1d0uA   2ihxB   17    75   22.7    21     9   14.3   66.7   76.2
  1pnxA   2gya9   80  1537    5.2   108    40    2.8   20.0   23.1
  1lc6A   1s1hA   20  1468    1.4    24    10   16.7   70.0   58.3
  2ap0A   2nz4P   16   147   10.9    28     9    3.6   33.3   32.1
  1pnxA   3phpA   18  1536    1.2    23     9   21.7   88.9   73.9
  1bauA   1y39C   13    64   20.3    23     7   21.7   85.7   69.6
  1nybB   2f88A    5    53    9.4    24    10   12.5   60.0   62.5
  1gaxC   1vs6B   49  2847    1.7    75    28    4.0   25.0   25.3
  1q96A   1vsaw   23  2889    0.8    27    12   44.5   83.3   96.3
  1pnxA   2hgpB   54  1542    3.5    76    28    5.2   25.0   27.6
  2gya0   2pcvA   26  2747    0.9    35    10    8.6   40.0   37.1
  1ec6C   1etfA    9    43   20.9    20     6   15.0   83.3   70.0
  1bivA   1foqA   18   113   15.9    28    11    7.1   63.6   64.3
  1yg3A   2ozbC    7    50   14.0    28     9   17.9   55.6   46.4
  1rlgC   2feyA    4    64    6.2    25    11   12.0   45.5   56.0
  1dk1B   2anrB   15    63   23.8    25     8   20.0   87.5   68.0
  1audB   2a2eA   23   268    8.6    30    10   16.7   50.0   43.3
  1ze2C   2a2eA   15   268    5.6    22     8   18.2   87.5   81.8
  1jj29   1l1wA   21   123   17.1    29    13    6.9   76.9   79.3
  1cq5A   2gya0   30  2743    1.1    43    17    4.6   35.3   44.2
  1ykvB   2a2eA   26   271    9.6    38    11   10.6   45.5   39.5
  1nc0A   2nr0E   17    80   21.2    24    10    4.2   50.0   45.8
  1d0uA   1nemA    5    38   13.2    21     9   19.0   88.9   81.0
  1mt4A   1u9sA   17   158   10.8    24    10    8.3   50.0   66.7
  1ffk0   1hq1B   34  2715    1.3    49    21   14.3   42.9   51.0
  1p5mA   1y0qA   35   236   14.8    55    24    7.3   29.2   34.5
  1bivA   1l9aB   20   129   15.5    28    11   14.3   54.5   64.3
  1exdB   1szyA   18    73   24.7    21     9   23.8   77.8   85.7
  1xp7A   2nz4P   17   141   12.1    23     7   21.7   85.7   73.9
  1fkaA   1na2A   24  1479    1.6    30    12   20.0   83.3   73.3
  1fyoA   1kksA    8    43   18.6    24     8   33.3   75.0   75.0
  2j288   3phpA   18    75   24.0    23     9   39.1   77.8   78.3
  1i94A   2akeB   53  1516    3.5    72    27   12.5   25.9   29.2
  1ooaC   2i82E    6    40   15.0    21     8    0.0   50.0   52.4
  1vsaw   3phpA   18  2891    0.6    23     9   21.7   88.9   69.6
  1vs5A   1xsgA   19  1532    1.2    27    12   14.8   75.0   88.9
  2ap0A   2ow8y   19  1504    1.3    28     9    0.0   55.6   42.9
  1yshF   2du5D   16    81   19.8    33    12   21.2   58.3   48.5
  1g59B   2hnsA   15    80   18.8    22     9   27.2   55.6   54.5
  2j288   2nr0E   27   117   23.1    74    25    2.7   24.0   31.1
  1gaxC   2ixyA   19    76   25.0    27    11   22.3   54.5   51.9
  1jtjA   2azxC   16    75   21.3    23     8   21.7   50.0   69.6
  1yshF   2h2xA    4    48    8.3    21     8   23.8   75.0   61.9
  1jbrD   1l8vA   23   159   14.5    31    13   12.9   69.2   64.5
  1et4A   1pnxA   26  1534    1.7    35    10    5.7    0.0   20.0
  1hr2A   1z31A   21   162   13.0    32    12   18.8   66.7   75.0
  1eiyC   2gy9A   51  1498    3.4    76    29   15.8   10.3   27.6
  1lngB   1mfkA   15   100   15.0    23    10   21.7   70.0   82.6
  1yhq9   2dr5B   21   132   15.9    32    13   25.0   46.2   59.4
  2au4A   2oiuP   19    91   20.9    41    17    9.8   17.6   41.5
  1jo7A   1vsaw   22  2894    0.8    31    13    9.7    0.0   25.8
  1byjA   1g59B   18    77   23.4    27    12   22.2   58.3   55.6
  1l9aB   1ow9A   16   127   12.6    23    10   21.7   50.0   60.9
  1i6uC   2e5lA   28  1521    1.8    37    17   24.3   52.9   81.1
  1pnsA   1txsA   30  1530    2.0    38    17   15.8   41.2   55.3
  1k6hA   2j288   16    75   21.3    22    10   36.4   90.0   95.5
  1mt4A   2ct8C   17    78   21.8    24    10   20.8   50.0   58.3
  1qwbA   2hw8B   12    48   25.0    26    10   11.6   50.0   50.0
  1t28A   484dB   10    47   21.3    27     9    3.7   44.4   63.0
  1k2gA   1mmsC   14    59   23.7    22     8    9.1   25.0   40.9
  1ylsB   2il9A   24   138   17.4    36     9    2.8   22.2   38.9
  1nbsA   1t28A   23   123   18.7    34     9   20.6   44.4   47.1
  1q96A   2bteB   17    79   21.5    27    12    7.4   58.3   51.9
  1f6zA   2j01B   16   127   12.6    27    12   18.5   50.0   48.1
  1f6zA   2j01A   22  2774    0.8    27    12   33.3   58.3   63.0
  1i6uC   2j01A   30  2776    1.1    37    17   18.9   47.1   56.8
  1i6uC   2j01B   28   120   23.3    37    17   13.5   52.9   56.8
  1lngB   1lvjA   21   103   20.4    31    13    6.5   46.2   45.2
  1j1uB   3phpA   13    78   16.7    23     9   17.4   66.7   60.9
  1e95A   1vs5A   27  1534    1.8    36    12   13.9   50.0   47.2
  1yshA   2ihxB   16    82   19.5    28    12   10.7   50.0   60.7
  1d0uA   1m5kB   17    93   18.3    21     9   14.3   77.8   76.2
  1jbrD   1jidB   11    47   23.4    29    12   17.2   75.0   72.4
  1f6zA   1fjeA    8    38   21.1    22     7    4.5   57.1   50.0
  1l2xA   1l9aB   20   129   15.5    28     8    7.2   62.5   42.9
  1fjgA   1m82A   19  1508    1.3    25    11   28.0   36.4   80.0
  1n66A   2nr0E   14    86   16.3    22    10   18.2   70.0   77.3
  1r7wA   2ow8y   28  1502    1.9    34    13   14.7   46.2   47.1
  1xhpA   2ihxB   14    91   15.4    32    14   25.0   50.0   53.1
  1c2xC   2gv4A   14   123   11.4    22    10    9.1   60.0   63.6
  1g59B   1mfkA   18    77   23.4    23    10   13.0   70.0   65.2
  1cx0B   1ei2A   16    75   21.3    25     9   28.0   55.6   60.0
  1eiyC   2fy1B   16    80   20.0    21     8   14.3   75.0   66.7
  1ylsB   2g9cA   12    90   13.3    36     9   11.1   33.3   44.4
  1eorA   1y39C   15    60   25.0    22    10   13.6   60.0   68.2
  1l1cC   2gv4A    6    41   14.6    22    10    9.1   50.0   63.6
  1joxA   2j01A   15  2772    0.5    21     7   28.6   28.6   52.4
  1c04F   1cx0B   17    81   21.0    29    12   17.2   58.3   51.7
  1hr2A   1txsA   25   161   15.5    38    17    5.2   41.2   50.0
  1kh6A   2noqA   23   207   11.1    48    20    6.2   30.0   31.2
  1gixD   1nemA   14    79   17.7    23    10   13.1   70.0   87.0
  1cx0B   1jzxA   48  2785    1.7    72    26   12.5   30.8   34.7
  1pnu0   2ixyA   22  2827    0.8    27    11   14.8    0.0   37.0
  2gv4A   2hojA   16    79   20.3    22    10   40.9   80.0   90.9
  2e5lA   2hgrC   58  1522    3.8    76    30    5.3   23.3   31.6
  2e5lA   2hgrD   62  1518    4.1    76    28    9.2   25.0   23.7
  1jurA   387dA    7    39   17.9    22     6   13.7    0.0   36.4
  1i6uC   2hgp1    0    87    0.0    37     5    2.7    0.0   10.8
  1l8vA   2huaA   27   160   16.9    40    18   10.0   27.8   37.5
  1kp7A   1p5nA   11    52   21.2    30    13   33.4   46.2   60.0
  1yneA   2noqA   16   200    8.0    31    11    6.4   54.5   48.4
  1yneA   2noqB    7    64   10.9    31    11   12.9   54.5   71.0
  1pnu9   1xsgA   19   118   16.1    27    12   18.5   58.3   59.3
  1pnsA   1t28A   24  1531    1.6    34     9   11.8   55.6   58.8
  1kksA   2euyA    6    50   12.0    24     8   25.0   75.0   62.5
  1oswA   2csxC   14    81   17.3    22     9    4.5   55.6   59.1
  1g59B   1vorB   49  2841    1.7    75    28   10.7   25.0   22.7
  1j2bC   2fy1B   14    82   17.1    21     8   19.0   87.5   85.7
  1kxkA   2g1wA   15    75   20.0    22     7   18.2   57.1   45.5
  2feyA   2gipA    8    62   12.9    28    13    7.1   38.5   53.6
  1f6xA   1qwbA    9    41   22.0    26    10   26.9   70.0   57.7
  1j2bC   1njp5   19    79   24.1    25    10   16.0   50.0   72.0
  1njp5   1sj3R   16    76   21.1    25    10    4.0   70.0   72.0
  1gidA   1m5kB   39   196   19.9    92    28    9.8   25.0   28.3
  1exyA   2g1wA    9    44   20.5    22     7   27.3   57.1   40.9
  1bauA   1ffyT   14    82   17.1    23     7    8.7  100.0   65.2
  1hwqA   1jzxA   26  2776    0.9    30    13    6.7   46.2   53.3
  1rlgC   2ow8y   20  1503    1.3    25    11   16.0   54.5   60.0
  1vorB   2dr5B   24  2827    0.8    32    13    3.1   23.1   28.1
  1ehzA   1msyA   16    64   25.0    27    11   14.8   72.7   66.7
  1p5nA   2gcsB   23   131   17.6    34    13    5.9   46.2   41.2
  1msyA   2du3D   17    76   22.4    27    11    7.4   45.5   51.9
  1yl41   2ipyC   13    80   16.2    30    12   26.7   50.0   56.7
  1s1hA   2ct8C   53  1476    3.6    74    26    6.8   26.9   23.0
  1ffk0   1p5nA   26  2708    1.0    34    13   41.2   69.2   73.5
  1rlgC   2ow80   16    80   20.0    25    11    4.0   45.5   52.0
  1bivA   1ooaC    8    46   17.4    28    11   10.7   54.5   46.4
  2hw8B   2il9A   24   141   17.0    36    15    8.3   46.7   50.0
  1eiyC   1x8wA   56   251   22.3    76    29   10.5   20.7   31.6
  1m82A   1x8wA   18   243    7.4    25    11   24.0   72.7   84.0
  1q9aA   2hguB   18   127   14.2    27    10   18.5   50.0   59.3
  2b63R   2hojA   21    85   24.7    31    11   19.4   45.5   41.9
  1ajuA   2go5A   22   129   17.1    30    11   16.7   54.5   56.7
  2e5lA   2nqpF   51  1521    3.4    68    22   10.3    9.1   27.9
  1vsax   2fdtA   23   126   18.3    36    16   16.7   50.0   61.1
  2nr0E   2ow8y   60  1509    4.0    80    25    8.8   20.0   35.0
  1ylgA   2noqA   25   191   13.1    31    12    9.7   50.0   45.2
  1ylgA   2noqB    7    64   10.9    31    12    6.5   41.7   51.6
  1kpyA   2ct8C   19    76   25.0    28    11    3.5   45.5   50.0
  1ajuA   2go59   22    90   24.4    30    11   20.0   54.5   70.0
  2adtA   2noqA   23   202   11.4    43    19   13.9   36.8   46.5
  1p5mA   2oiuP   20   100   20.0    55    24   12.7   37.5   38.2
  1z43A   2e5lA   68  1527    4.5   101    43    6.9   25.6   31.7
  1l8vA   1xhpA   23   159   14.5    32    14   18.8   35.7   68.8
  1i94A   1q96A   21  1515    1.4    27    12   29.6   58.3   70.4
  1pnsA   1q93A   22  1528    1.4    27    12   44.5   58.3   70.4
  1qwaA   2bteB   14    79   17.7    21     9   19.1   55.6   66.7
  1mjiC   2es5A    8    45   17.8    23    10   17.4   80.0   78.3
  1mjiC   2nz4P   18   153   11.8    34    12    8.8   41.7   44.1
  1nbsA   2feyA   29   123   23.6    43    16    7.0   43.8   37.2
  1y27X   2f4xA   15    70   21.4    24     7   12.5   85.7   66.7
  2f4xA   2gcsB   16   126   12.7    24     7   20.8  100.0   58.3
  1bvjA   2bteB   16    79   20.3    23    10    0.0   50.0   43.5
  1nbsA   2ap0A   16   123   13.0    28     9    7.2   33.3   25.0
  1et4A   2e5lA   26  1518    1.7    35    10   11.4    0.0   22.9
  1wz2C   1yl3A   71  2874    2.5    88    31    9.1   16.1   26.1
  1ffyT   1x8wA   54   250   21.6    75    30    5.3   23.3   22.7
  1nbsA   1qwaA   15   120   12.5    21     9    0.0   55.6   57.1
  1szyA   1vorA   15   118   12.7    21     9   19.1   22.2   61.9
  1szyA   1vorB   15  2826    0.5    21     9   28.6   77.8   76.2
  1fjgA   1p5mA   40  1510    2.6    55    24    9.1   45.8   52.7
  1vsaw   1xhpA   25  2892    0.9    32    14   31.2   28.6   78.1
  1yshA   2gipA    8    44   18.2    28    12   25.0   83.3   82.1
  1jo7A   2hojA   20    80   25.0    31    13    9.7   46.2   58.1
  1l8vA   2b57A   24   191   12.6    65    28    7.7   25.0   36.9
  1ffk0   1l1cC   20  2707    0.7    29    12   17.2   25.0   55.2
  1hc8C   1pnxA   37  1542    2.4    58    23   10.3   21.7   29.3
  1p5oA   1sj3R   22   124   17.7    73    27    9.6   33.3   30.1
  1fjgA   2azxC   53  1509    3.5    72    28    9.7   25.0   36.1
  1t28A   2du5D   10    93   10.8    34     9    8.8   66.7   55.9
  1xjrA   2o33A    6    58   10.3    20     9    5.0   66.7   75.0
  1i94A   1jurA   19  1515    1.3    22     9   45.5   66.7   77.3
  1nyiB   2ihxB   12    83   14.5    24     5    8.3  100.0   41.7
  1lc6A   2e5lA   20  1519    1.3    24    10    8.3   60.0   58.3
  2ahtA   2gy9A   21  1490    1.4    27    12   14.8   66.7   88.9
  1e95A   1f6xA   10    51   19.6    27    11   11.1   45.5   44.4
  1fjeA   1yshB   16   103   15.5    22     7   18.1   71.4   54.5
  1i94A   1p5nA   23  1516    1.5    34    13   17.6   38.5   58.8
  1n8xA   2a2eA   18   284    6.3    36    16    8.3   37.5   41.7
  2a64A   2nz4P   79   325   24.3   141    45    5.0   13.3   15.6
  1pnsA   1y26X   45  1536    2.9    71    30    9.9   30.0   31.0
  2grwA   484dB    5    42   11.9    22    10    9.1   30.0   63.6
  1k6hA   1wz2C   15    92   16.3    22    10   27.3   60.0   68.2
  1ffk0   1y26X   52  2714    1.9    71    30    8.4   23.3   33.8
  1euqB   2a64A   54   300   18.0    72    28    2.8   21.4   22.2
  1g1xE   1grzA   32   249   12.9    44     4   15.9   75.0   29.5
  1l9aB   2ixyA   22   128   17.2    27    11   33.3   90.9   81.5
  1nemA   2a64A   19   298    6.4    23    10    4.3   20.0   52.2
  1grzA   1k9wA   20   247    8.1    23     5    0.0  100.0   52.2
  1ooaC   1q93A    9    46   19.6    27    12   22.2   50.0   55.6
  1e4pA   2hghB   13    62   21.0    24    11   12.5   54.5   58.3
  1tjzA   2j37Z   18   280    6.4    22    10   13.7   80.0   86.4
  1e8oE   1ooaC   10    65   15.4    29    12    6.9   41.7   44.8
  1pjyA   484dB    5    42   11.9    22    10   27.3   50.0   77.3
  1t4lA   1yhq9   25   123   20.3    32    15   12.5   33.3   34.4
  1j2bC   2i82E   15    77   19.5    21     8   23.8   75.0   71.4
  1y39C   2h2xA   12    65   18.5    21     8   19.1   50.0   61.9
  1y0qA   1zhoB   26   234   11.1    38    16    7.9   43.8   52.6
  1d6kB   1mfkA   11    46   23.9    23    10   17.4   50.0   47.8
  1mmsC   1vs5A   41  1536    2.7    58    22    1.7   22.7   29.3
  1k9wA   1y39C   15    62   24.2    23     5    4.4  100.0   65.2
  1vc5B   1vorB   47  2834    1.7    70    27    8.6   22.2   30.0
  1eiyC   2j37Z   56   284   19.7    76    29    6.6   20.7   21.1
  1eiyC   1jo7A   18    79   22.8    31    13   12.9   38.5   38.7
  1mt4A   2hojA   19    82   23.2    24    10   29.1   50.0   87.5
  1e4pA   2gy9A   19  1489    1.3    24    11    8.3   45.5   62.5
  1njp5   2gya0   16  2746    0.6    25    10   28.0   90.0   80.0
  1mmsC   1u9sA   33   163   20.2    58    22    8.6   22.7   22.4
  1pnsA   2du3D   50  1536    3.3    71    28    9.8   25.0   23.9
  1njp5   2gya9   19   111   17.1    25    10   20.0   90.0   84.0
  1kh6A   2a64A   30   305    9.8    48    20    6.3   30.0   27.1
  1jzxA   1ysvA   20  2774    0.7    27    12   22.2   75.0   88.9
  1byjA   1u6bB   21   201   10.4    27    12   37.1   58.3   85.2
  1jtjA   2a2eA   16   267    6.0    23     8   17.4   50.0   56.5
  1exyA   2ozbC    8    57   14.0    33    12    6.1    8.3   30.3
  1nbsA   2euyA   28   125   22.4    34    15   20.6   46.7   52.9
  1lc6A   1voqA   17  1526    1.1    24    10   16.7   50.0   58.3
  1jidB   2hojA   12    91   13.2    29    12   10.3   75.0   79.3
  1u6bB   387dA   19   199    9.5    26     6   11.6   50.0   38.5
  1p5nA   2gya0   28  2742    1.0    34    13   11.8   38.5   47.1
  1ekzB   1mfyA   10    47   21.3    30    10   10.0   50.0   50.0
  1p5nA   2gya9   24   109   22.0    34    13   11.8   30.8   55.9
  1un6E   2a2eA   46   271   17.0    61    26    9.8   26.9   31.1
  1exyA   2o33A    6    45   13.3    20     9   10.0   44.4   55.0
  1grzA   2anrB   18   250    7.2    25     8   16.0   87.5   56.0
  1xjrA   2hgp1    2    95    2.1    47     5    2.1    0.0   10.6
  1m5kB   1nyiB   15    96   15.6    24     5   16.7  100.0   66.7
  1kogI   2gya0   28  2742    1.0    37    16   21.6   43.8   62.2
  1audB   2ap0A   10    43   23.3    28     9   14.3   55.6   39.3
  1jurA   1vorA   16   121   13.2    22     9    9.1   33.3   36.4
  1jurA   1vorB   17  2825    0.6    22     9   18.2   66.7   81.8
  1p5oA   2a64A   53   313   16.9    77    31    9.1   29.0   29.9
  1c2xC   2gy9A   77  1499    5.1   120    40    6.7   17.5   25.0
  1k2gA   2csxC   15    80   18.8    22     8    9.1   62.5   50.0
  1k9wA   2j37Z   17   281    6.0    23     5    0.0  100.0   52.2
  1f6xA   1i94A   20  1516    1.3    27    11    7.4    0.0   48.1
  1bivA   2ap0A    9    43   20.9    28     9   14.3   55.6   46.4
  1jzxA   1nc0A   19  2774    0.7    24    10    8.3   50.0   50.0
  1kxkA   2j01A   46  2780    1.7    70    28    4.3   35.7   38.6
  1etfA   1vs5A   24  1532    1.6    34    15   17.6   60.0   67.6
  1c2xC   1xsgA   16   122   13.1    27    12   11.1   83.3   77.8
  1fkaA   1k5iA   21  1480    1.4    23    10   26.1  100.0   91.3
  1xpfA   2nqpF   17    71   23.9    23     7    8.7   71.4   65.2
  1dk1B   2gy9A   40  1498    2.7    57    24   33.3   50.0   59.6
  1yshF   2hgp1    0    83    0.0    33     5    6.1    0.0   15.2
  1k6hA   1u6bB   16   202    7.9    22    10   31.8   90.0   86.4
  2csxC   3phpA   16    78   20.5    23     9   26.1   44.4   52.2
  1nybB   2ct8C   16    80   20.0    24    10    8.3   50.0   58.3
  1jj29   1mnxA   30   129   23.3    42    20   33.3   35.0   52.4
  1e8oE   1k2gA   14    57   24.6    22     8   31.8   50.0   59.1
  1z2jA   2gioA   11    60   18.3    29    13   13.8   61.5   86.2
  1voqA   2feyA   27  1533    1.8    43    16    7.0   31.2   51.2
  1s2fA   2gisA   14    95   14.7    23     9    8.7   66.7   73.9
  1n66A   2j37Z   16   283    5.7    22    10   13.7   70.0   86.4
  2a2eA   2b57A   43   276   15.6    65    28    3.1   21.4   21.5
  1bvjA   2hghB   13    58   22.4    23    10   34.8   40.0   73.9
  1g59B   1xokA   19    76   25.0    27     7    3.7   71.4   63.0
  1t28A   2e5lA   24  1518    1.6    34     9   20.6   44.4   61.8
  1c2xC   1vorB   94  2830    3.3   120    40    3.3   17.5   16.7
  1a9nQ   1dk1B   14    62   22.6    24     6   37.5  100.0   70.8
  1voqA   2g9cA   48  1533    3.1    67    29    6.0   20.7   22.4
  1h4sT   2annB   11    75   14.7    23     6   17.4  100.0   60.9
  1nbsA   1xpeA   17   123   13.8    23     7   13.1   85.7   82.6
  1bivA   1u9sA   17   159   10.7    28    11   21.4    9.1   57.1
  1fjgA   1xsgA   20  1511    1.3    27    12    3.7   50.0   55.6
  1qwaA   1s9sA   13   103   12.6    21     9    0.0   55.6   61.9
  1euqB   1xp7A   14    75   18.7    23     7   13.1  100.0   69.6
  1gixD   2hnsA   16    77   20.8    22     9    9.1   77.8   68.2
  1yneA   2gv3A    8    42   19.0    22     8   13.6   50.0   77.3
  1sj3R   2a64A   46   311   14.8    73    27   12.4   29.6   28.8
  1xhpA   2adtA   13    58   22.4    32    14   28.1   50.0   71.9
  2gy9A   2ipyC   24  1489    1.6    30    12   20.0   33.3   63.3
  2fdtA   2noqA   25   192   13.0    36    16   27.8   62.5   58.3
  1zhoB   2e5lA   29  1521    1.9    38    16   26.3   93.8   92.1
  2grwA   2nqpF   16    69   23.2    22    10    0.0   50.0   45.5
  1j1uB   1pnu0   56  2836    2.0    74    29   12.2   24.1   36.5
  1euyB   1hvuC   19    77   24.7    30    11   13.4   36.4   36.7
  1dk1B   1vorB   44  2826    1.6    57    24    5.3   12.5   26.3
  1dk1B   1vorA   30   134   22.4    57    24    7.0   16.7   24.6
  1grzA   2derC   37   274   13.5    74    25    6.8   24.0   33.8
  1rlgC   1y27X   15    73   20.5    25    11   20.0   54.5   56.0
  1xp7A   2ow80   17    78   21.8    23     7   21.8  100.0   87.0
  1qwaA   1u9sA   13   160    8.1    21     9   38.1   66.7   66.7
  1a9nQ   2ckyA   16    84   19.0    24     6    0.0   83.3   54.2
  1na2A   28spA    8    46   17.4    28    12   14.3   41.7   53.6
  1fyoA   1s1hA   19  1467    1.3    27    11   29.6   36.4   70.4
  1yshB   2ap0A   16   105   15.2    28     9   17.9   55.6   50.0
  2hgp1   2ixyA    0    77    0.0    27     5    3.7    0.0   18.5
  1a9nQ   1fjgA   16  1509    1.1    24     6   25.0  100.0   66.7
  2nr0E   2o33A   15    80   18.8    20     9    5.0   66.7   65.0
  1euqB   1gidA   43   176   24.4    72    28    6.9   25.0   26.4
  2b63R   2j01A   21  2775    0.8    31    11    9.7   45.5   48.4
  1gaxC   1jidB   15    80   18.8    29    12   17.2   50.0   58.6
  1bauA   2gy9A   18  1492    1.2    23     7   26.1  100.0   69.6
  1fg0A   1oswA   18   496    3.6    22     9   22.7   33.3   54.5
  2f88A   2gipA    4    58    6.9    28    13   28.6   61.5   82.1
  1xp7A   2ow8y   18  1503    1.2    23     7   21.8  100.0   87.0
  1njp5   2gcsB   17   124   13.7    25    10    0.0   60.0   56.0
  1pnu0   2adtA   31  2829    1.1    43    19    9.3    0.0   16.3
  1foqA   1jtjA   18   109   16.5    23     8   17.4   50.0   56.5
  1jbtC   1mt4A    7    44   15.9    24    10   29.1   80.0   95.8
  2hgp1   2ihxB    1   123    0.8    50     5    2.0    0.0    8.0
  1l8vA   2au4A   29   163   17.8    41    17   12.2   29.4   43.9
  1kxkA   2gipA   17    79   21.5    28    13   25.0   76.9   89.3
  1hwqA   2j37Z   22   281    7.8    30    13   13.3   30.8   40.0
  1ffyT   1k2gA   13    78   16.7    22     8   22.8   62.5   50.0
  1voqA   2gya9   80  1530    5.2   108    40    3.7   20.0   16.7
  1xsgA   2gisA   20    96   20.8    27    12   14.8   50.0   59.3
  1ylgA   2il9A   21   139   15.1    31    12   22.6   33.3   48.4
  1cq5A   1r7wA   14    60   23.3    34    13    8.8   30.8   35.3
  1m5kB   1q96A   17    96   17.7    27    12   14.8   41.7   51.9
  1e4pA   2gisA   18    99   18.2    24    11   33.4   54.5   66.7
  1eorA   1wz2C   14    92   15.2    22    10   22.7   70.0   72.7
  1fjgA   2ipyC   24  1507    1.6    30    12    6.7   50.0   66.7
  1x8wA   2draB   23   247    9.3    34    13   14.7   30.8   44.1
  1nbsA   1xhpA   14   136   10.3    32    14   12.5   28.6   62.5
  2b63R   2gcsB   20   126   15.9    31    11   12.9   54.5   54.8
  1n66A   1pnsA   17  1527    1.1    22    10   31.8   70.0   95.5
  1k8wB   1rlgC    8    36   22.2    22     8   22.7   87.5   72.7
  1pnxA   2f88A   25  1535    1.6    34    14   14.7   57.1   52.9
  1eiyC   1jzxA   57  2781    2.0    76    29   10.5   20.7   25.0
  1rlgC   2h2xA    7    36   19.4    21     8    9.5   62.5   57.1
  1byjA   2a64A   17   303    5.6    27    12   14.8   16.7   44.4
  1f6xA   2ipyC   10    45   22.2    27    11   11.1  100.0   92.6
  1hr2A   2gisA   47   188   25.0    94    37    6.4   21.6   22.3
  1f84A   1vsax   21   123   17.1    29    12   13.8   33.3   37.9
  1yl41   2adtA   16    89   18.0    43    14    9.3   42.9   41.9
  1qzwB   1ylgA   13    55   23.6    31    12    3.2   41.7   51.6
  1f84A   1vsaw   21  2894    0.7    29    12   17.2    8.3   37.9
  2feyA   2hguB   13   147    8.8    43    16    2.3   18.8   30.2
  1pjyA   2hguB   20   123   16.3    22    10   27.3   70.0   77.3
  1ykvB   2ihxB   19    91   20.9    38    11   10.6   54.5   50.0
  1pnsA   2ipyC   24  1527    1.6    30    12    6.7   50.0   70.0
  1vorB   2hgp1    0  2875    0.0    50     5    4.0    0.0   12.0
  1mjiC   2j37Z   23   287    8.0    34    12    8.8   41.7   35.3
  1nyiB   1vc5B   14    71   19.7    24     5   16.6  100.0   50.0
  1fqzA   2b57A   10    80   12.5    27    11   29.6   36.4   55.6
  1txsA   2a43A   12    48   25.0    26     8   11.6   50.0   42.3
  2gcsB   2gy9A   89  1496    5.9   123    40   15.5   30.0   30.1
  1rlgC   2hgrC   16    78   20.5    25    11    4.0   45.5   52.0
  1eiyC   1m82A   19    78   24.4    25    11    4.0   54.5   68.0
  1m5lA   1u63B   13    69   18.8    38    16    2.6   31.2   34.2
  1kxkA   2hvyE   19   105   18.1    57    21   12.3   42.9   42.1
  1pjyA   2j01B   20   119   16.8    22    10   31.8   90.0   81.8
  1pnxA   2nqpF   52  1535    3.4    68    22    8.8    4.5   25.0
  1j1uB   2a2eA   51   280   18.2    74    29   14.9   27.6   23.0
  1kogI   1pnu0   26  2828    0.9    37    16   10.8   43.8   48.6
  1fqzA   2gya0   23  2740    0.8    27    11   14.8   36.4   37.0
  1j2bC   1yhq9   36   157   22.9    77    23   13.0   21.7   29.9
  1ffk0   2hgpB   53  2711    2.0    76    28    4.0   14.3   27.6
  1jj29   2draB   25   123   20.3    34    13   17.7   53.8   61.8
  1eorA   1nbsA   18   121   14.9    22    10    9.1   60.0   59.1
  2ez6C   2g1wA    9    36   25.0    22     7    4.5   57.1   45.5
  1xpfA   2hghB   13    63   20.6    23     7   17.4   85.7   78.3
  1wsuE   2gdiX   15    81   18.5    22    10   22.7   80.0   86.4
  1yl3A   2i82E   17  2875    0.6    21     8   14.3    0.0   33.3
  1jurA   2du3D   17    72   23.6    22     9   13.7   44.4   59.1
  1h4sT   1na2A   18    75   24.0    30    12    6.7   41.7   43.3
  1s9sA   2a64A   60   323   18.6   101    41    2.0   26.8   25.7
  1jzxA   1l1wA   25  2775    0.9    29    13   13.8   15.4   48.3
  2go5A   2hemA   20   127   15.7    24    11   16.7   27.3   54.2
  1pnxA   2d1bA   32  1535    2.1    39    15   23.1   20.0   56.4
  2akeB   387dA   18    76   23.7    26     6    0.0    0.0   15.4
  1u9sA   1xjrA   30   159   18.9    47    19    6.4   26.3   31.9
  1ehzA   1ullA   17    68   25.0    35    15   11.5   40.0   54.3
  1grzA   1s2fA   16   251    6.4    23     9   17.4   88.9   87.0
  1z43A   2drbB   20   110   18.2    35    14   17.2   50.0   62.9
  1bvjA   1wz2C   16    89   18.0    23    10   26.1   60.0   65.2
  1euyB   1s1hA   49  1477    3.3    73    28    5.5   28.6   27.4
  1i94A   1qd3A   22  1516    1.5    29    11   27.6   63.6   72.4
  1jzxA   1vc5B   47  2783    1.7    70    27    5.7   29.6   25.7
  1nbsA   1p6vB   31   126   24.6    45    16    6.7   37.5   33.3
  1hc8C   1r7zA   13    73   17.8    34    13    5.9   46.2   44.1
  1voqA   2grwA   18  1528    1.2    22    10   27.2   50.0   54.5
  2ckyA   3phpA   14    77   18.2    23     9   13.1   55.6   52.2
  1ffk0   2hgp1    2  2753    0.1    50     5    0.0    0.0    6.0
  2a64A   2feyA   29   305    9.5    43    16   13.9   31.2   39.5
  1f6xA   1z43A   12   111   10.8    27    11   11.1   36.4   77.8
  1bivA   1cx0B   17    81   21.0    28    11   28.6   45.5   53.6
  1exyA   1vs6B   27  2843    0.9    33    13    9.1   38.5   36.4
  1i94A   2gcsB   81  1524    5.3   123    40    9.7   22.5   20.3
  1joxA   2fk6R   14    58   24.1    21     7    4.8   42.9   42.9
  1e95A   1g70A   12    51   23.5    32    12    6.3   50.0   43.8
  1l8vA   1vsaw  102  2903    3.5   157    63    4.5   12.7   17.2
  1f6xA   1yl41   17    70   24.3    27    11   14.8   36.4   48.1
  2czjB   2fy1B   13    66   19.7    21     8   23.8  100.0   81.0
  1vsax   2draB   22   124   17.7    34    13   32.3   76.9   67.6
  1jidB   1ullA   10    53   18.9    29    12   20.7   41.7   58.6
  1i94A   1ze2C   16  1516    1.1    22     8   63.6   75.0   81.8
  1n8xA   1pnu0   28  2827    1.0    36    16   16.7   43.8   66.7
  1g1xE   2a2eA   33   272   12.1    44     4    4.6   25.0   11.4
  1fg0A   2csxC   55   504   10.9    75    27    6.7   22.2   25.3
  1l8vA   2dr5B   19   164   11.6    32    13   15.6   61.5   68.8
  2bteB   2hemA   18    79   22.8    24    11    0.0   36.4   41.7
  1n8xA   1pnu9   24   121   19.8    36    16    2.8   43.8   44.4
  1p5mA   3phpA   11    65   16.9    23     9   21.7  100.0   82.6
  1jtjA   2h2xA    4    38   10.5    21     8   14.3   62.5   61.9
  1fg0A   2ahtA   21   496    4.2    27    12   18.5   41.7   74.1
  1et4A   1hr2A   23   160   14.4    35    10    8.6   30.0   31.4
  1jzxA   1mt4A   20  2774    0.7    24    10   29.1    0.0   50.0
  1mzpB   2hguB   29   142   20.4    55    23    3.6   30.4   27.3
  2b57A   2i82E    9    70   12.9    21     8   14.3   50.0   57.1
  1fkaA   1rfrA   20  1483    1.3    30    14   26.7   42.9   83.3
  1jidB   2grwA    7    42   16.7    22    10   40.9   70.0   77.3
  1e95A   1pnxA   26  1533    1.7    36    12   16.6   50.0   50.0
  1l2xA   2o33A    9    38   23.7    20     8   25.0   62.5   70.0
  1mt4A   2f4xA    6    42   14.3    24     7   25.0   85.7   66.7
  1eiyC   2h2xA   14    77   18.2    21     8    0.0   62.5   52.4
  1ekzB   2oiuP   15    80   18.8    30    14   26.6   50.0   53.3
  2b57A   2h2xA   12    72   16.7    21     8    9.5   62.5   61.9
  1grzA   2ixyA   21   250    8.4    27    11   25.9   81.8   81.5
  1bivA   2j01B   20   122   16.4    28    11    7.2   54.5   60.7
  1fjgA   1mmsC   38  1514    2.5    58    22    8.6   22.7   29.3
  1fqzA   1j2bC   18    81   22.2    27    11   18.5   36.4   40.7
  2adtA   484dB   12    55   21.8    27    10   14.8   50.0   74.1
  1b36A   1s9sA   24   109   22.0    38    16   15.8   43.8   47.4
  1s9sA   1yshA   22   102   21.6    28    12   21.5   75.0   78.6
  1i6uC   1pnsA   27  1533    1.8    37    17   54.1   88.2   89.2
  1fjeA   1x8wA   16   243    6.6    22     7   40.9   71.4   50.0
  1jzxA   1qtqB   53  2786    1.9    74    28    1.4   21.4   23.0
  1vsaw   2f88A   24  2892    0.8    34    14    5.9    0.0   26.5
  1grzA   2ihxB   50   259   19.3    75    27    4.0   33.3   28.0
  1f6zA   1pnxA   21  1538    1.4    27    12   14.8   50.0   55.6
  1vs6B   2j37Z  193  2874    6.7   280    98    7.5   13.3   16.1
  1fkaA   1q9aA   21  1482    1.4    27    10   14.8   60.0   66.7
  1fg0A   1mfjA   16   497    3.2    20     9   20.0   88.9   85.0
  1gaxC   1n66A   17    76   22.4    22    10    4.5   50.0   54.5
  1m5kB   2au4A   15   117   12.8    41    17    0.0   41.2   46.3
  1foqA   2frlA   16   113   14.2    23     9   21.7   66.7   60.9
  1grzA   1mzpB   36   258   14.0    55    23    7.3   26.1   34.5
  1e4pA   2ixyA    9    41   22.0    24    11   16.7   54.5   58.3
  1vsax   2frlA   14   122   11.5    23     9    8.7   66.7   52.2
  1jzxA   2d1bA   31  2776    1.1    39    15   15.4   26.7   38.5
  2fy1B   2hgrC   14    78   17.9    21     8   28.6   87.5   81.0
  1eiyC   2a64A   60   299   20.1    76    29    2.6   27.6   31.6
  1d0uA   2ow80   17    76   22.4    21     9    4.7   66.7   66.7
  2g1wA   2gipA    9    41   22.0    22     7    0.0   57.1   45.5
  1bj2A   1euyB   15    74   20.3    21     7   23.8   85.7   61.9
  1c04F   1u8dA   17    72   23.6    29    12   31.0   41.7   44.8
  1q9aA   2oiuP   19    77   24.7    27    10   22.2   40.0   74.1
  2nz4P   2ow8y   87  1534    5.7   141    45    2.1   15.6   19.9
  1gidA   1y39C   40   166   24.1    58    22    5.2    9.1   32.8
  1k6gA   2g9cA   14    72   19.4    22    10    9.1   60.0   77.3
  1j2bC   1voqA   55  1531    3.6    77    23    7.8   30.4   32.5
  1vsaw   2gv3A   18  2890    0.6    22     8   13.6   87.5   77.3
  1euyB   2noqA   49   200   24.5    73    28    6.8   21.4   23.3
  2j01B   361dA   20   119   16.8    20     7   25.0   85.7   65.0
  1f84A   2gcsB   20   124   16.1    29    12    6.9   50.0   44.8
  2gv3A   2ihxB   14    80   17.5    22     8   31.8   75.0   59.1
  1hq1B   1r7wA   14    62   22.6    34    13    8.8   46.2   47.1
  1kp7A   2j37Z   24   281    8.5    30    13   16.7   38.5   46.7
  1d0uA   2gya0   16  2742    0.6    21     9    9.5    0.0   42.9
  1fjgA   2bteB   62  1511    4.1    78    29   15.4   24.1   26.9
  2akeB   2d1bA   20    87   23.0    39    15   23.1   46.7   51.3
  1mfkA   2azxC   17    74   23.0    23    10    0.0   50.0   47.8
  1pjyA   2o33A    7    34   20.6    20     9   40.0  100.0   90.0
  1un6E   1y0qA   38   237   16.0    61    26   11.5   26.9   36.1
  1ow9A   1pnxA   17  1535    1.1    23    10   52.1   90.0   91.3
  1vorB   2hgpB   53  2837    1.9    76    28    7.9   17.9   22.4
  1k6hA   2ozbC    6    47   12.8    22    10   41.0   80.0   86.4
  1jbtC   1sj3R   14    83   16.9    29    12   13.8   41.7   62.1
  1l1wA   2pcvA    8    55   14.5    29    10   13.8   50.0   41.4
  1k6gA   2gya9   17   108   15.7    22    10   36.3   80.0   81.8
  1s03A   2derC   10   110    9.1    47    19    8.5   31.6   44.7
  2noqA   3phpA   18   190    9.5    23     9   21.7   88.9   69.6
  1g59B   1l1wA   19    81   23.5    29    13   24.2   53.8   62.1
  1nybB   2j37Z   21   280    7.5    24    10   16.7   70.0   66.7
  1k6gA   2gya0   18  2741    0.7    22    10   27.3  100.0   95.5
  1vsaw   2adtA   34  2889    1.2    43    19    9.3   31.6   39.5
  1jidB   1q9aA   10    43   23.3    27    10   22.2   60.0   74.1
  1k2gA   1mzpB   12    64   18.8    22     8    9.1   62.5   54.5
  1d0uA   1vs6B   17  2842    0.6    21     9   14.3   55.6   71.4
  1q9aA   1ysvA    5    48   10.4    27    10   14.8   50.0   77.8
  1e4pA   1z43A   14   106   13.2    24    11   25.0   63.6   66.7
  1pjyA   2hghB   13    59   22.0    22    10   13.7   80.0   86.4
  1jbrD   2dr7B    9    52   17.3    31    13   22.6   61.5   71.0
  2es5A   2nr0E   18    82   22.0    23    10   26.1   50.0   78.3
  1fg0A   1jidB   20   498    4.0    29    12   27.6   58.3   55.2
  1s9sA   1ullA   26   104   25.0    35    15   17.1   46.7   57.1
  1grzA   1n8xA   28   249   11.2    36    16   33.4   56.2   72.2
  1njp5   2j288   13    78   16.7    25    10   24.0   70.0   72.0
  1b36A   1x8wA   29   242   12.0    38    16   15.8   37.5   50.0
  1gixD   2es5A   14    75   18.7    23    10   17.4   60.0   78.3
  1l8vA   2j01A  105  2802    3.7   157    63    3.8    9.5   18.5
  1qzwB   2nz4P   12   171    7.0    47    18   14.9   33.3   38.3
  1fyoA   1nbkA   11    49   22.4    27    11   29.6   45.5   66.7
  1x8wA   2f88A   26   245   10.6    34    14   23.6   50.0   76.5
  2frlA   2j288   17    75   22.7    23     9   26.1   55.6   60.9
  1i94A   1y27X   49  1519    3.2    68    29    8.8   20.7   27.9
  1y26X   2gioA   18    81   22.2    29    13   17.3   46.2   62.1
  1fjeA   1s9sA   18   103   17.5    22     7   22.8   57.1   45.5
  1u8dA   2gdiX   25   116   21.6    67    29    3.0   27.6   25.4
  2il9A   2noqB   21   151   13.9    46    18    4.3   27.8   45.7
  1b36A   1s2fA   11    44   25.0    23     9   17.4   77.8   82.6
  1u6bB   2oiuP   44   211   20.9    71    30    7.0   26.7   32.4
  2a43A   2feyA    6    58   10.3    26     8    7.7   37.5   38.5
  1vsax   2gy9A   92  1494    6.2   120    50    6.7   18.0   25.0
  1f1tA   2j01B   21   121   17.4    38    15   10.5   33.3   47.4
  1f1tA   2j01A   25  2774    0.9    38    15   13.1   40.0   44.7
  1m82A   1pjyA    8    39   20.5    22    10   13.7   40.0   95.5
  1d6kB   1nkw9   23   127   18.1    37    17   10.8   29.4   29.7
  1qtqB   387dA   15    83   18.1    26     6    0.0   33.3   30.8
  1yl3A   2du3D   48  2881    1.7    71    28    8.5   17.9   26.8
  2azxC   2f4xA   18    75   24.0    24     7   25.0  100.0   91.7
  1yshB   2anrB   19   101   18.8    25     8   28.0  100.0   64.0
  1y26X   2ahtA   15    73   20.5    27    12   14.8   58.3   81.5
  1ekzB   2go59   19    96   19.8    30    14   13.3   35.7   70.0
  1gixD   387dA   16    77   20.8    26     6    7.7    0.0   23.1
  1audB   2gy9A   22  1491    1.5    30    10    3.3   50.0   43.3
  2gy9A   2nqpF   48  1496    3.2    68    22   11.8   27.3   25.0
  1txsA   387dA    9    53   17.0    26     6    7.7   33.3   38.5
  1jzxA   2bteB   55  2784    2.0    78    29    9.0   20.7   28.2
  1e95A   1u9sA   24   156   15.4    36    12   13.9   41.7   47.2
  1z43A   2j37Z   63   297   21.2   101    43    6.9   14.0   21.8
  1qwbA   2draB    5    53    9.4    26    10    3.8   70.0   61.5
  1p6vB   1yl3A   32  2877    1.1    45    16    4.4    0.0   22.2
  1ec6C   1n8xA   10    45   22.2    20     6   25.0   83.3   65.0
  1audB   1yshB   19   109   17.4    30    10    3.3   50.0   43.3
  1ooaC   1oswA    9    40   22.5    22     9   13.7   44.4   45.5
  1audB   1yshA   10    46   21.7    28    10   17.9   50.0   53.6
  2gioA   387dA    8    43   18.6    26     6   15.4   50.0   46.2
  1pnu0   1t4lA   23  2828    0.8    32    15    6.2    6.7   56.2
  1r2pA   1yshB   22   108   20.4    34    14   11.8   35.7   38.2
  1ekzB   2go5A   21   129   16.3    30    14   10.0   71.4   76.7
  1ekzB   1k8wB    8    41   19.5    22     8   45.5   87.5   81.8
  1ei2A   1pjyA    9    36   25.0    22     9    9.1   66.7   86.4
  1tjzA   2du6D   14    74   18.9    22    10   36.4   60.0   77.3
  2gy9A   2hguB   94  1494    6.3   123    47    5.7   12.8   21.1
  1fjgA   2nz4P   87  1540    5.6   141    45    0.7   22.2   19.9
  1lvjA   1xpeA    5    48   10.4    23     7    0.0   71.4   56.5
  1vs5A   1ze2C   18  1532    1.2    22     8   31.9   75.0   77.3
  1byjA   1vsax   19   123   15.4    27    12    7.4   58.3   59.3
  1d6kB   1vs5A   28  1532    1.8    37    17    8.1   35.3   37.8
  1vs5A   2gcsB   89  1537    5.8   123    40    8.9   20.0   17.9
  2h2xA   2hgrC   13    81   16.0    21     8   33.3   62.5   61.9
  1dk1B   1fjeA   13    62   21.0    22     7   18.2   71.4   59.1
  1i94A   2a43A   23  1516    1.5    26     8    7.7   37.5   42.3
  1hr2A   2ap0A   20   159   12.6    28     9    7.2   55.6   39.3
  1ow9A   1xhpA    6    49   12.2    23    10   13.0   50.0   65.2
  1fjgA   2ihxB   53  1514    3.5    75    27   12.0   22.2   32.0
  1mzpB   1wsuE   14    60   23.3    22    10   31.9   70.0   77.3
  1r2pA   1txsA   14    56   25.0    34    14    5.9   42.9   47.1
  1m5kB   2g1wA    8   104    7.7    22     7    4.5   42.9   45.5
  1k8wB   1vsaw   15  2889    0.5    22     8   36.4   75.0   59.1
  1fjgA   1kp7A   23  1513    1.5    30    13   10.0   61.5   60.0
  1jzxA   2ipyC   20  2779    0.7    30    12   16.7   58.3   70.0
  1k6hA   2hgpB   15    78   19.2    22    10   31.9   70.0   68.2
  1bvjA   1ehzA   14    77   18.2    23    10   17.4   50.0   82.6
  1vsax   2hemA   15   124   12.1    24    11   20.8   54.5   62.5
  1ykvB   2gisA   21   102   20.6    38    11   18.4   36.4   36.8
  1pnsA   28spA   21  1527    1.4    28    12   32.2   41.7   75.0
  1l1wA   1x8wA   19   247    7.7    29    13   13.8   69.2   79.3
  1jidB   2hgp1    1    77    1.3    29     5    3.5    0.0   13.8
  1vs6B   2hgpB   51  2861    1.8    76    28    9.2   32.1   31.6
  1f1tA   1foqA   18   120   15.0    38    15   18.4   53.3   65.8
  1bivA   1vsaw   21  2892    0.7    28    11    3.6   45.5   53.6
  2gya0   484dB   23  2743    0.8    27    10    3.7   30.0   33.3
  1jo7A   2dr7B   11    46   23.9    31    13   16.1   38.5   64.5
  1msyA   2au4A    9    57   15.8    27    11    7.4   36.4   33.3
  1ei2A   2oiuP   18    76   23.7    25     9   16.0   66.7   60.0
  1y0qA   2noqB   32   234   13.7    46    18   26.1   27.8   50.0
  1vs6B   2hgp1   22  2850    0.8    50     5    2.0    0.0   12.0
  1y0qA   2noqE   39   231   16.9    53    22    3.8   31.8   32.1
  1d0uA   359dB    8    36   22.2    21     4    0.0  100.0   42.9
  1l1cC   2go5A   22   130   16.9    29    12   13.8   50.0   58.6
  1jidB   2hgpB   18    80   22.5    29    12   13.8   58.3   58.6
  1jidB   1s1hA   22  1466    1.5    29    12   27.6  100.0   96.6
  1eiyC   1grzA   56   256   21.9    76    29    6.6   24.1   22.4
  1ooaC   2nr0E   18    88   20.5    29    12   27.6   50.0   48.3
  1hvuC   1vs5A   22  1534    1.4    30    11   20.0   45.5   36.7
  1lc6A   1p5oA   15    80   18.8    24    10   29.2   50.0   62.5
  1kpyA   2gy9A   21  1488    1.4    28    11   14.3   36.4   46.4
  1rlgC   2g9cA   15    72   20.8    25    11   20.0   54.5   56.0
  1ec6C   1hr2A   14   159    8.8    20     6   15.0   83.3   60.0
  1ffk0   1qwaA   19  2706    0.7    21     9    9.5   55.6   57.1
  1e8oE   2h2xA   13    54   24.1    21     8    9.5   62.5   47.6
  1m5kB   2du5D   28   122   23.0    71    26    5.6   23.1   23.9
  1audB   1l8vA   22   161   13.7    30    10    3.3   50.0   36.7
  1vfgC   1yneA   10    50   20.0    31    11   22.6   54.5   48.4
  1fg0A   1un6E   45   500    9.0    61    26   11.5   19.2   34.4
  1m5kB   1nbsA   29   174   16.7    92    28   16.3   42.9   37.0
  1y27X   2hojA   26   113   23.0    68    29   10.3   24.1   27.9
  1r2pA   2go59   21    94   22.3    34    14   14.7   28.6   32.4
  1k9wA   2akeB   14    77   18.2    23     5   13.1  100.0   69.6
  1bvjA   2j37Z   16   283    5.7    23    10   34.8   80.0   95.7
  1m5lA   2h2xA    4    54    7.4    21     8   19.1   50.0   61.9
  1jbrD   1yhq9   21   123   17.1    31    13   41.9   92.3   96.8
  1l2xA   2hojA   17    88   19.3    28     8    0.0   62.5   42.9
  1a9nQ   2gy9A   17  1492    1.1    24     6   29.2  100.0   70.8
  1xp7A   2gya9   14   114   12.3    23     7   30.4  100.0   60.9
  1xp7A   2gya0   20  2740    0.7    23     7   13.0  100.0   73.9
  1c04F   2akeB   15    81   18.5    29    12   17.3   58.3   62.1
  1kxkA   1s2fA   16    70   22.9    23     9   30.4   88.9   87.0
  1fjgA   1p6vB   34  1511    2.3    45    16    2.2   43.8   46.7
  1m5lA   2gya9   27   109   24.8    38    16    7.9   31.2   39.5
  1ffyT   1n66A   16    76   21.1    22    10   36.3   70.0   81.8
  1m5lA   2gya0   31  2740    1.1    38    16   13.1   31.2   36.8
  1joxA   2akeB   16    75   21.3    21     7    0.0   71.4   66.7
  1etfA   2a64A   24   305    7.9    34    15   20.6   46.7   50.0
  1y26X   1ze2C   13    76   17.1    22     8   13.7   87.5   81.8
  1gidA   1qwaA   19   159   11.9    21     9   19.1   55.6   61.9
  2es5A   2ow8y   18  1503    1.2    23    10   21.8  100.0   87.0
  1qwbA   2go59   15    95   15.8    26    10   11.6   50.0   50.0
  1i6uC   1voqA   28  1530    1.8    37    17   16.2   29.4   45.9
  1fg0A   1pjyA   16   497    3.2    22    10   27.3   70.0   72.7
  1etfA   1vorA   29   122   23.8    34    15    0.0   26.7   38.2
  1etfA   1vorB   27  2829    1.0    34    15   29.4   46.7   50.0
  1fyoA   2ihxB   17    78   21.8    27    11   11.1   45.5   55.6
  1na2A   2pcvA    9    54   16.7    30    10   20.0   50.0   36.7
  2du5D   2ixyA   14    77   18.2    27    11   26.0   54.5   55.6
  1mfkA   1vc5B   17    73   23.3    23    10   43.5   60.0   73.9
  1fqzA   2anrB    8    40   20.0    25     8    8.0   75.0   56.0
  1fyoA   1x8wA   22   244    9.0    27    11   14.8   45.5   51.9
  1pnu9   1ze2C   19   118   16.1    22     8   27.3   62.5   72.7
  1hc8C   2ct8C   15   113   13.3    58    23   10.3   26.1   31.0
  1ooaC   1vfgC   10    45   22.2    29    12    6.9   41.7   44.8
  1fjeA   2hgrC   15    76   19.7    22     7   18.1   71.4   54.5
  2go5A   2j01A   81  2796    2.9   127    52    9.4   17.3   22.0
  1fjeA   2hgrD   14    76   18.4    22     7   18.2   71.4   63.6
  1fjeA   1gidA   16   160   10.0    22     7   18.1   71.4   54.5
  1jzxA   1oswA   17  2776    0.6    22     9    4.5   22.2   36.4
  1fkaA   1ylsB   28  1480    1.9    36     9   11.1   33.3   38.9
  1un6E   1xsgA   16    71   22.5    27    12    0.0   33.3   63.0
  1p5mA   1pjyA   12    61   19.7    22    10   18.1   90.0   95.5
  1f6zA   1voqA   21  1531    1.4    27    12   11.1   25.0   55.6
  1ec6C   2oiuP   12    73   16.4    20     6    5.0   83.3   60.0
  1vorB   2csxC   50  2833    1.8    75    27    5.3   18.5   24.0
  1euyB   2ap0A   16    76   21.1    28     9   17.9   55.6   50.0
  1un6E   2ez6C   15    68   22.1    28    12   17.9   50.0   46.4
  1jurA   2gya0   18  2741    0.7    22     9   13.6   55.6   68.2
  1nkw9   1xhpA   20   126   15.9    32    14    9.3   57.1   53.1
  1ffk0   1ymoA   33  2712    1.2    47    16   10.6   43.8   40.4
  1xokA   2nz4P   17   145   11.7    27     7    0.0   71.4   40.7
  1k5iA   1vs5A   21  1530    1.4    23    10   17.4  100.0   91.3
  1a9nQ   2oiuP   16    71   22.5    24     6   20.8  100.0   66.7
  1gixD   2o33A   14    78   17.9    20     9   10.0   88.9   85.0
  1m5kB   2annB   14    95   14.7    23     6   21.7   83.3   82.6
  1ze2C   2ihxB   10    80   12.5    22     8    9.1   87.5   77.3
  1fyoA   1ooaC    6    49   12.2    27    11   26.0   45.5   55.6
  1l1wA   1yneA    6    51   11.8    29    11    6.9   54.5   51.7
  1qzwB   2j01B   30   123   24.4    47    18   21.3   38.9   44.7
  1qzwB   2j01A   33  2779    1.2    47    18   21.3   27.8   46.8
  1fqzA   2gdiX   17    82   20.7    27    11   18.5   27.3   44.4
  1y0qA   387dA   19   231    8.2    26     6    3.9   33.3   26.9
  1ffk0   1mt4A   19  2710    0.7    24    10   16.7   90.0   83.3
  1rlgC   1y0qA   16   230    7.0    25    11   12.0   54.5   60.0
  1nemA   1vs5A   19  1531    1.2    23    10   26.1   80.0   87.0
  1fg0A   1k2gA   16   499    3.2    22     8   13.7   50.0   59.1
  1vc5B   2gy9A   46  1503    3.1    70    27    7.2   33.3   28.6
  1szyA   2du5D   16    72   22.2    21     9   14.3   44.4   71.4
  1e4pA   1ffk0   18  2706    0.7    24    11   20.8   54.5   70.8
  1mfkA   1u9sA   16   160   10.0    23    10   39.2   70.0   60.9
  1euyB   1pjyA   18    74   24.3    22    10   31.8   60.0   63.6
  1xhpA   2hgp1    2    79    2.5    32     5    0.0    0.0   12.5
  1ykvB   2gy9A   26  1495    1.7    38    11   13.2   54.5   47.4
  2e5lA   361dA   19  1517    1.3    20     7   25.0   85.7   85.0
  1fqzA   2hgp1    0    77    0.0    27     5    3.7    0.0   14.8
  1jidB   2gioA    7    50   14.0    29    12   27.6   75.0   79.3
  1a1tB   1pnsA   16  1530    1.0    20     8   15.0  100.0   85.0
  1jzxA   2ahtA   21  2776    0.8    27    12   14.8   50.0   70.4
  1xshA   2nr0E   13    90   14.4    27    11   18.5   54.5   77.8
  1fyoA   2il9A   18   137   13.1    27    11   11.1   36.4   44.4
  1jidB   1k6hA    7    40   17.5    22    10   22.7  100.0   90.9
  1l9aB   1yl3A   79  2892    2.7   126    57    4.8   10.5   20.6
  1q93A   2hguB   19   126   15.1    27    12    3.7   58.3   59.3
  1fqzA   2hgpB   16    77   20.8    27    11   18.5   45.5   48.1
  1kogI   1rlgC    9    51   17.6    25    11    8.0   54.5   56.0
  1szyA   2csxC   18    75   24.0    21     9   28.6   55.6   61.9
  1lngB   1szyA    9   108    8.3    21     9    0.0   77.8   85.7
  1wsuE   2gv3A    8    35   22.9    22     8   22.7   87.5   86.4
  1m82A   2gcsB   20   123   16.3    25    11   12.0   54.5   60.0
  1gidA   2noqB   30   163   18.4    46    18   21.8   38.9   47.8
  1grzA   1j1uB   52   250   20.8    74    29    4.0   20.7   31.1
  1gidA   2noqE   31   170   18.2    53    22    5.7   27.3   35.8
  1pnxA   1ymoA   34  1533    2.2    47    16   10.6   43.8   36.2
  1bj2A   1vc5B   15    73   20.5    21     7   23.8   85.7   71.4
  1ooaC   2hgrC   16    85   18.8    29    12    3.5   50.0   51.7
  1c2xC   1mfjA   13   125   10.4    20     9   20.0   77.8   70.0
  1c2xC   1kksA   13   126   10.3    24     8    8.3   87.5   62.5
  1pnu0   2hgp1    0  2875    0.0    50     5    2.0    0.0    6.0
  1byjA   1gidA   21   159   13.2    27    12   37.1   75.0   85.2
  1c04F   1vorB   27  2825    1.0    29    12   24.1   41.7   69.0
  1a1tB   1c2xC   15   122   12.3    20     8   50.0  100.0   80.0
  1l8vA   2gipA   18   165   10.9    28    13   25.0   69.2   85.7
  1fyoA   1pnsA   21  1527    1.4    27    11   14.8   36.4   48.1
  1eiyC   1qwbA   17    81   21.0    26    10   19.2   50.0   42.3
  1y27X   1yg3A   18    73   24.7    28     9    7.2   55.6   50.0
  1s1hA   2a43A   22  1468    1.5    26     8   11.6   50.0   42.3
  1byjA   2hgrD   17    79   21.5    27    12   33.3   41.7   48.1
  1lngB   2j37Z   68   293   23.2    97    42   11.3   14.3   27.8
  1ajuA   1u6bB   22   201   10.9    30    11   10.0   45.5   40.0
  1qzwB   1vorB   36  2827    1.3    47    18   17.0   22.2   40.4
  1qzwB   1vorA   31   124   25.0    47    18    8.5   22.2   31.9
  1xshA   2azxC   16    81   19.8    27    11    7.4   36.4   37.0
  1na2A   2du3D   19    76   25.0    30    12   10.0   33.3   43.3
  1pnu0   2hgpB   53  2837    1.9    76    28   10.5   25.0   34.2
  1njp5   2czjB   14    65   21.5    25    10    0.0   80.0   68.0
  1s9sA   1t28A   24   103   23.3    34     9   14.7   22.2   61.8
  1y27X   2frlA   14    76   18.4    23     9   13.0   66.7   60.9
  1ykvB   2fy1B   11    46   23.9    21     8   19.0   50.0   47.6
  1r7wA   387dA    9    49   18.4    26     6    7.7   33.3   26.9
  1eiyC   1y0qA   54   235   23.0    76    29    4.0   20.7   21.1
  1m5kB   1q9aA   20    93   21.5    27    10   11.1   20.0   40.7
  1yhq9   2ozbC   21   126   16.7    33    12   21.2   50.0   48.5
  1jurA   1yl3A   19  2873    0.7    22     9   22.7   55.6   63.6
  1audB   1gidA   17   164   10.4    30    10    3.3   50.0   36.7
  1mfyA   2go59   22    93   23.7    31    10   25.8   50.0   64.5
  1u0bA   2fy1B   16    77   20.8    21     8   28.6   87.5   81.0
  1g59B   2b63R   17    76   22.4    31    11   22.6   36.4   54.8
  1k5iA   2hgpB   16    77   20.8    23    10    8.7   70.0   65.2
  1x8wA   2es5A   15   243    6.2    23    10   21.7   80.0   82.6
  1nkw9   1vorB   91  2829    3.2   118    42    8.5   11.9   23.7
  1s1hA   2du3D   54  1466    3.7    71    28    8.5   25.0   26.8
  1vsax   1ysvA   15   128   11.7    27    12    7.4   83.3   77.8
  1yl3A   2ahtA   21  2874    0.7    27    12   11.1    0.0   37.0
  1r7zA   387dA    9    49   18.4    26     6   11.6   50.0   46.2
  1ffyT   1vs6B   55  2844    1.9    75    30    9.3   13.3   21.3
  1pnsA   1tjzA   17  1527    1.1    22    10   18.2   80.0   86.4
  2a43A   2j288   16    79   20.3    26     8   15.4   50.0   42.3
  1fjgA   1tjzA   17  1507    1.1    22    10   31.8   70.0   95.5
  1y0qA   2ckyA   58   233   24.9    77    29    6.5   17.2   18.2
  1u6bB   2nr0E   49   209   23.4    80    25    3.8   24.0   30.0
  1jzxA   2draB   27  2776    1.0    34    13    5.9    0.0   35.3
  1mfyA   1sj3R   19    80   23.8    31    10    3.2   40.0   45.2
  1eiyC   1szyA   17    77   22.1    21     9   19.0   66.7   81.0
  1hq1B   2ihxB   15   104   14.4    49    21    8.2   38.1   36.7
  1xp7A   1y27X   15    72   20.8    23     7   13.0  100.0   73.9
  2il9A   2ow8y   87  1526    5.7   135    40    6.7   17.5   17.0
  1pnsA   1vorA   87  1538    5.7   118    37    5.9   13.5   17.8
  1gixD   1jzxA   51  2786    1.8    74    29   13.5   24.1   37.8
  1fjgA   2gisA   66  1520    4.3    94    37   10.7   21.6   24.5
  1fkaA   1k9wA   16  1481    1.1    23     5   17.4  100.0   73.9
  1mfkA   1pjyA    8    33   24.2    22    10   45.5  100.0  100.0
  2d1bA   2go5A   28   133   21.1    39    15    2.5   20.0   56.4
  1m82A   2nz4P   18   146   12.3    25    11    8.0   54.5   56.0
  1hr2A   2ahtA   19   160   11.9    27    12   37.0   41.7   92.6
  2il9A   2ow80   38   164   23.2    76    29    2.6   13.8   19.7
  1yhq9   2hw8B   29   123   23.6    36    15   33.4   46.7   55.6
  1pnsA   1ullA   25  1528    1.6    35    15    8.6   26.7   60.0
  1gidA   2a43A   19   158   12.0    26     8   11.6   50.0   42.3
  1nkw9   1ylgA   19   122   15.6    31    12    0.0   33.3   45.2
  2a2eA   2huaA   33   268   12.3    40    18   10.0   27.8   27.5
  1h4sT   1yneA   15    73   20.5    31    11    0.0   45.5   32.3
  2gv3A   387dA    9    38   23.7    22     6   13.6   50.0   54.5
  1ffk0   1j2bC   54  2714    2.0    77    23    5.2   21.7   27.3
  1hc8C   1rfrA    8    77   10.4    30    14   20.0   42.9   53.3
  1n66A   1y0qA   15   232    6.5    22    10   31.8  100.0  100.0
  1qwbA   2derC   18    78   23.1    26    10    7.7   70.0   57.7
  1y39C   2czjB   14    98   14.3    58    22   19.0   45.5   48.3
  1njp5   2hghB   14    63   22.2    25    10   12.0   80.0   72.0
  1j1uB   1k5iA   16    77   20.8    23    10   13.1   70.0   69.6
  1r7zA   1u6bB   18   209    8.6    34    13   20.6   53.8   44.1
  1kp7A   1vorA   20   124   16.1    30    13   13.4   38.5   46.7
  1kp7A   1vorB   26  2827    0.9    30    13   16.7   38.5   46.7
  1l9aB   2es5A   15   130   11.5    23    10   13.1  100.0   87.0
  1l9aB   2f4xA   21   126   16.7    24     7   16.6  100.0   87.5
  1yl3A   1zc5A   28  2881    1.0    41    19    4.9    0.0   29.3
  1f84A   2gya9   27   108   25.0    29    12   27.6   50.0   65.5
  1n8xA   2j01B   23   124   18.5    36    16   25.0   50.0   61.1
  1f84A   2gya0   21  2741    0.8    29    12   17.2   33.3   44.8
  1pnsA   2gisA   66  1541    4.3    94    37    9.6   21.6   23.4
  1euyB   1ow9A   15    78   19.2    23    10   30.4   50.0   60.9
  2e5lA   2fk6R   37  1525    2.4    53    21    9.4   33.3   37.7
  1dk1B   2a64A   36   310   11.6    57    24   10.5   20.8   31.6
  1nbsA   1tjzA   16   123   13.0    22    10   27.3   70.0   77.3
  1exyA   2a2eA   27   269   10.0    33    13   21.2   30.8   39.4
  1nbsA   1nc0A   11   132    8.3    24    10   16.7   50.0   62.5
  2gipA   2j288   16    84   19.0    28    13   21.4   69.2   71.4
  1nkw9   1tjzA   17   121   14.0    22    10   22.7   70.0   72.7
  1m5kB   1z2jA   25   100   25.0    45    20    6.7   30.0   44.4
  1foqA   2annB   15   113   13.3    23     6   13.1  100.0   69.6
  1jzxA   2ckyA   56  2784    2.0    77    29    7.8   17.2   23.4
  1mfjA   2hgrD   13    77   16.9    20     9    5.0   77.8   80.0
  1mfjA   2hgrC   13    78   16.7    20     9   10.0   77.8   75.0
  1euqB   1njp5   17    75   22.7    25    10   24.0   80.0   80.0
  1u9sA   1xp7A   18   156   11.5    23     7   30.5   85.7   69.6
  1lvjA   1vs5A   22  1535    1.4    31    13    6.5   38.5   41.9
  1vc5B   2il9A   37   150   24.7    70    27    4.3   22.2   21.4
  1vorB   2d1bA   31  2827    1.1    39    15   12.8   26.7   46.2
  1h4sT   1pjyA   14    71   19.7    22    10   18.2   50.0   45.5
  1nkw9   1xp7A   19   119   16.0    23     7   39.1   71.4   87.0
  1bivA   2csxC   19    76   25.0    28    11   17.9   45.5   42.9
  1mt4A   1nybB    6    40   15.0    24    10   29.2   60.0   66.7
  1jj29   1z31A   22   129   17.1    32    12   21.9   41.7   43.8
  1k8wB   1pnxA   17  1535    1.1    22     8   54.6   87.5   86.4
  1jbrD   1u6bB   19   201    9.5    31    13    3.2   69.2   64.5
  1ei2A   1l8vA   15   163    9.2    25     9   12.0   77.8   64.0
  1f1tA   1y39C   12    78   15.4    38    15    0.0   40.0   36.8
  1k2gA   2ct8C   15    79   19.0    22     8    9.1   62.5   50.0
  1rlgC   1txsA    3    59    5.1    25    11   24.0   54.5   56.0
  2gisA   2hemA   17    97   17.5    24    11   25.0   54.5   66.7
  1ffk0   1wsuE   16  2709    0.6    22    10   40.9  100.0  100.0
  1lngB   1p5nA   17   107   15.9    34    13   26.5   30.8   55.9
  1gidA   2gv4A   20   159   12.6    22    10   31.8  100.0   95.5
  1bauA   1ehzA    7    88    8.0    23     7   17.4  100.0   69.6
  1d0uA   2hguB    5   139    3.6    21     9    9.5   88.9   85.7
  1t4lA   2hgp1    3    76    3.9    32     5    3.1    0.0    9.4
  1d0uA   1dk1B   12    61   19.7    21     9    4.8   77.8   85.7
  1grzA   2du3D   43   262   16.4    71    28    4.2   17.9   31.0
  1c04F   2azxC   15    81   18.5    29    12    6.9   50.0   48.3
  1jidB   1pnu9   17   124   13.7    29    12   10.3   75.0   72.4
  1z43A   3phpA   17   102   16.7    23     9   17.4   66.7   60.9
  1jidB   1pnu0   23  2825    0.8    29    12   24.1   58.3   51.7
  1e8oE   1vs5A   31  1537    2.0    50    21   14.0   33.3   38.0
  1qzwB   2noqA   29   201   14.4    47    18    2.1   22.2   27.7
  1r7zA   2hguB   22   127   17.3    34    13   26.5   38.5   44.1
  1m5kB   1na2A    5   116    4.3    30    12   13.3   58.3   53.3
  1g59B   2i82E   15    78   19.2    21     8   28.6   87.5   81.0
  1exyA   1pnxA   25  1534    1.6    33    13   12.1   46.2   48.5
  1g1xD   2i82E    8    49   16.3    21     4   14.3  100.0   57.1
  1fg0A   1vfgC   27   496    5.4    31    12   16.1   33.3   58.1
  1l9aB   2anrB   20   126   15.9    25     8   16.0  100.0   88.0
  1pnu9   1yneA   18   122   14.8    31    11    3.2   54.5   48.4
  1y26X   2g1wA   15    73   20.5    22     7    4.5   57.1   40.9
  1audB   2nz4P   15   154    9.7    30    10    3.3   50.0   40.0
  1e4pA   2nr0E   19    83   22.9    24    11   12.5   36.4   45.8
  1h4sT   1yl3A   54  2873    1.9    67    25   11.9   28.0   35.8
  1vs5A   2frlA   18  1531    1.2    23     9    4.3   66.7   60.9
  1ehzA   1k6hA   14    64   21.9    22    10   13.6   70.0   68.2
  1mjiC   1y39C   14    72   19.4    34    12   14.7   41.7   41.2
  2j37Z   2tpkA   30   283   10.6    36    12    8.3   50.0   50.0
  1k6hA   1pnxA   21  1533    1.4    22    10    4.5  100.0   90.9
  2dr5B   2ihxB   19    82   23.2    32    13   12.5   53.8   53.1
  1jj29   1rfrA   18   131   13.7    30    14   16.7   50.0   60.0
  1nc0A   2ct8C   15    80   18.8    24    10   33.3   50.0   62.5
  1k9wA   2du3D   17    71   23.9    23     5   13.1   80.0   56.5
  1sj3R   2h2xA   14    75   18.7    21     8   28.6   75.0   61.9
  1i6uC   2f4xA    9    49   18.4    24     7   16.7  100.0   79.2
  1l1cC   1pnu9   22   118   18.6    29    12   10.3   41.7   69.0
  1l9aB   2gioA   21   127   16.5    29    13   20.7   53.8   86.2
  1l1cC   1pnu0   21  2828    0.7    29    12   17.2   50.0   55.2
  1foqA   2b63R   17   109   15.6    31    11    6.5   54.5   58.1
  1y27X   2es5A   17    70   24.3    23    10    8.7   70.0   73.9
  2i82E   2ixyA    4    42    9.5    21     8    4.8   87.5   85.7
  2b63R   2gdiX   21    86   24.4    31    11   25.8   45.5   58.1
  1lvjA   2gdiX   14    91   15.4    31    13   12.9   46.2   51.6
  1p5mA   2e5lA   36  1521    2.4    55    24    9.1   45.8   52.7
  2derC   2hnsA   15    74   20.3    22     9   13.7   66.7   72.7
  1vs6B   1ze2C   19  2841    0.7    22     8   13.7   75.0   59.1
  1k6gA   2nz4P   15   143   10.5    22    10   36.4  100.0   90.9
  1c2xC   1oswA   14   120   11.7    22     9   27.2   44.4   50.0
  1nc0A   1vc5B   15    74   20.3    24    10   20.9   60.0   54.2
  1kksA   2noqA   18   191    9.4    24     8    0.0   87.5   62.5
  1euqB   1lc6A   17    75   22.7    24    10    8.3   50.0   50.0
  1g1xE   2hguB   28   128   21.9    44     4    0.0   75.0   15.9
  1pnxA   2gisA   66  1546    4.3    94    37   18.1   24.3   35.1
  1y26X   2gy9A   50  1495    3.3    71    30    2.8   26.7   29.6
  1ehzA   1yl3A   38  2458    1.5    76    30    1.3   23.3   25.0
  1dk1B   1szyA   14    61   23.0    21     9   38.1   66.7   81.0
  1p5oA   1vs5A   56  1540    3.6    77    31    9.1   29.0   29.9
  1nbsA   1oswA   17   122   13.9    22     9   18.2   55.6   63.6
  1voqA   1zhoB   29  1530    1.9    38    16   23.7   37.5   50.0
  1dk1B   1vs6B   49  2846    1.7    57    24    8.8   45.8   43.9
  2ihxB   2j37Z   48   294   16.3    75    27    4.0   22.2   22.7
  1k9wA   1vsax   12   127    9.4    23     5   17.4   80.0   52.2
  1f1tA   1s9sA   22   107   20.6    38    15    7.9   26.7   39.5
  1lngB   1nc0A   18    99   18.2    24    10   20.9   50.0   54.2
  1gaxC   1qd3A   19    81   23.5    29    11   20.7   54.5   62.1
  1exyA   361dA    9    44   20.5    20     7   25.0   28.6   75.0
  1k9wA   1vsaw   16  2892    0.6    23     5   17.4  100.0   60.9
  1g1xE   2ap0A   14    57   24.6    28     4   14.3   75.0   28.6
  1pnsA   2j01B   83  1543    5.4   119    48    8.4   12.5   21.0
  1s9sA   1xpeA   18   103   17.5    23     7   26.1  100.0   73.9
  1mfkA   1q9aA    7    42   16.7    23    10   13.0   50.0   60.9
  1xsgA   2il9A   19   139   13.7    27    12   14.8   58.3   66.7
  1bj2A   2d1bA    9    49   18.4    21     7   19.1   85.7   71.4
  1f6zA   1yl41   17    70   24.3    27    12   22.2   50.0   55.6
  1etfA   2dr5B    9    55   16.4    32    13   21.9   38.5   43.8
  1qzwB   1wsuE   13    54   24.1    22    10   18.2   70.0   77.3
  1xpeA   2du5D   15    76   19.7    23     7    8.7   57.1   65.2
  1fkaA   2ez6C   21  1480    1.4    28    12   28.6   91.7   92.9
  1h4sT   2gv4A   16    67   23.9    22    10   13.7   60.0   59.1
  1p6vB   2j37Z   34   283   12.0    45    16    8.9   43.8   46.7
  1bvjA   1y26X   13    76   17.1    23    10    8.7   70.0   78.3
  1wsuE   2ozbC    7    47   14.9    22    10   31.8   80.0   86.4
  1grzA   2a43A   15   256    5.9    26     8   15.4   37.5   46.2
  1hr2A   1vs5A   98  1566    6.3   157    64    5.7   14.1   15.9
  1jj29   1qwaA   16   122   13.1    21     9    0.0   55.6   76.2
  1vsaw   2ow80   50  2898    1.7    76    29    7.9   24.1   25.0
  1l8vA   2du3D   43   173   24.9    71    28    7.0   17.9   36.6
  1k6gA   2au4A   12    49   24.5    22    10   22.7   60.0   68.2
  1jj29   1njp5   17   125   13.6    25    10    0.0   90.0   80.0
  1j1uB   2frlA   16    74   21.6    23     9    4.4   55.6   65.2
  2a43A   2hvyE   10    72   13.9    26     8    0.0   50.0   46.2
  1mfyA   1vs6B   21  2844    0.7    31    10   16.1   70.0   64.5
  1yg3A   2azxC   18    72   25.0    28     9    0.0   55.6   42.9
  2annB   2oiuP   13    77   16.9    23     6    8.7  100.0   69.6
  1xpfA   2du3D   16    74   21.6    23     7   13.0   71.4   60.9
  1grzA   1k8wB   14   247    5.7    22     8   18.2   87.5   86.4
  1q9aA   1y0qA   19   233    8.2    27    10   18.5   30.0   66.7
  1l8vA   1m5kB   37   195   19.0    92    28    8.7   28.6   31.5
  1mfjA   1yneA    9    39   23.1    20     9   10.0   55.6   75.0
  1etfA   1yhq9   26   127   20.5    34    15   20.6   40.0   52.9
  1jbrD   1yshB   22   106   20.8    31    13   22.6   69.2   71.0
  1exyA   1l9aB   24   129   18.6    33    13    9.1   23.1   36.4
  1pnu0   28spA   21  2830    0.7    28    12   25.0   41.7   46.4
  1vorB   1xokA   23  2828    0.8    27     7    3.7   71.4   48.1
  2gisA   2hw8B   24   102   23.5    36    15   30.6   53.3   55.6
  1un6E   1yshA   13    74   17.6    28    12   25.0   66.7   75.0
  1k6hA   1msyA    5    43   11.6    22    10   18.2   60.0   68.2
  2a2eA   2go59   61   280   21.8    90    36    5.6   19.4   15.6
  2b57A   2j01A   43  2781    1.5    65    28   13.9   21.4   32.3
  1vs6B   2h2xA   17  2843    0.6    21     8   28.6   62.5   47.6
  1yl3A   2feyA   31  2874    1.1    43    16    7.0   18.8   46.5
  1ajuA   2e5lA   22  1519    1.4    30    11    6.7   45.5   40.0
  1hq1B   2gy9A   39  1493    2.6    49    21   22.4   14.3   55.1
  1k6hA   1s1hA   21  1466    1.4    22    10    4.5  100.0   90.9
  1f84A   2ow8y   20  1506    1.3    29    12   41.4   58.3   82.8
  1p5mA   2gya0   38  2745    1.4    55    24    9.1   37.5   52.7
  1cq5A   1s1hA   35  1469    2.4    43    17   11.7   35.3   41.9
  1rfrA   2go59   19    93   20.4    30    14   20.0   71.4   86.7
  1e8oE   1y39C   15    88   17.0    50    21    2.0   23.8   32.0
  1hr2A   1q96A   22   158   13.9    27    12   11.1   50.0   66.7
  1euqB   359dB   16    76   21.1    25     4    4.0  100.0   68.0
  1l2xA   2bteB   19    82   23.2    28     8    7.1   37.5   35.7
  1f84A   2ow80   20    82   24.4    29    12   20.7   33.3   44.8
  1d6kB   1xhpA    7    60   11.7    32    14   18.8   42.9   40.6
  1jurA   2csxC   18    75   24.0    22     9   22.8   44.4   59.1
  1hc8C   1k8wB    7    71    9.9    22     8   31.8   75.0   72.7
  1i94A   1lc6A   20  1516    1.3    24    10    4.2   40.0   50.0
  1x8wA   2fy1B   19   242    7.9    21     8   23.8   87.5   85.7
  1bauA   1yl41   15    70   21.4    23     7   17.4   85.7   65.2
  1j1uB   1voqA   48  1540    3.1    74    29    5.4   24.1   21.6
  2f88A   2j01A   24  2775    0.9    34    14   23.5   57.1   58.8
  2f88A   2j01B   23   124   18.5    34    14   29.4   42.9   52.9
  1u9sA   2j01A  109  2793    3.9   155    61    5.8   14.8   15.5
  1voqA   2gioA   22  1526    1.4    29    13   13.8   61.5   69.0
  1q9aA   1vsaw   24  2889    0.8    27    10   40.7   70.0   85.2
  1q9aA   1vsax   18   124   14.5    27    10   33.4   60.0   66.7
  1n66A   1nbsA   16   122   13.1    22    10   18.2   70.0   77.3
  1y39C   2draB   14    70   20.0    34    13   14.7   46.2   44.1
  1msyA   2hguB   17   125   13.6    27    11   22.2   54.5   63.0
  1pjyA   2czjB   14    64   21.9    22    10   13.7   80.0   72.7
  1xshA   2a64A   19   303    6.3    27    11   22.2   18.2   48.1
  1hr2A   1jidB   20   158   12.7    29    12   10.3   83.3   79.3
  1pnsA   1xjrA   35  1529    2.3    47    19    2.1   42.1   44.7
  1nc0A   1p5mA   13    65   20.0    24    10   20.8   60.0   58.3
  1z43A   361dA   17   101   16.8    20     7   30.0   57.1   80.0
  1audB   1u6bB   25   199   12.6    30    10    6.7   50.0   36.7
  1ooaC   1u9sA   16   161    9.9    29    12   20.7   50.0   48.3
  1gidA   1z31A   21   163   12.9    32    12    9.4   83.3   78.1
  1mt4A   2hghB   13    62   21.0    24    10   16.7   60.0   83.3
  1fqzA   1yshB   17   108   15.7    27    11   11.1   45.5   48.1
  1kogI   1pnsA   25  1531    1.6    37    16   18.9   68.8   78.4
  1y0qA   2h2xA   17   229    7.4    21     8   28.6   75.0   61.9
  1byjA   1voqA   24  1526    1.6    27    12   25.9   25.0   70.4
  1xpeA   2bteB   18    81   22.2    23     7   21.8  100.0   87.0
  1qwaA   1vorB   16  2829    0.6    21     9    9.5   66.7   57.1
  1qwaA   1vorA   14   119   11.8    21     9   19.1   55.6   61.9
  1jbtC   2h2xA    4    46    8.7    21     8   19.0   75.0   57.1
  1i6uC   1rlgC    5    53    9.4    25    11    8.0   54.5   60.0
  2adtA   2derC   16    94   17.0    43    19   11.6   36.8   44.2
  1euqB   2f4xA   18    74   24.3    24     7    4.2   85.7   62.5
  1c2xC   1u63B   29   130   22.3    49    19   16.3   52.6   44.9
  1voqA   1yneA   22  1526    1.4    31    11    3.2   27.3   32.3
  1ffyT   1hvuC   17    82   20.7    30    11    0.0   27.3   33.3
  1f6zA   2a2eA   18   268    6.7    27    12   11.1   16.7   33.3
  1lngB   2hgp1    1   146    0.7    50     5    0.0    0.0    4.0
  1jbtC   1xsgA    8    47   17.0    27    12   33.3   58.3   81.5
  1d6kB   2i82E    9    42   21.4    21     8   23.8   75.0   57.1
  1mzpB   2a64A   40   303   13.2    55    23    3.6   21.7   27.3
  1k6hA   1ooaC    6    43   14.0    22    10    4.5   50.0   59.1
  1b36A   1nbsA   22   127   17.3    38    16    7.9   37.5   36.8
  1lc6A   361dA    8    33   24.2    20     7   25.0   57.1   75.0
  1nc0A   1nemA    4    43    9.3    23    10   17.4   60.0   65.2
  1i94A   2ihxB   53  1521    3.5    75    27    4.0   25.9   26.7
  1e95A   2i82E    6    50   12.0    21     8    9.5   75.0   71.4
  1bivA   2ow8y   21  1505    1.4    28    11    3.6    0.0   46.4
  1jo7A   1yshB   14   111   12.6    31    13    3.2   46.2   54.8
  1jo7A   1yshA    6    52   11.5    28    12   21.5   50.0   67.9
  1y0qA   2gy9A  152  1517   10.0   229    85    1.3   10.6    9.6
  1ysvA   2du6D   17    79   21.5    27    12    3.7   50.0   70.4
  1s03A   2j01B   25   132   18.9    47    19    6.4   52.6   44.7
  1ekzB   1vsax   16   130   12.3    30    14   26.7   78.6   73.3
  1foqA   1mfjA   10   117    8.5    20     9   25.0   66.7   75.0
  1yl41   3phpA   14    72   19.4    23     9   26.1   55.6   52.2
  1l2xA   1ow9A    8    41   19.5    23     8    4.3   50.0   47.8
  1j2bC   1xokA   17    84   20.2    27     7   11.1   57.1   55.6
  1b36A   1pjyA   10    48   20.8    22    10   22.7   70.0   86.4
  1yl3A   2hvyE   42  2879    1.5    57    21   17.6   38.1   38.6
  1na2A   1pnxA   21  1539    1.4    30    12   10.0   75.0   76.7
  1joxA   1nc0A    7    35   20.0    21     7    9.5   71.4   52.4
  1ffk0   1jj29   88  2721    3.2   122    48   11.5   22.9   21.3
  1bvjA   2g9cA   14    74   18.9    23    10    8.7   50.0   69.6
  1dk1B   2ez6C   10    72   13.9    28    12   21.4   91.7   89.3
  1gidA   1txsA   25   162   15.4    38    17   10.5   47.1   55.3
  1fkaA   1m5kB   60  1489    4.0    92    28    7.6   35.7   31.5
  1fg0A   1xpeA   16   501    3.2    23     7   17.4   85.7   69.6
  1g1xD   1jj29   27   125   21.6    40     4   20.0  100.0   32.5
  1ffyT   1yshA   18    81   22.2    28    12   17.9   66.7   64.3
  1pnxA   2du6D   50  1542    3.2    71    26    7.0   23.1   19.7
  1e4pA   1ehzA   13    76   17.1    24    11   16.6   45.5   50.0
  2es5A   2gcsB   16   125   12.8    23    10   30.5   60.0   78.3
  1z43A   2gv3A   14   104   13.5    22     8   18.2   62.5   81.8
  2ap0A   2ez6C   10    44   22.7    28     9   14.3   55.6   42.9
  1mfkA   2akeB   17    74   23.0    23    10    0.0   50.0   47.8
  1c2xC   1eorA   16   121   13.2    22    10    4.5   80.0   90.9
  2noqB   2nz4P   33   143   23.1    46    18   17.4   22.2   21.7
  1c04F   1jzxA   27  2774    1.0    29    12   34.5   50.0   79.3
  1yshA   2gioA    8    45   17.8    28    12   28.6   66.7   71.4
  2derC   3phpA   14    76   18.4    23     9   17.4   55.6   52.2
  1nyiB   1s1hA   19  1467    1.3    24     5   29.2  100.0   54.2
  1l1wA   2go5A   29   127   22.8    29    13   79.4   76.9   89.7
  2anrB   2gcsB   16   125   12.8    25     8    8.0   75.0   56.0
  1cx0B   2a64A   51   308   16.6    72    26   11.1   30.8   29.2
  1mfyA   359dB   10    46   21.7    25     4   24.0  100.0   68.0
  1l9aB   484dB   17   127   13.4    27    10   18.5   60.0   74.1
  1jzxA   361dA   17  2774    0.6    20     7   35.0   71.4   80.0
  1ow9A   2j37Z   16   281    5.7    23    10    8.7   50.0   56.5
  1ffyT   2hgp1    0   125    0.0    50     5    2.0    0.0   10.0
  1jzxA   1m5lA   30  2775    1.1    38    16    7.9   25.0   28.9
  1pnu0   3phpA   19  2827    0.7    23     9   21.7   88.9   73.9
  2feyA   2ozbC   14    57   24.6    33    12   12.2   33.3   45.5
  1ow9A   1yshB   18   104   17.3    23    10   13.1   30.0   78.3
  1mfjA   1vc5B   15    70   21.4    20     9   10.0   66.7   75.0
  1jo7A   1nc0A    7    45   15.6    24    10   12.5   50.0   50.0
  1g70A   2gisA   18   102   17.6    32    14   15.6   35.7   40.6
  1dk1B   1vs5A   40  1540    2.6    57    24   49.2   66.7   82.5
  1nkw9   2anrB   17   123   13.8    25     8   20.0   62.5   72.0
  1njp5   1nybB    8    40   20.0    24    10   29.2   80.0   75.0
  1vc5B   1yneA    8    88    9.1    31    11   16.1   36.4   48.4
  1bj2A   1fkaA   16  1479    1.1    21     7   14.3  100.0   81.0
  1fg0A   1xjrA   31   499    6.2    47    19   23.4   36.8   48.9
  1yshA   2du3D   11    87   12.6    28    12   17.9   41.7   67.9
  1xpfA   1y26X   10    82   12.2    23     7   13.1  100.0   78.3
  2derC   2f4xA   15    77   19.5    24     7   20.8   71.4   66.7
  1vs6B   2ap0A   20  2841    0.7    28     9    0.0   44.4   39.3
  1m82A   1u0bA   15    78   19.2    25    11   16.0   54.5   68.0
  2feyA   2nz4P   31   142   21.8    43    16    4.7   31.2   27.9
  1bivA   1wz2C   17    95   17.9    28    11   10.7   45.5   50.0
  1foqA   1n8xA   23   113   20.4    36    16   22.2   50.0   80.6
  1ooaC   1xsgA    9    40   22.5    27    12    7.4   50.0   48.1
  1xp7A   1y0qA   16   233    6.9    23     7   17.4  100.0   60.9
  1rlgC   1vfgC    7    46   15.2    25    11   24.0   54.5   56.0
  1lc6A   1ow9A    7    38   18.4    23    10   13.0   50.0   60.9
  1lngB   1vsaw   69  2896    2.4    97    42    6.2   11.9   33.0
  1yshA   1z43A   20   105   19.0    28    12   10.7   58.3   82.1
  1mzpB   1p5mA   19    87   21.8    55    23    5.5   30.4   32.7
  1c2xC   484dB   17   123   13.8    27    10   26.0   50.0   63.0
  1xsgA   1y39C   15    60   25.0    27    12   18.5   41.7   59.3
  1pnu0   2fdtA   26  2830    0.9    36    16    8.3   43.8   50.0
  1e4pA   2oiuP   18    73   24.7    24    11   16.6   54.5   50.0
  1qzwB   2j37Z   33   291   11.3    47    18   12.8   33.3   42.6
  1m82A   1yl41   16    71   22.5    25    11   12.0   45.5   84.0
  1y26X   2gdiX   23   114   20.2    71    30    9.9   30.0   31.0
  1zhoB   2noqB   15    64   23.4    38    16   21.1   43.8   63.2
  1zhoB   2noqA   20   197   10.2    38    16   21.1   62.5   55.3
  1m82A   1yl3A   21  2874    0.7    25    11   16.0   36.4   84.0
  2czjB   361dA   14    62   22.6    20     7   30.0   85.7   70.0
  1pjyA   2noqA   17   190    8.9    22    10   18.2  100.0   90.9
  1ffk0   361dA   16  2706    0.6    20     7   20.0    0.0   45.0
  1pjyA   2noqE    7    66   10.6    22    10   31.8   60.0   72.7
  2a64A   2hgrD   59   304   19.4    76    28   10.5   21.4   31.6
  2a64A   2hgrC   53   303   17.5    76    30    6.6   26.7   32.9
  2g9cA   2gy9A   56  1488    3.8    67    29   13.5   17.2   28.4
  1ysvA   2azxC   17    76   22.4    27    12   18.5   50.0   48.1
  1yg3A   2ipyC   10    45   22.2    28     9    3.6   44.4   35.7
  1vsax   2e5lA   89  1533    5.8   120    50    4.2   20.0   20.0
  1e4pA   1j1uB   18    77   23.4    24    11    4.2   45.5   50.0
  1fjgA   1yhq9   83  1519    5.5   122    49    5.7   20.4   25.4
  1i94A   2dr7B   29  1514    1.9    33    13   15.2   46.2   57.6
  1grzA   2frlA   17   248    6.9    23     9    4.3   55.6   52.2
  1b36A   1zc5A   10    63   15.9    38    16   13.2   43.8   47.4
  1jidB   1vsaw   20  2892    0.7    29    12   13.8   25.0   51.7
  1k2gA   2i82E    4    38   10.5    21     8    0.0   62.5   52.4
  1gixD   1xpeA   10    85   11.8    23     7   17.4  100.0   82.6
  2hemA   2ihxB   15    78   19.2    24    11   20.8   45.5   58.3
  2hgrD   2j01A   54  2780    1.9    76    28    9.2   25.0   28.9
  1grzA   1m5kB   46   278   16.5    92    28    5.4   25.0   31.5
  1a9nQ   1fg0A   18   499    3.6    24     6    8.3  100.0   66.7
  1f6zA   2j288   16    78   20.5    27    12   18.5   58.3   63.0
  1ooaC   2a2eA   21   268    7.8    29    12   13.8   41.7   44.8
  1u8dA   2j37Z   50   283   17.7    67    29    6.0   20.7   26.9
  1mmsC   2hnsA   13    62   21.0    22     9   22.7   66.7   68.2
  1j2bC   1nybB   16    82   19.5    24    10   37.5   50.0   75.0
  2csxC   2ez6C   18    85   21.2    28    12    3.6   41.7   53.6
  1u6bB   2annB   19   197    9.6    23     6   21.7   66.7   73.9
  1vc5B   1z31A   19    78   24.4    32    12   12.5   50.0   46.9
  1xokA   2bteB   17    81   21.0    27     7    3.7   71.4   59.3
  1ehzA   1xhpA   15    66   22.7    32    14    3.1   50.0   46.9
  1x8wA   2i82E   13   245    5.3    21     8   19.1   75.0   66.7
  1pnxA   1wsuE   17  1533    1.1    22    10   18.1   90.0   95.5
  1qwaA   1s2fA    8    33   24.2    21     9    0.0   55.6   57.1
  1bivA   1p5oA   17    85   20.0    28    11   17.9   63.6   67.9
  1vc5B   2frlA   14    75   18.7    23     9   30.4   66.7   60.9
  1hvuC   1yl3A   24  2872    0.8    30    11    3.3    0.0   26.7
  1fg0A   1tjzA   17   497    3.4    22    10   22.7   50.0   68.2
  1hc8C   2h2xA   11    65   16.9    21     8   14.3   62.5   61.9
  1rlgC   1vorA   17   119   14.3    25    11   12.0   27.3   36.0
  1bivA   1grzA   23   250    9.2    28    11   14.3   72.7   64.3
  1pnu9   1qwbA   21   120   17.5    26    10    7.7   60.0   50.0
  1exdB   1nybB   18    77   23.4    24    10   12.5   60.0   66.7
  1m5lA   1s2fA    5    54    9.3    23     9    4.3   66.7   52.2
  2a64A   2du5D   48   304   15.8    71    26    5.6   46.2   35.2
  1ow9A   1z31A    9    44   20.5    23    10   13.1   40.0   52.2
  1fyoA   1u6bB   19   197    9.6    27    11   29.6   45.5   55.6
  1a1tB   1vc5B   10    78   12.8    20     8   25.0   62.5   65.0
  1i94A   2ap0A   19  1515    1.3    28     9   14.3   55.6   46.4
  1ullA   2a64A   24   302    7.9    35    15    8.6   46.7   68.6
  1i94A   2go59   65  1520    4.3    90    36    5.5   19.4   30.0
  1l1wA   2ow80   18    81   22.2    29    13   13.8   53.8   58.6
  1yl3A   2fk6R   38  2879    1.3    53    21   11.3   23.8   30.2
  1voqA   2d6fE   55  1529    3.6    72    31    4.2   16.1   19.4
  1ze2C   2hgrD   17    79   21.5    22     8    4.6   87.5   81.8
  1oswA   1ylsB   11    45   24.4    22     9   22.7   33.3   54.5
  1fkaA   2dr5B   28  1479    1.9    32    13   21.9   61.5   71.9
  1n8xA   1z31A    9    58   15.5    32    12   12.5   25.0   71.9
  1l1wA   2ow8y   25  1502    1.7    29    13   41.4   46.2   86.2
  1l2xA   1l8vA   22   158   13.9    28     8   10.7   62.5   50.0
  1xshA   1yhq9   22   123   17.9    27    11   11.2   45.5   59.3
  1mmsC   2gipA   16    64   25.0    28    13   10.7   46.2   57.1
  1yl41   2hnsA   16    67   23.9    22     9    9.1   55.6   72.7
  1kpyA   1vfgC    7    49   14.3    28    11   25.0   45.5   42.9
  1f6zA   2hvyE   10    71   14.1    27    12   26.0   58.3   63.0
  1ehzA   2es5A   11    65   16.9    23    10   17.4   50.0   73.9
  1vfgC   2gdiX   11    96   11.5    31    12    3.2   41.7   41.9
  1s2fA   2azxC   15    73   20.5    23     9    8.7   77.8   69.6
  1m5kB   1mfkA   13    96   13.5    23    10    8.7  100.0   91.3
  1ze2C   2hgrC   16    78   20.5    22     8   22.7   75.0   86.4
  1ooaC   2du3D   10    84   11.9    29    12    0.0   41.7   48.3
  1euqB   2anrB   18    74   24.3    25     8   20.0   87.5   64.0
  1xpfA   2go5A   16   127   12.6    23     7   13.0  100.0   60.9
  1hr2A   1qd3A   18   164   11.0    29    11    6.9   90.9   82.8
  1xpfA   2go59   18    91   19.8    23     7   17.4   85.7   82.6
  1bj2A   2huaA   11    48   22.9    21     7   28.6   71.4   61.9
  1ylsB   2bteB   19    87   21.8    36     9   22.2   33.3   44.4
  1l8vA   1r7wA   24   161   14.9    34    13   29.4   46.2   47.1
  1xpfA   1zc5A   12    48   25.0    23     7   17.4  100.0   73.9
  1wz2C   2j37Z   67   286   23.4    88    31    3.4   19.4   15.9
  1fkaA   1jurA   19  1480    1.3    22     9   13.6   88.9   90.9
  1fjeA   1vorB   19  2826    0.7    22     7    4.5   28.6   36.4
  1grzA   2huaA   27   250   10.8    40    18   22.5   33.3   52.5
  1pjyA   2e5lA   17  1519    1.1    22    10   27.3  100.0   95.5
  1e8oE   2a64A   36   304   11.8    50    21    8.0   23.8   34.0
  2go5A   2pcvA   25   131   19.1    35    10    8.6   50.0   34.3
  1k5iA   2nqpF   17    71   23.9    23    10    4.3   60.0   60.9
  1pnu0   2g9cA   42  2840    1.5    67    29    6.0   24.1   26.9
  1a9nQ   1ffyT   14    82   17.1    24     6   12.5  100.0   62.5
  1nemA   2azxC   15    75   20.0    23    10    8.7   70.0   73.9
  1ffk0   1qtqB   53  2708    2.0    74    28   12.1   28.6   35.1
  1y0qA   1ykvB   26   229   11.4    38    11    5.3   36.4   31.6
  1lc6A   2hojA   19    80   23.8    24    10   20.9   50.0   54.2
  1n66A   1s1hA   17  1466    1.2    22    10   18.2   70.0   81.8
  1yl3A   2gya9   81  2878    2.8   108    40    8.3   22.5   26.9
  1lc6A   2ihxB   17    79   21.5    24    10   12.5   40.0   50.0
  1r7wA   1s1hA   28  1469    1.9    34    13   11.8   46.2   44.1
  1wsuE   1ylgA    0    53    0.0    22    10    9.1   30.0   59.1
  1a9nQ   1e95A   11    45   24.4    24     6   20.9  100.0   54.2
  1ei2A   2derC   17    77   22.1    25     9   16.0   55.6   68.0
  1pnu9   1r7zA   22   123   17.9    34    13    2.9   53.8   47.1
  1cx0B   2b63R   18    75   24.0    31    11    3.2   45.5   45.2
  1pnxA   1xjrA   35  1535    2.3    47    19    8.5   26.3   48.9
  1fjgA   1jurA   19  1508    1.3    22     9   13.6   77.8   90.9
  1nemA   1wz2C   15    94   16.0    23    10   13.0   60.0   65.2
  1euqB   1nybB   18    76   23.7    24    10   16.7   60.0   62.5
  1f1tA   1kp7A    9    55   16.4    30    13   36.6   53.8   63.3
  1txsA   2gdiX   18    96   18.8    38    17   13.1   23.5   36.8
  1nybB   2e5lA   22  1517    1.5    24    10    8.3   60.0   75.0
  1ei2A   2a64A   20   298    6.7    25     9   12.0   11.1   48.0
  1p5oA   2annB   17    79   21.5    23     6   17.4   50.0   52.2
  1qwbA   1voqA   20  1527    1.3    26    10   11.6   60.0   61.5
  1ffyT   1l1cC   18    82   22.0    29    12   10.4   58.3   55.2
  1txsA   361dA   11    44   25.0    20     7   25.0   85.7   85.0
  1i94A   1jo7A   23  1516    1.5    31    13   12.9   46.2   61.3
  1dk1B   2j37Z   42   282   14.9    57    24    8.8   33.3   38.6
  1vs5A   2pcvA   26  1531    1.7    35    10   11.4   50.0   37.1
  1l2xA   1vorB   19  2832    0.7    28     8    3.6   37.5   28.6
  1l2xA   1vorA   20   120   16.7    28     8    3.6   37.5   39.3
  2a64A   2g9cA   46   309   14.9    67    29   13.4   24.1   26.9
  1nkw9   1yshF   28   118   23.7    33    12   15.2   50.0   54.5
  1hq1B   2a2eA   32   274   11.7    49    21    6.1   28.6   28.6
  1m82A   2ipyC    8    43   18.6    25    11    8.0  100.0   92.0
  1n8xA   2dr5B   11    53   20.8    32    13    9.3   23.1   53.1
  1f6xA   2gisA   19    96   19.8    27    11   11.1   45.5   55.6
  1i94A   1qtqB   56  1518    3.7    74    28   10.8   28.6   31.1
  1ec6C   1h4sT   15    67   22.4    20     6   25.0   83.3   70.0
  1byjA   1yl3A   22  2873    0.8    27    12   29.6   75.0   88.9
  2du5D   2hgp1    0   121    0.0    50     5    2.0    0.0   16.0
  2ap0A   2dr5B    9    47   19.1    28     9    7.2   55.6   42.9
  1d0uA   1y26X   17    73   23.3    21     9   28.6   88.9   81.0
  1c04F   2pcvA    9    53   17.0    29    10   24.1   50.0   48.3
  1p6vB   2gya0   32  2744    1.2    45    16   17.8   50.0   46.7
  1l2xA   2hemA    9    42   21.4    24     8   20.9   37.5   41.7
  1ffk0   1vsax   84  2726    3.1   120    50   10.0   18.0   20.8
  1msyA   1y0qA   20   233    8.6    27    11    7.4   54.5   59.3
  1jidB   1xp7A    2    49    4.1    23     7    8.7  100.0   60.9
  1l1cC   1y0qA   21   230    9.1    29    12   13.8   58.3   55.2
  1nc0A   1s1hA   19  1469    1.3    24    10   25.0   60.0   62.5
  1d0uA   1kh6A   11    54   20.4    21     9    0.0   55.6   52.4
  1g70A   2gya9   19   116   16.4    32    14   18.7   35.7   53.1
  2a64A   2tpkA   29   298    9.7    36    12   22.2   58.3   63.9
  1ec6C   1yneA    9    38   23.7    20     6   10.0   66.7   65.0
  1t28A   1z2jA   11    66   16.7    34     9   17.7   44.4   61.8
  1g70A   2gya0   22  2741    0.8    32    14   12.5   50.0   50.0
  1ysvA   2ap0A    7    43   16.3    27     9   14.8   55.6   48.1
  1cx0B   1y26X   23   113   20.4    71    26   14.1   19.2   26.8
  1jbrD   2ap0A   10    44   22.7    28     9    0.0   55.6   39.3
  1d0uA   1yl3A   16  2876    0.6    21     9    4.7   55.6   66.7
  1kxkA   2hemA   17    71   23.9    24    11   20.8   72.7   79.2
  1bivA   2derC   19    77   24.7    28    11   14.3   54.5   50.0
  2fdtA   2hguB   28   124   22.6    36    16   30.5   50.0   63.9
  1pnsA   1ylgA   19  1527    1.2    31    12   12.9   41.7   61.3
  1bivA   1euyB   18    77   23.4    28    11    3.6   54.5   53.6
  1qwbA   1ymoA   11    57   19.3    26    10   26.9   60.0   69.2
  1c04F   1hr2A   23   158   14.6    29    12   13.8   41.7   44.8
  1y39C   2e5lA   41  1522    2.7    58    22   10.3   13.6   27.6
  1rfrA   1xpeA   10    42   23.8    23     7   17.4  100.0   60.9
  1cx0B   2ipyC   18    78   23.1    30    12   20.0   50.0   46.7
  1fkaA   1qd3A   22  1481    1.5    29    11   24.2   72.7   62.1
  1fjgA   1k6hA   21  1507    1.4    22    10    4.5  100.0   90.9
  1nbsA   2e5lA   90  1532    5.9   120    47    3.3   10.6   19.2
  1q93A   2bteB   18    81   22.2    27    12    7.4   58.3   51.9
  1p5nA   2il9A   22   142   15.5    34    13   14.7   30.8   55.9
  1m5kB   1xokA   19    95   20.0    27     7   25.9   71.4   66.7
  1cx0B   1q9aA   16    81   19.8    27    10   11.2   60.0   59.3
  1j2bC   484dB   18    82   22.0    27    10   18.5   50.0   48.1
  1vs5A   1xshA   20  1530    1.3    27    11   33.3   90.9   88.9
  1u6bB   359dB   18   202    8.9    25     4   20.0   75.0   56.0
  1kh6A   1yl41   11   100   11.0    48    14   10.4   35.7   31.2
  1s03A   1yg3A    8    64   12.5    28     9   10.7   33.3   50.0
  1q93A   1u6bB   23   198   11.6    27    12   11.1   58.3   51.9
  2hgp1   2hgpB   14   104   13.5    50     5    0.0    0.0    4.0
  1y27X   2o33A   12    73   16.4    20     9   15.0   66.7   65.0
  1hc8C   1lc6A   13    63   20.6    24    10    4.2   40.0   54.2
  1y0qA   2euyA   28   229   12.2    34    15    5.9   46.7   50.0
  1jzxA   1nbkA   27  2777    1.0    34    14   14.7   50.0   55.9
  1pnsA   1ymoA   34  1527    2.2    47    16   10.6   43.8   36.2
  1kksA   1q96A    9    42   21.4    24     8   25.0   75.0   58.3
  1t28A   2drbB    4    65    6.2    34     9    2.9   33.3   35.3
  1kp7A   1mjiC   12    50   24.0    30    12   13.3   41.7   56.7
  1gidA   2gisA   47   189   24.9    94    37    4.3   13.5   24.5
  2euyA   2go59   22    96   22.9    34    15   11.8   53.3   55.9
  1yg3A   2nz4P   15   151    9.9    28     9    3.6   33.3   32.1
  1pnu0   1u63B   36  2833    1.3    49    19    6.1    0.0   22.4
  1bvjA   1h4sT   15    69   21.7    23    10    0.0   60.0   60.9
  1fyoA   1vs5A   21  1530    1.4    27    11   11.1   54.5   55.6
  1k6hA   2hghB   13    60   21.7    22    10   45.5   80.0   86.4
  1rlgC   2j288   16    78   20.5    25    11    4.0   63.6   60.0
  1k6gA   2hgp1    0    72    0.0    22     5    0.0    0.0   18.2
  1fg0A   1y26X   44   508    8.7    71    30    5.6   23.3   29.6
  1j1uB   359dB   16    79   20.3    25     4    8.0  100.0   52.0
  1p5oA   1rfrA   19    81   23.5    30    14   13.3   71.4   73.3
  1yg3A   2ihxB   15    82   18.3    28     9    0.0   44.4   42.9
  2hvyE   2il9A   36   144   25.0    57    21    3.5   33.3   35.1
  1k6gA   2hgpB   17    78   21.8    22    10   27.3   70.0   72.7
  2euyA   2ez6C    7    55   12.7    28    12   28.6   58.3   64.3
  1y26X   1z43A   30   126   23.8    71    30    2.8   26.7   31.0
  1jzxA   1mmsC   49  2774    1.8    58    22    8.6   27.3   29.3
  1g59B   1yshA   19    80   23.8    28    12   10.7   58.3   71.4
  1mfjA   2du3D   14    71   19.7    20     9   20.0   55.6   80.0
  1xpfA   2adtA    9    53   17.0    23     7    0.0  100.0   73.9
  1p5oA   2j01A   51  2785    1.8    77    31   13.0   29.0   33.8
  1k6hA   2gy9A   18  1488    1.2    22    10   13.6   70.0   90.9
  1na2A   1nbsA   18   125   14.4    30    12   13.3   58.3   60.0
  1vs6B   2dr5B   26  2842    0.9    32    13   18.7   69.2   84.4
  1k9wA   2gcsB   17   123   13.8    23     5   26.1  100.0   65.2
  1eiyC   2anrB   13    85   15.3    25     8   12.0   75.0   72.0
  1k5iA   1l9aB   16   126   12.7    23    10   43.5  100.0   91.3
  1pnxA   1yl41   40  1539    2.6    66    14    6.1   42.9   30.3
  1foqA   1yg3A   17   119   14.3    28     9    3.6   55.6   39.3
  1vorB   2dr7B   25  2827    0.9    33    13    9.1    0.0   36.4
  1eorA   1yhq9   15   123   12.2    22    10   36.3   80.0   81.8
  1kh6A   1mfkA   12    57   21.1    23    10    4.3   60.0   52.2
  1i94A   2noqB   46  1514    3.0    46    18  100.0   94.4  100.0
  1i94A   2noqE   35  1527    2.3    53    22   18.9   27.3   47.2
  1sj3R   2nz4P   27   183   14.8    73    27    1.4   22.2   23.3
  1b36A   1g59B   21    87   24.1    38    16   18.4   31.2   39.5
  2a43A   2ez6C    5    49   10.2    26     8   11.6   50.0   42.3
  1jo7A   1ullA   11    53   20.8    31    13   16.1   38.5   51.6
  1g1xD   2b57A   19    81   23.5    40     4   12.5   75.0   30.0
  1bvjA   2akeB   14    73   19.2    23    10    0.0   50.0   56.5
  1c04F   1fg0A   21   496    4.2    29    12   31.1   66.7   65.5
  1audB   1nemA   10    43   23.3    23    10   17.4   50.0   60.9
  1ec6C   1f1tA    7    51   13.7    20     6   20.0   83.3   60.0
  1sj3R   361dA   15    75   20.0    20     7   25.0   85.7   80.0
  1bivA   1dk1B   15    64   23.4    28    11   21.4   72.7   75.0
  1kpyA   2g1wA    9    37   24.3    22     7    9.1   57.1   50.0
  1ffk0   2hojA   53  2719    1.9    79    30    3.8   16.7   19.0
  1rfrA   1yhq9   19   132   14.4    30    14    3.4   42.9   50.0
  2a64A   359dB   20   301    6.6    25     4   12.0  100.0   56.0
  2b63R   2e5lA   21  1523    1.4    31    11    9.7    0.0   22.6
  1xhpA   2czjB   10    79   12.7    32    14   12.5   57.1   53.1
  1wsuE   2gcsB   17   123   13.8    22    10   18.2   60.0   68.2
  1hvuC   2akeB   19    81   23.5    30    11   10.0   36.4   40.0
  1s2fA   2csxC   17    78   21.8    23     9   34.8   55.6   60.9
  1ffk0   1lngB   67  2713    2.5    97    42   19.6   16.7   37.1
  1l8vA   2b63R   17   163   10.4    31    11   19.4   54.5   58.1
  1njp5   2hgp1    0    75    0.0    25     5    0.0    0.0   20.0
  1qwaA   2nz4P   18   141   12.8    21     9   14.3   55.6   61.9
  1n8xA   1xshA   11    51   21.6    27    11   26.0   72.7   88.9
  1qtqB   2gv3A   15    74   20.3    22     8   22.7   87.5   81.8
  1vsaw   2fy1B   18  2891    0.6    21     8   28.6  100.0   90.5
  1p6vB   1pnxA   34  1539    2.2    45    16   20.0   50.0   48.9
  1fjgA   2draB   30  1507    2.0    34    13   47.0   84.6   76.5
  1ec6C   1s9sA   16   101   15.8    20     6   45.0   66.7   75.0
  1a1tB   1j1uB   17    76   22.4    20     8   15.0   62.5   80.0
  1f84A   1l8vA   13   169    7.7    29    12    0.0    0.0   10.3
  1foqA   1xsgA   13   119   10.9    27    12   22.2   83.3   85.2
  1ekzB   1s1hA   21  1472    1.4    30    14   26.7   50.0   70.0
  1pjyA   2du6D   16    73   21.9    22    10   18.2   50.0   77.3
  1jj29   2ipyC   19   127   15.0    30    12   13.3   16.7   43.3
  1voqA   1ze2C   16  1528    1.0    22     8   18.2   62.5   68.2
  1vsaw   2gdiX   51  2900    1.8    80    31   12.5   25.8   27.5
  1lvjA   1yneA    9    49   18.4    31    11   29.0   54.5   48.4
  1f84A   1u6bB   19   200    9.5    29    12    0.0   25.0   41.4
  1j2bC   1m82A   17    78   21.8    25    11    4.0   45.5   56.0
  1u8dA   2gya0   54  2744    2.0    67    29    7.5   20.7   25.4
  1na2A   2oiuP   16    79   20.3    30    12   20.0   50.0   60.0
  1jj29   484dB   22   122   18.0    27    10   11.1   60.0   63.0
  1q93A   2ihxB   17    82   20.7    27    12   26.0   58.3   59.3
  1nbkA   2es5A   10    45   22.2    23    10   34.8   70.0   82.6
  2feyA   2gya0   30  2749    1.1    43    16    4.7   31.2   46.5
  2feyA   2gya9   28   114   24.6    43    16    9.3   25.0   51.2
  1audB   1hr2A   17   163   10.4    30    10    3.4   50.0   50.0
  1n66A   2gdiX   12    87   13.8    22    10    0.0   50.0   50.0
  1foqA   1kksA   18   110   16.4    24     8   25.0   87.5   66.7
  1e8oE   1n66A    6    65    9.2    22    10   27.2   80.0   81.8
  1gidA   2au4A   29   164   17.7    41    17    4.9   35.3   41.5
  1xpfA   1yl3A   19  2873    0.7    23     7   21.7  100.0   69.6
  2g1wA   2j01B   18   121   14.9    22     7    0.0   57.1   40.9
  2g1wA   2j01A   20  2773    0.7    22     7   18.2   57.1   45.5
  1mfjA   1s2fA    6    35   17.1    20     9    5.0   77.8   80.0
  1jtjA   2go5A   16   127   12.6    23     8   17.4   50.0   56.5
  1tjzA   1vs6B   19  2841    0.7    22    10   27.3   60.0   86.4
  1ze2C   2hgp1    0    72    0.0    22     5    4.5    0.0   18.2
  1d0uA   1pnu9   13   121   10.7    21     9    4.7   66.7   76.2
  1fkaA   1mmsC   38  1486    2.6    58    22    6.9   27.3   25.9
  1ze2C   2hgpB   15    76   19.7    22     8   22.7   75.0   81.8
  2ckyA   2o33A   15    77   19.5    20     9   15.0   66.7   75.0
  1ullA   2j37Z   24   282    8.5    35    15   11.4   33.3   31.4
  1d0uA   1j1uB   16    74   21.6    21     9   19.1   77.8   76.2
  1l1cC   2h2xA    7    41   17.1    21     8    0.0   37.5   52.4
  1q9aA   2draB    8    50   16.0    27    10   14.8   60.0   63.0
  1g59B   2feyA   17    95   17.9    43    16    4.6   25.0   34.9
  1g59B   1ylgA    9    94    9.6    31    12    3.2   50.0   48.4
  1mfkA   1y39C   14    62   22.6    23    10   26.1   60.0   73.9
  1wsuE   2nz4P   18   141   12.8    22    10    0.0   60.0   68.2
  1yl3A   2gipA   20  2880    0.7    28    13   21.5   92.3   92.9
  1jtjA   2g9cA   16    73   21.9    23     8   13.1   62.5   56.5
  2es5A   2hojA   12    86   14.0    23    10   13.1   90.0   82.6
  1yshA   2gdiX   18    90   20.0    28    12   14.3   50.0   53.6
  1k5iA   484dB    6    44   13.6    23    10   34.8   50.0   87.0
  1jzxA   1q93A   22  2774    0.8    27    12   29.6   50.0   74.1
  1k5iA   2go59   15    90   16.7    23    10   39.1   50.0   95.7
  1joxA   1pnxA   17  1534    1.1    21     7   14.3   85.7   61.9
  1xhpA   2gipA    8    48   16.7    28    13   46.4   61.5   89.3
  1k5iA   2go5A   16   127   12.6    23    10   43.5   90.0   87.0
  1lngB   1nemA   17    99   17.2    23    10   17.4   80.0   78.3
  1wz2C   1xokA   20    91   22.0    27     7   22.2   71.4   63.0
  1q9aA   1voqA   21  1529    1.4    27    10   14.8   30.0   51.9
  1ehzA   1r7zA   17    68   25.0    34    13    5.9   53.8   44.1
  1fqzA   1mfjA    5    40   12.5    20     9   10.0   55.6   65.0
  1vsax   2ixyA   18   126   14.3    27    11   29.6   72.7   85.2
  1x8wA   2d1bA   28   244   11.5    39    15   15.4   53.3   56.4
  1k8wB   1kxkA   17    70   24.3    22     8   31.9   87.5   77.3
  1qtqB   2grwA   14    82   17.1    22    10    9.1   60.0   59.1
  1xshA   2hguB   17   129   13.2    27    11   29.7   63.6   63.0
  1mt4A   1z43A   15   103   14.6    24    10   25.0   60.0   91.7
  1ooaC   2ow8y   21  1507    1.4    29    12   20.7   50.0   51.7
  1m5kB   1mzpB   27   111   24.3    55    23    5.5   21.7   25.5
  1fjeA   1k9wA    8    36   22.2    22     5   13.7  100.0   50.0
  1msyA   2gisA   21    99   21.2    27    11   29.6   63.6   70.4
  1k6hA   2gisA   14    94   14.9    22    10   54.6   80.0   86.4
  1jtjA   2gcsB   16   127   12.6    23     8   26.1   75.0   65.2
  1x8wA   2tpkA   23   248    9.3    36    12   22.2   58.3   58.3
  1g59B   2gya0   54  2745    2.0    75    28    2.7   25.0   28.0
  1k9wA   1u9sA   10   165    6.1    23     5    8.7  100.0   52.2
  1ooaC   1u6bB   23   199   11.6    29    12    6.9   50.0   48.3
  1s9sA   1vsaw   83  2894    2.9   101    41    8.9   19.5   25.7
  1mfjA   1tjzA    6    35   17.1    20     9   20.0   77.8   80.0
  1g59B   1hr2A   42   175   24.0    75    28    0.0   21.4   21.3
  1kp7A   2gisA   22    97   22.7    30    13    6.7   38.5   50.0
  1cx0B   2ct8C   24   118   20.3    72    26    9.7   26.9   25.0
  1pnsA   2go5A   88  1537    5.7   127    52    8.7   23.1   28.3
  1xsgA   2bteB   15    84   17.9    27    12    7.4   41.7   51.9
  1vsaw   1xshA   20  2892    0.7    27    11   14.8   72.7   81.5
  1jj29   1qd3A   21   125   16.8    29    11   20.7   54.5   55.2
  1na2A   2go5A   10   144    6.9    30    12    3.3   75.0   73.3
  1s03A   1vorB   32  2834    1.1    47    19   10.6   31.6   48.9
  1jurA   2j37Z   14   283    4.9    22     9    4.5    0.0   54.5
  1vs5A   2akeB   50  1541    3.2    72    27   11.1   25.9   30.6
  1g59B   1xpfA   12    85   14.1    23     7   26.1  100.0   69.6
  1fqzA   2nr0E   19    84   22.6    27    11   29.6   45.5   48.1
  1lvjA   1yl3A   25  2872    0.9    31    13   16.1   53.8   58.1
  1na2A   2go59   21    90   23.3    30    12   26.7   66.7   73.3
  1k5iA   1u9sA   16   158   10.1    23    10   43.5   50.0   69.6
  1dk1B   2h2xA   14    58   24.1    21     8   23.8   75.0   71.4
  1e8oE   1u6bB   36   203   17.7    50    21   10.0   38.1   40.0
  1hwqA   1u6bB   21   198   10.6    30    13    6.7   46.2   50.0
  1msyA   2a64A   20   301    6.6    27    11   25.9   45.5   51.9
  1j2bC   1xjrA   19    99   19.2    47    19    8.5   36.8   38.3
  1vsaw   2il9A   94  2896    3.2   135    40    0.7   15.0   14.8
  1pnsA   2go59   67  1533    4.4    90    36    6.7   19.4   33.3
  1euyB   2fy1B   17    73   23.3    21     8   14.3   87.5   71.4
  2du5D   2gv4A   12    80   15.0    22    10   13.7   50.0   81.8
  1foqA   2drbB   22   111   19.8    35    14   11.4   85.7   82.9
  1j1uB   1s2fA   17    77   22.1    23     9   21.7   77.8   69.6
  1f84A   1vs6B   21  2842    0.7    29    12   51.8   75.0   75.9
  1pnxA   2noqE   35  1546    2.3    53    22    5.7   31.8   32.1
  1pnxA   2noqA  121  1552    7.8   190    65    5.8   12.3   13.7
  1pnxA   2noqB   46  1533    3.0    46    18  100.0  100.0  100.0
  1jzxA   1k5iA   20  2774    0.7    23    10   30.5   80.0   69.6
  1voqA   2dr7B   23  1532    1.5    33    13   39.4   69.2   72.7
  2adtA   2j01A   34  2773    1.2    43    19   23.3   52.6   53.5
  2adtA   2j01B   27   127   21.3    43    19   11.6   47.4   51.2
  1yg3A   2gisA   17   102   16.7    28     9    7.2   55.6   42.9
  1jidB   2j37Z   19   281    6.8    29    12   20.7   83.3   75.9
  1fkaA   1r7zA   27  1480    1.8    34    13    5.9   53.8   44.1
  1yl41   2annB   13    70   18.6    23     6   13.1  100.0   69.6
  1y27X   1ysvA   17    74   23.0    27    12    7.4   50.0   59.3
  1m5kB   1p5oA   30   127   23.6    77    28   11.7   35.7   35.1
  1szyA   2feyA    7    55   12.7    21     9   23.8   55.6   66.7
  1joxA   1u9sA   15   157    9.6    21     7   23.8   42.9   61.9
  1s9sA   2hw8B   26   108   24.1    36    15   16.7   60.0   58.3
  1m5lA   1vs6B   32  2841    1.1    38    16    2.6    0.0   21.1
  1i94A   1u9sA  109  1529    7.1   155    61    3.9   16.4   19.4
  2ez6C   2gy9A   20  1492    1.3    28    12   35.8  100.0   92.9
  1vsaw   1zc5A   28  2898    1.0    41    19   26.8   52.6   61.0
  1m5lA   2gisA   20   108   18.5    38    16    7.9   31.2   31.6
  1qtqB   2anrB   18    76   23.7    25     8   20.0   87.5   64.0
  2d1bA   2es5A    9    52   17.3    23    10   30.5   40.0   78.3
  1jtjA   1x8wA   17   244    7.0    23     8   17.4   62.5   69.6
  1h4sT   1ysvA   15    73   20.5    27    12    7.4   50.0   48.1
  1g1xD   2annB    6    57   10.5    23     4   17.4  100.0   47.8
  1ffk0   1y39C   40  2707    1.5    58    22    0.0   13.6   19.0
  1kp7A   1u6bB   21   202   10.4    30    13   26.6   53.8   50.0
  1fkaA   2hemA   19  1481    1.3    24    11   25.0   63.6   66.7
  1ze2C   2derC   18    74   24.3    22     8   22.7   75.0   68.2
  1mfyA   2gy9A   24  1488    1.6    31    10    6.5   20.0   58.1
  2hghB   2i82E   12    58   20.7    21     8   33.3   75.0   71.4
  1wz2C   361dA   14    94   14.9    20     7   30.0   71.4   75.0
  1lngB   2gy9A   72  1496    4.8    97    42    6.2   14.3   21.6
  1k6hA   1qtqB   18    75   24.0    22    10   40.9   80.0   77.3
  1zc5A   2o33A   10    45   22.2    20     9   25.0  100.0   95.0
  1ffk0   1xjrA   31  2709    1.1    47    19    4.2   31.6   34.0
  1u9sA   1yl41   29   183   15.8    66    14    4.5   42.9   28.8
  1hr2A   1i6uC   29   160   18.1    37    17   13.5   52.9   54.1
  1ooaC   2e5lA   21  1522    1.4    29    12   10.3   50.0   51.7
  1nkw9   2drbB   22   124   17.7    35    14   17.2   64.3   60.0
  2gya9   2hemA   15   113   13.3    24    11   12.5   45.5   58.3
  1n66A   1s9sA   16   105   15.2    22    10   40.9   40.0   90.9
  1mfyA   2fy1B    8    40   20.0    21     8   23.8   75.0   81.0
  1u6bB   1yshA   20   202    9.9    28    12   17.8   75.0   78.6
  1p5nA   2a64A   27   300    9.0    34    13    2.9   30.8   35.3
  1l8vA   1vs6B  108  2864    3.8   157    63    4.5   11.1   12.7
  1e8oE   2ow8y   36  1505    2.4    50    21   20.0   33.3   36.0
  1l8vA   2drbB   26   159   16.4    35    14   14.3   64.3   62.9
  1vorA   1xshA   19   118   16.1    27    11    0.0   45.5   44.4
  1foqA   361dA   12   112   10.7    20     7   30.0  100.0   70.0
  1pnu9   1rfrA   21   118   17.8    30    14   13.3   42.9   43.3
  1jtjA   2ozbC    9    45   20.0    23     8   21.8   50.0   56.5
  1mnxA   2feyA   13    65   20.0    42    16    9.5   31.2   45.2
[truncated: 3,017,212 more chars]
