# Supplementary material for: Quantifying the relationship between sequence and three-dimensional structure conservation in RNA
Source: BMC Bioinformatics. 2010 Jun 15;11:322. doi: 10.1186/1471-2105-11-322 (PMC2904352; doi:10.1186/1471-2105-11-322)
Supplement: Additional file 4 — HA-RNA09 dataset. Structural alignments in the HA-RNA09 dataset used to quantify the relationship between sequence and structure in RNA. [file 1471-2105-11-322-S4.TXT]

#ALIGNMENTS FROM RNA09 DATASET WITH LPID>4.5 AND LPSS>4.5 AND LPSI>4.5
#IDS:   Identities in the sequence alignment
#SNORM: Length of the shortest sequence chain
#SID:   Percentage of sequence alignment (100*IDS/SNORM)
#NORM:  Length of the shortest chain
#NSS:   Lower numeber of base pairs between chain1 and chain2 
#PID:   Percentage of sequence identity in the 3D alignment
#PSS:   Percentage of secondary structure identity in the 3D alignment
#PSI:   Percentage structural identitiy
#LPID:  Negative logarithm of PID p-value
#LPSS:  Negative logarithm of PSS p-value
#LPSI:  Negative logarithm of PSI p-value
#MLN:   Mean Negative logarithm of PID, PSS and PSI
#RMSD:  RMSD for the structural aligned core nucleotides
#CHAIN1  CHAIN2  IDS SNORM    SID  NORM   NSS    PID    PSS    PSI   LPID   LPSS   LPSI    MLN  RMSD
  1mmsC   1yi20   44    58   75.9    58    22   75.9   95.5  100.0  10.49   4.51   6.29   7.10  0.77
  1jzxA   1vsaw 2249  2880   81.1  2774  1020   69.3   78.5   90.3  37.00  37.00  37.00  37.00  1.71
  2azxC   2j00V   50    75   66.7    72    28   50.0   75.0   94.4   8.57   4.60   7.72   6.96  1.78
  1y27X   3ds7A   61    67   91.0    67    28   83.6   96.4   95.5  13.71   6.36   7.14   9.07  1.59
  1h4sT   2hgrC   44    76   65.7    67    25   56.7   96.0   89.6   9.05   5.42   6.53   7.00  1.93
  1vs6B   1vsaw 2142  2889   75.4  2841  1133   63.3   78.6   88.9  37.00  37.00  37.00  37.00  1.79
  1y26X   2eewA   45    67   67.2    67    29   58.2   96.6  100.0   9.31   6.68   7.60   7.87  1.77
  1u8dA   2g9cA   66    67   98.5    67    29   98.5  100.0  100.0  16.30   6.98   7.60  10.29  0.57
  1ffyT   2hgrC   46    75   61.3    75    30   44.0   90.0   88.0   7.81   6.41   7.40   7.20  1.68
  1euyB   2fmtC   50    74   67.6    73    28   42.5   82.1   89.0   7.28   5.18   7.25   6.57  2.03
  2b57A   2eevA   62    65   95.4    65    28   95.4  100.0  100.0  15.22   6.66   7.31   9.73  0.54
  1ffyT   2hgrD   55    75   73.3    75    28   54.7   85.7   90.7   9.91   5.48   7.71   7.70  2.01
  1vspx   2zjpZ   90   120   75.0   120    48   66.7   79.2   91.7  21.12  10.22  14.15  15.16  1.88
  3ccs0   3d5bA 1980  2894   68.4  2754  1106   52.5   75.2   85.3  37.00  37.00  37.00  37.00  1.64
  1efwC   1ffyT   51    73   69.9    73    29   47.9   86.2   91.8   8.31   5.79   7.57   7.22  1.80
  2eetA   2g9cA   64    67   95.5    67    28   95.5  100.0  100.0  15.78   6.66   7.60  10.01  0.43
  1exdB   2hgrC   51    73   69.9    73    28   39.7   85.7   86.3   6.75   5.48   6.95   6.39  2.09
  2d6fE   2ow80   40    74   55.6    72    29   31.9   82.8   93.1   5.18   5.50   7.58   6.08  2.15
  1hc8C   3ccs0   44    58   75.9    58    23   74.1   91.3  100.0  10.22   4.53   6.29   7.01  0.87
  1ffk0   3ccs0 2874  2922   98.4  2706  1091   98.3   98.4  100.0  37.00  37.00  37.00  37.00  0.36
  1ehzA   1u0bA   39    74   67.2    74    30   31.0   86.7   90.5   5.18   6.11   7.55   6.28  2.03
  1jzxA   3ccj0 1947  2880   67.6  2754  1020   49.1   73.7   83.0  37.00  37.00  37.00  37.00  1.80
  1mmsC   3cpw0   44    58   75.9    58    22   75.9   95.5  100.0  10.49   4.51   6.29   7.10  0.79
  1ehzA   1euyB   36    74   60.0    73    28   35.6   92.9   89.0   5.96   6.07   7.25   6.43  1.97
  2ckyA   2gdiX   57    77   74.0    77    29   67.5   82.8   87.0  12.82   5.50   7.54   8.62  1.73
  2azxC   2du6D   46    71   64.8    71    26   47.8   84.6   87.3   8.04   4.86   6.80   6.57  1.94
  2d6fE   2derC   48    74   66.7    72    25   50.0   84.0   87.5   8.57   4.56   6.95   6.69  1.88
  1euqB   1g59B   47    72   65.3    72    28   49.9   92.9   94.4   8.56   6.07   7.72   7.45  1.79
  1efwC   1firA   50    73   68.5    73    28   49.3  100.0   93.2   8.58   6.66   7.72   7.65  1.38
  1yfgA   2csxC   51    75   68.0    75    27   42.7   85.2   82.7   7.55   5.17   6.78   6.50  1.72
  1vsaw   2j01A 2768  2787   99.9  2772  1065   93.9   87.6   96.9  37.00  37.00  37.00  37.00  1.53
  1ffyT   2traA   49    75   65.3    73    28   39.7   82.1   82.2   6.75   5.18   6.48   6.14  2.08
  2j01A   3ccv0 1920  2787   68.9  2754  1065   52.3   77.0   84.9  37.00  37.00  37.00  37.00  1.69
  2azxC   2traA   51    75   68.0    72    28   30.6   78.6   93.1   4.93   4.89   7.58   5.80  2.22
  1wz2C   2hgrC   58    76   76.3    76    30   47.3   70.0   82.9   8.60   4.62   6.93   6.71  2.04
  1ehzA   2ow80   51    76   85.0    76    29   77.6   93.1   93.4  14.65   6.38   8.16   9.73  1.76
  1ehzA   3fozC   50    74   67.6    74    30   44.6   86.7   90.5   7.80   6.11   7.55   7.16  1.90
  1fg0A   2j01A  369   602   74.4   496   193   63.9   85.0   95.0  37.00  37.00  37.00  37.00  1.60
  1grzA   1l8vA  150   157   95.5   157    63   80.2   68.3   86.0  34.95  12.20  18.12  21.75  2.17
  1y0qA   2rkjK  225   229   98.3   229    85   86.5   80.0   87.8  37.00  21.31  28.98  29.10  1.51
  1c0aB   1ehzA   51    76   67.1    76    28   39.5   85.7   86.8   7.03   5.48   7.39   6.63  1.73
  1exdB   2rd2B   70    73   95.9    73    28   94.5   92.9   98.6  17.21   6.07   8.34  10.54  1.03
  1jj29   2j01B   81   122   68.1   119    48   61.4   75.0   94.1  19.14   9.57  14.46  14.39  1.72
  1c0aB   2bteB   52    77   67.5    77    28   41.6   78.6   77.9   7.56   4.89   6.45   6.30  2.03
  1euqB   1firA   46    72   63.9    72    28   37.5   92.9   90.3   6.22   6.07   7.26   6.52  1.79
  1c0aB   2csxC   56    75   74.7    75    27   40.0   88.9   85.3   7.02   5.46   7.08   6.52  1.86
  1j1uB   2hgrC   56    76   75.7    74    29   52.7   75.9   86.5   9.37   4.91   7.10   7.12  1.94
  1j1uB   2hgrD   54    76   73.0    74    28   58.1   82.1   90.5  10.42   5.18   7.55   7.72  2.03
  1hc8C   1y39C   54    58   93.1    58    22   93.1   95.5  100.0  13.02   4.51   6.29   7.94  0.36
  3cc70   3ccv0 2921  2923   99.9  2754  1104   99.9   99.3  100.0  37.00  37.00  37.00  37.00  0.16
  1ffyT   2du6D   41    71   57.7    71    26   36.6   92.3   91.5   5.96   5.44   7.26   6.22  1.91
  1grzA   2r8sR  154   159   96.9   159    64   79.2   70.3   84.3  34.95  12.87  17.96  21.93  2.03
  1vsax   1yhq9   83   121   69.2   120    49   59.1   61.2   87.5  18.59   7.67  13.35  13.20  2.06
  1grzA   1x8wA  237   247   97.9   242    90   72.3   71.1   86.8  37.00  20.06  30.50  29.18  2.03
  1c0aB   1h4sT   55    77   71.4    67    25   47.8   96.0   91.0   7.51   5.42   6.68   6.54  1.93
  1y26X   2g9cA   47    67   70.1    67    29   61.2   96.6  100.0   9.83   6.68   7.60   8.04  1.77
  1g59B   2rd2B   48    75   64.0    74    28   48.6   92.9   90.5   8.58   6.07   7.55   7.40  1.82
  1ehzA   1gaxC   37    75   57.8    75    28   41.4   89.3   86.7   7.29   5.78   7.25   6.77  1.62
  1gaxC   2ow80   51    75   68.0    75    28   49.3   75.0   84.0   8.85   4.60   6.93   6.79  1.92
  1vs6B   3d5bA 2179  2894   75.3  2841  1123   64.4   83.9   90.5  37.00  37.00  37.00  37.00  1.46
  1vs5A   3d5aA 1202  1525   78.8  1504   599   70.9   85.5   92.5  37.00  37.00  37.00  37.00  1.78
  1ffk0   3ccj0 2874  2922   98.4  2706  1091   98.3   96.4  100.0  37.00  37.00  37.00  37.00  0.39
  1gaxC   3fozC   46    74   62.2    74    28   50.0   78.6   85.1   8.85   4.89   6.94   6.89  1.78
  2qex0   3ccv0 2730  2772   98.5  2754  1107   98.5   99.0  100.0  37.00  37.00  37.00  37.00  0.80
  1ffyT   2azxC   50    75   69.4    72    28   47.2   92.9   88.9   8.05   6.07   7.11   7.08  1.40
  1ffk0   3d5bA 1975  2894   68.2  2706  1091   53.7   76.7   86.6  37.00  37.00  37.00  37.00  1.64
  2hgrC   3epkF   43    69   62.3    69    28   46.4   82.1   91.3   7.52   5.18   6.97   6.56  1.84
  1vs6B   1y39C   52    58   89.7    58    22   89.7  100.0  100.0  12.52   4.79   6.29   7.87  0.68
  1euqB   1exdB   71    72   98.6    72    28   95.8  100.0  100.0  17.19   6.66   8.34  10.73  0.91
  3cce0   3ccj0 2921  2923   99.9  2754  1103   99.9   96.9  100.0  37.00  37.00  37.00  37.00  0.33
  1j1uB   2d6fE   48    74   66.7    72    29   44.5   86.2   93.1   7.54   5.79   7.58   6.97  2.29
  1ffyT   2ow80   53    75   70.7    75    29   45.3   79.3   82.7   8.07   5.20   6.78   6.68  2.12
  2azxC   2d6fE   49    74   68.1    72    28   44.5   78.6   93.1   7.54   4.89   7.58   6.67  2.06
  1vs6B   3cc70 1998  2904   68.8  2754  1104   49.1   74.0   82.9  37.00  37.00  37.00  37.00  1.80
  1u8dA   2eesA   65    67   97.0    67    28   97.0  100.0  100.0  16.04   6.66   7.60  10.10  0.80
  2uxdA   3d5aA 1521  1523   99.9  1484   589   97.3   93.2   97.6  37.00  37.00  37.00  37.00  1.49
  1g59B   1j1uB   46    75   62.2    74    28   40.5   82.1   81.1   7.02   5.18   6.48   6.23  2.45
  2hguB   2zjqY   92   122   75.4   122    47   68.0   70.2   94.3  21.97   8.59  14.95  15.17  1.75
  2j01A   3cc70 1920  2787   68.9  2754  1065   52.4   77.1   84.9  37.00  37.00  37.00  37.00  1.69
  3cc70   3ccm0 2921  2923   99.9  2754  1104   99.9   98.8  100.0  37.00  37.00  37.00  37.00  0.34
  1u6bB   1y0qA  118   197   59.9   197    70   34.0   52.9   60.9  18.19  10.32  15.62  14.71  1.75
  2g9cA   3ds7A   61    67   91.0    67    28   86.6   92.9   95.5  14.23   6.07   7.14   9.15  1.03
  1yfgA   2ct8C   50    74   67.6    74    26   44.6   88.5   89.2   7.80   5.16   7.41   6.79  1.80
  2d6fE   2fmtC   49    74   66.2    72    28   43.1   75.0   81.9   7.28   4.60   6.33   6.07  2.09
  1jzxA   3ccm0 1947  2880   67.6  2754  1020   48.8   73.8   82.3  37.00  37.00  37.00  37.00  1.80
  1cx0B   2oihB   71    72   98.6    72    26   95.8   96.2   97.2  17.19   5.74   8.03  10.32  1.36
  1u6bB   2rkjK  126   197   64.0   197    70   34.5   55.7   62.9  18.49  10.98  16.27  15.25  1.77
  2azxC   2du5D   46    71   64.8    71    26   47.9   80.8   88.7   8.05   4.57   6.96   6.53  1.87
  1jzxA   2jl6A 2289  2866   79.9  2774  1020   71.0   82.3   91.5  37.00  37.00  37.00  37.00  1.33
  1y26X   2eesA   44    67   65.7    67    28   56.7   96.4   97.0   9.05   6.36   7.29   7.57  1.69
  1vs6B   3ccj0 1998  2904   68.8  2754  1103   49.0   72.7   82.7  37.00  37.00  37.00  37.00  1.79
  2fmtC   2traA   50    75   66.7    73    28   31.5   78.6   75.3   5.18   4.89   5.71   5.26  1.84
  1gaxC   2csxC   56    75   74.7    75    27   58.7   85.2   88.0  10.70   5.17   7.40   7.76  1.63
  1c0aB   1qf6B   51    76   67.1    76    28   43.4   96.4   90.8   7.81   6.36   7.86   7.34  1.73
  2jl6A   2qex0 1901  2772   68.6  2754  1097   51.9   74.2   84.3  37.00  37.00  37.00  37.00  1.78
  1jzxA   3ccv0 1947  2880   67.6  2754  1020   48.9   73.8   82.5  37.00  37.00  37.00  37.00  1.77
  1vsaw   2v47A 2773  2782   99.7  2767  1045   94.2   86.8   96.9  37.00  37.00  37.00  37.00  1.53
  1vs5A   2e5lA 1192  1520   78.6  1517   604   68.5   77.6   89.5  37.00  37.00  37.00  37.00  2.10
  2du5D   2rd2B   49    71   69.0    71    26   43.7   80.8   83.1   7.27   4.57   6.34   6.06  1.99
  1vsax   2zjqY   91   121   75.2   120    48   67.5   89.6   94.2  21.39  11.81  14.63  15.94  2.06
  1c0aB   2rd2B   54    75   72.0    74    28   33.8   75.0   86.5   5.71   4.60   7.10   5.80  2.09
  2d6fE   3epkF   41    69   59.4    69    28   37.7   82.1   81.2   5.96   5.18   5.90   5.68  1.90
  2j00V   3fozC   46    74   62.2    74    28   43.2   92.9   86.5   7.53   6.07   7.10   6.90  1.75
  1wz2C   3fozC   53    74   71.6    74    30   51.4   76.7   83.8   9.12   5.22   6.79   7.04  2.00
  2bteB   2rd2B   50    75   66.7    74    28   37.8   85.7   85.1   6.49   5.48   6.94   6.30  2.03
  2bteB   3fozC   48    74   64.9    74    29   39.2   79.3   78.4   6.76   5.20   6.17   6.04  2.06
  1y26X   3ds7A   41    67   61.2    67    28   50.7   82.1   92.5   8.01   5.18   6.83   6.67  2.21
  1y27X   2eewA   65    67   97.0    67    29   91.0   96.6   98.5  14.99   6.68   7.45   9.71  1.34
  1qtqB   2bteB   49    75   66.2    74    28   37.8   82.1   85.1   6.48   5.18   6.94   6.20  1.95
  1yhq9   2zjpZ   75   122   61.5   122    48   49.2   68.8   84.4  15.55   8.62  13.02  12.40  2.17
  1u0bA   2ct8C   53    74   71.6    74    26   36.5   80.8   82.4   6.23   4.57   6.63   5.81  2.12
  2zjqY   3d5bB   93   122   76.2   119    47   72.3   97.9   98.3  22.77  12.74  15.26  16.92  1.46
  1i94A   2f4vA 1510  1511   99.9  1507   594   99.7   90.2   99.7  37.00  37.00  37.00  37.00  1.08
  1ffk0   3ccv0 2874  2922   98.4  2706  1091   98.3   99.1  100.0  37.00  37.00  37.00  37.00  0.26
  1mmsC   3cce0   44    58   75.9    58    22   75.9   95.5  100.0  10.49   4.51   6.29   7.10  0.86
  1hc8C   2qex0   44    58   75.9    58    23   74.1   95.7  100.0  10.22   4.82   6.29   7.11  0.82
  1mmsC   1vs6B   51    58   87.9    58    22   86.2   95.5  100.0  12.01   4.51   6.29   7.60  0.61
  1fg0A   3ccm0  590   602   98.0   496   193   98.0   95.3  100.0  37.00  37.00  37.00  37.00  0.55
  2j00V   3fozD   42    69   60.9    69    27   44.9   81.5   85.5   7.25   4.88   6.36   6.16  1.77
  1efwC   1h4sT   51    73   69.9    67    25   49.3   88.0   91.0   7.77   4.85   6.68   6.43  2.05
  2fmtC   3fozC   46    74   62.2    74    28   37.8   78.6   79.7   6.49   4.89   6.32   5.90  2.14
  1jj29   1yhq9  120   122   98.4   122    48   97.5   97.9   99.2  32.05  13.08  15.90  20.34  0.30
  1gaxC   2bteB   56    75   74.7    75    28   46.6   85.7   80.0   8.33   5.48   6.47   6.76  1.93
  1u8dA   2eevA   65    67   97.0    67    29   97.0  100.0  100.0  16.04   6.98   7.60  10.21  0.39
  1c0aB   2hgrC   48    76   63.2    76    28   39.5   89.3   86.8   7.03   5.78   7.39   6.73  1.60
  1c0aB   3fozC   48    74   64.9    74    28   37.8   89.3   89.2   6.49   5.78   7.41   6.55  1.84
  2eeuA   2eevA   65    67   97.0    67    29   97.0  100.0  100.0  16.04   6.98   7.60  10.21  0.48
  2du5D   2du6D   69    71   97.2    71    26   97.2   88.5  100.0  17.17   5.16   8.20  10.17  0.51
  1jj29   1vsax   82   121   68.3   120    48   57.5   56.2   86.7  18.03   6.69  13.20  12.64  2.03
  2d6fE   2j00V   49    74   66.2    72    28   44.4   75.0   88.9   7.52   4.60   7.11   6.41  2.08
  2v47A   3cc70 1916  2782   68.9  2754  1045   52.4   75.5   84.7  37.00  37.00  37.00  37.00  1.68
  1u8dA   3ds7A   62    67   92.5    67    28   89.6   92.9   95.5  14.75   6.07   7.14   9.32  1.10
  1vs6B   3ccm0 1998  2904   68.8  2754  1108   48.7   73.3   82.3  37.00  37.00  37.00  37.00  1.81
  1efwC   3fozC   47    73   64.4    73    29   41.1   89.7   90.4   7.01   6.09   7.41   6.84  1.79
  1i94A   3d5aA 1513  1514   99.9  1504   599   96.7   90.8   97.6  37.00  37.00  37.00  37.00  1.68
  1wz2C   2bteB   57    83   73.1    78    29   51.3   75.9   87.2   9.67   4.91   7.69   7.42  2.03
  1yhq9   3d5bB   81   122   66.4   119    47   61.3   74.5   92.4  19.12   9.24  14.14  14.17  1.77
  2du3D   2j00V   50    71   70.4    71    28   53.5   82.1   91.5   9.08   5.18   7.26   7.18  1.74
  1fg0A   3d5bA  426   602   70.8   496   193   64.1   83.9   95.4  37.00  37.00  37.00  37.00  1.55
  1ffyT   1j1uB   52    75   70.3    74    29   50.0   96.6   86.5   8.85   6.68   7.10   7.54  1.55
  1mmsC   3ccs0   44    58   75.9    58    22   75.9   95.5  100.0  10.49   4.51   6.29   7.10  0.88
  1vs6B   3ccv0 1998  2904   68.8  2754  1107   48.8   73.7   82.9  37.00  37.00  37.00  37.00  1.80
  2hgrC   3fozC   47    74   63.5    74    30   47.3   86.7   87.8   8.33   6.11   7.25   7.23  1.61
  1exdB   1g59B   48    73   65.8    73    28   49.3   92.9   94.5   8.58   6.07   7.87   7.51  1.72
  1h4sT   2rd2B   53    75   70.7    67    25   43.3   96.0   88.1   6.73   5.42   6.38   6.18  2.07
  1i94A   2e5lA 1512  1514   99.9  1514   604   99.3   93.4   99.3  37.00  37.00  37.00  37.00  0.87
  1jzxA   2j01A 2184  2787   78.8  2772  1020   70.1   82.2   90.4  37.00  37.00  37.00  37.00  1.35
  1euyB   1gtrB   71    74   95.9    73    28   97.3   92.9   98.6  17.75   6.07   8.34  10.72  0.83
  1ffyT   1h3eB   50    75   66.7    75    27   44.0   85.2   85.3   7.81   5.17   7.08   6.69  1.96
  1x8wA   2r8sR  152   159   95.6   159    64   74.8   57.8   83.0  32.95  10.21  17.62  20.26  1.85
  1hc8C   3ccm0   44    58   75.9    58    23   72.4   91.3   98.3   9.97   4.53   6.14   6.88  0.76
  2eetA   2eewA   64    67   95.5    67    28   95.5  100.0  100.0  15.78   6.66   7.60  10.01  0.42
  1ffk0   3ccm0 2874  2922   98.4  2706  1091   98.3   98.7  100.0  37.00  37.00  37.00  37.00  0.39
  1efwC   2bteB   49    73   67.1    73    29   45.2   82.8   86.3   7.80   5.50   6.95   6.75  2.10
  2ow8y   2uxdA 1521  1522   99.9  1484   589   91.0   81.7   94.1  37.00  37.00  37.00  37.00  2.05
  1euqB   1h4sT   45    72   67.2    67    25   38.8   84.0   85.1   5.95   4.56   6.07   5.53  2.15
  1exdB   1gtrB   70    73   95.9    73    28   94.5   96.4   97.3  17.21   6.36   8.19  10.59  1.03
  1yhq9   2zjqY   75   122   61.5   122    48   49.2   68.8   84.4  15.55   8.62  13.02  12.40  2.15
  1ehzA   2csxC   36    75   58.1    75    27   29.4   88.9   81.3   4.93   5.46   6.62   5.67  1.55
  1efwC   1qf6B   48    73   65.8    73    28   43.8   89.3   90.4   7.53   5.78   7.41   6.90  1.95
  1u0bA   2d6fE   44    74   61.1    72    31   37.5   74.2   88.9   6.23   5.23   7.11   6.19  2.36
  1yi20   2j01A 1921  2787   68.9  2754  1065   52.4   77.4   84.8  37.00  37.00  37.00  37.00  1.69
  2jl6A   3d5bA 2837  2866   99.0  2851  1097   96.9   93.0   97.9  37.00  37.00  37.00  37.00  0.74
  2bteB   2du3D   48    71   67.6    71    28   57.7   85.7   88.7   9.87   5.48   6.96   7.43  2.09
  1ffyT   1firA   53    75   70.7    75    28   41.3   96.4   93.3   7.28   6.36   8.01   7.22  1.54
  1euqB   1qtqB   71    72   98.6    72    28   98.6   96.4  100.0  17.71   6.36   8.34  10.81  0.79
  2azxC   2rd2B   49    75   65.3    72    28   36.1   85.7   88.9   5.96   5.48   7.11   6.18  1.78
  2eetA   3ds7A   60    67   89.6    67    28   86.6   92.9   95.5  14.23   6.07   7.14   9.15  0.95
  3cc70   3d5bA 1980  2894   68.4  2754  1104   52.7   75.8   85.2  37.00  37.00  37.00  37.00  1.65
  1euqB   2hgrC   50    72   69.4    72    28   43.0   75.0   88.9   7.26   4.60   7.11   6.32  1.97
  3cpw0   3d5bA 1976  2894   68.3  2754  1103   53.0   75.8   85.3  37.00  37.00  37.00  37.00  1.67
  1gidA   1x8wA  151   158   95.6   158    65   77.2   60.0   84.8  33.79  10.89  17.95  20.88  2.30
  1euyB   2du3D   45    71   63.4    71    28   43.7   78.6   84.5   7.27   4.89   6.50   6.22  1.79
  2eesA   2eevA   63    67   94.0    67    28   94.0  100.0  100.0  15.52   6.66   7.60   9.93  0.82
  1firA   3epkF   49    69   71.0    69    28   46.4   82.1   88.4   7.52   5.18   6.67   6.46  1.64
  1c0aB   1ffyT   52    75   69.3    75    28   45.3   96.4   92.0   8.06   6.36   7.86   7.43  1.74
  1j1uB   2ow80   47    76   63.5    74    29   45.9   75.9   86.5   8.06   4.91   7.10   6.69  1.96
  1y27X   2eesA   64    67   95.5    67    28   91.0  100.0  100.0  14.99   6.66   7.60   9.75  1.37
  1efwC   1ehzA   49    73   67.1    73    29   43.8   93.1   90.4   7.53   6.38   7.41   7.11  1.79
  1h4sT   2fmtC   54    77   70.1    67    25   58.2  100.0   95.5   9.31   5.71   7.14   7.39  1.56
  1ehzA   2du5D   31    71   54.4    71    26   32.4   80.8   83.1   5.18   4.57   6.34   5.37  1.85
  1exdB   2fmtC   50    73   68.5    73    28   41.1   78.6   89.0   7.01   4.89   7.25   6.39  2.03
  1gaxC   2j00V   56    75   74.7    75    28   49.3   85.7   82.7   8.85   5.48   6.78   7.04  1.60
  1vs6B   1yi20 1998  2904   68.8  2754  1105   49.1   74.3   83.0  37.00  37.00  37.00  37.00  1.81
  2f4vA   3d5aA 1510  1511   99.9  1504   594   97.3   90.4   97.6  37.00  37.00  37.00  37.00  1.43
  2gdiX   2hojA   73    80   92.4    79    30   88.6   86.7   92.4  17.61   6.11   8.46  10.73  1.38
  1yi20   3cpw0 2874  2922   98.4  2754  1103   98.3   99.1  100.0  37.00  37.00  37.00  37.00  0.24
  1euyB   2rd2B   71    74   95.9    73    28   97.3  100.0   98.6  17.75   6.66   8.34  10.91  0.50
  1fg0A   1jzxA  343   602   69.2   496   193   61.1   84.5   93.5  37.00  37.00  37.00  37.00  1.65
  1vsaw   2qex0 1903  2772   68.7  2754  1109   51.0   68.7   83.3  37.00  37.00  37.00  37.00  2.04
  1jzxA   3d5bA 2314  2880   80.3  2774  1020   71.1   83.2   91.6  37.00  37.00  37.00  37.00  1.35
  1u8dA   1y27X   65    68   97.0    67    29   94.0  100.0  100.0  15.52   6.98   7.60  10.03  1.38
  2azxC   3fozC   46    74   62.2    72    28   38.9   82.1   86.1   6.49   5.18   6.80   6.16  2.12
  1vsaw   3d5bA 2887  2889   99.9  2879  1123   91.0   84.9   94.2  37.00  37.00  37.00  37.00  1.50
  2v47A   3cce0 1916  2782   68.9  2754  1045   52.4   75.5   84.8  37.00  37.00  37.00  37.00  1.68
  1firA   1h4sT   50    76   65.8    67    25   46.3   96.0   88.1   7.25   5.42   6.38   6.35  1.77
  1firA   2rd2B   46    75   61.3    74    28   32.4   75.0   87.8   5.44   4.60   7.25   5.76  1.85
  1hr2A   1x8wA  150   158   95.5   157    64   75.7   54.7   83.4  32.91   9.54  17.46  19.97  2.50
  1euqB   2azxC   46    72   63.9    72    28   36.1   78.6   87.5   5.97   4.89   6.95   5.94  1.79
  1g59B   1gtrB   48    74   64.9    74    28   51.4   85.7   90.5   9.12   5.48   7.55   7.38  2.04
  1g59B   2du3D   44    71   62.0    71    28   35.2   75.0   83.1   5.70   4.60   6.34   5.55  2.39
  1j1uB   2traA   55    75   73.3    73    28   45.2   96.4   90.4   7.80   6.36   7.41   7.19  1.84
  2bteB   2traA   52    75   69.3    73    28   34.2   75.0   83.6   5.70   4.60   6.64   5.64  2.38
  1ffyT   1gtrB   49    74   66.2    74    28   43.2   85.7   85.1   7.53   5.48   6.94   6.65  1.84
  1vsaw   3cpw0 1973  2889   68.3  2754  1103   52.0   71.1   84.4  37.00  37.00  37.00  37.00  1.97
  2fmtC   2j00V   76    77   98.7    77    28   75.3   89.3   84.4  14.40   5.78   7.23   9.13  1.83
  1firA   2bteB   54    76   71.1    76    28   42.1   89.3   84.2   7.55   5.78   7.08   6.80  1.98
  1gidA   1grzA  153   158   96.8   158    65   79.1   63.1   86.1  34.66  11.57  18.28  21.50  2.25
  1vs6B   2jl6A 2157  2866   75.3  2841  1097   65.4   86.5   90.7  37.00  37.00  37.00  37.00  1.40
  1i94A   2ow8y 1489  1514   99.1  1502   594   85.2   74.2   89.7  37.00  37.00  37.00  37.00  2.23
  1euyB   1qtqB   71    74   97.3    73    28   97.2   96.4   98.6  17.73   6.36   8.34  10.81  0.67
  2b57A   2eeuA   62    65   95.4    65    28   95.4  100.0  100.0  15.22   6.66   7.31   9.73  0.53
  1ehzA   1firA   56    76   73.7    76    28   56.6   96.4   96.1  10.45   6.36   8.48   8.43  1.33
  1y26X   2eetA   44    67   65.7    67    28   56.7   96.4  100.0   9.05   6.36   7.60   7.67  1.84
  1firA   2hgrC   47    76   61.8    76    28   40.8  100.0   94.7   7.29   6.66   8.32   7.42  1.59
  1j1uB   2azxC   45    75   62.5    72    28   54.1  100.0   98.6   9.35   6.66   8.19   8.07  1.54
  1vspx   2zjqY   90   120   75.0   120    48   68.3   89.6   95.0  21.66  11.81  14.78  16.08  1.94
  3ccm0   3ccv0 2921  2923   99.9  2754  1107   99.9   98.9  100.0  37.00  37.00  37.00  37.00  0.32
  2d6fE   2du6D   46    71   64.8    71    26   47.9   84.6   91.5   8.04   4.86   7.26   6.72  2.06
  1fjgA   1fkaA 1475  1518   99.7  1479   434   78.1   76.5   93.5  37.00  37.00  37.00  37.00  1.96
  1h4sT   1wz2C   36    77   53.7    67    25   38.9   84.0   88.1   5.96   4.56   6.38   5.63  1.74
  1c0aB   1firA   55    76   72.4    76    28   47.4   96.4   88.2   8.61   6.36   7.55   7.51  1.38
  1ffk0   2jl6A 1960  2866   68.4  2706  1091   53.3   75.7   86.2  37.00  37.00  37.00  37.00  1.66
  1y27X   2eevA   64    67   95.5    67    29   89.6   96.6   98.5  14.75   6.68   7.45   9.63  1.28
  1c0aB   1gaxC   57    75   76.0    75    28   44.0   85.7   85.3   7.81   5.48   7.08   6.79  2.02
  2akeB   2traA   50    72   69.4    72    27   31.9   85.2   88.9   5.17   5.17   7.11   5.82  2.25
  3cce0   3ccm0 2921  2923   99.9  2754  1108   99.9   98.6  100.0  37.00  37.00  37.00  37.00  0.33
  1exdB   1firA   48    73   65.8    73    28   35.6   78.6   87.7   5.96   4.89   7.10   5.99  2.19
  1firA   1yfgA   49    75   65.3    75    28   37.3   85.7   85.3   6.49   5.48   7.08   6.35  1.93
  1ehzA   1qtqB   35    75   59.3    74    28   36.5   85.7   85.1   6.24   5.48   6.94   6.22  1.98
  2jl6A   3ccj0 1965  2866   68.6  2754  1097   52.1   74.8   84.8  37.00  37.00  37.00  37.00  1.65
  1j1uB   1yfgA   52    75   69.3    74    29   35.1   72.4   79.7   5.96   4.61   6.32   5.63  2.14
  2du3D   2du6D   69    71   97.2    71    26   97.2   92.3  100.0  17.17   5.44   8.20  10.27  0.70
  1ehzA   2traA   48    75   64.0    73    28   32.9   82.1   87.7   5.45   5.18   7.10   5.91  2.15
  1euqB   2rd2B   71    72   98.6    72    28   98.6   92.9  100.0  17.71   6.07   8.34  10.71  0.68
  1fjgA   3d5aA 1521  1522   99.9  1504   599   97.3   95.0   97.7  37.00  37.00  37.00  37.00  1.50
  1gaxC   1h3eB   56    75   74.7    75    27   45.3   85.2   84.0   8.06   5.17   6.93   6.72  1.97
  1euyB   2j00V   50    74   67.6    73    28   34.2   75.0   84.9   5.70   4.60   6.79   5.69  2.18
  1ehzA   2fmtC   47    76   61.8    76    28   32.9   92.9   82.9   5.71   6.07   6.93   6.24  1.61
  1yfgA   2ow80   51    75   68.0    75    29   33.3   89.7   88.0   5.70   6.09   7.40   6.40  2.10
  2jl6A   3cpw0 1961  2866   68.4  2754  1097   52.4   75.2   84.8  37.00  37.00  37.00  37.00  1.68
  1ffyT   2du5D   41    71   57.7    71    26   38.0   80.8   91.5   6.21   4.57   7.26   6.02  1.88
  1ffyT   3fozC   49    74   66.2    74    30   44.6   83.3   90.5   7.80   5.81   7.55   7.05  2.06
  1ffyT   3fozD   45    69   65.2    69    27   44.9   81.5   87.0   7.25   4.88   6.52   6.21  2.22
  1y39C   2qex0   42    58   72.4    58    22   70.7   95.5  100.0   9.72   4.51   6.29   6.84  0.86
  2eewA   2g9cA   65    67   97.0    67    29   97.0  100.0  100.0  16.04   6.98   7.60  10.21  0.29
  1yhq9   2hguB   83   122   68.0   122    47   59.9   66.0   90.2  19.20   7.96  14.15  13.77  1.77
  1ffyT   2derC   43    75   58.1    74    25   43.2   84.0   85.1   7.54   4.56   6.94   6.34  1.54
  1fjgA   2ow8y 1489  1522   99.1  1502   594   86.3   77.9   90.3  37.00  37.00  37.00  37.00  2.13
  1h4sT   3epkF   45    69   65.2    67    25   40.3   88.0   85.1   6.21   4.85   6.07   5.71  1.67
  1efwC   2j00V   45    73   61.6    73    28   45.2   96.4   90.4   7.80   6.36   7.41   7.19  1.75
  2v47A   3ccs0 1916  2782   68.9  2754  1045   52.5   76.1   85.0  37.00  37.00  37.00  37.00  1.67
  2akeB   2j00V   48    72   66.7    72    27   47.2   77.8   91.7   8.05   4.59   7.42   6.68  1.83
  1fg0A   1yi20  591   602   98.2   496   193   98.2   96.4  100.0  37.00  37.00  37.00  37.00  0.41
  1ehzA   2j00V   47    76   61.8    76    28   31.6   96.4   89.5   5.45   6.36   7.70   6.51  1.89
  1gtrB   1h4sT   52    74   70.3    67    25   40.3   84.0   82.1   6.21   4.56   5.76   5.51  2.04
  3ccj0   3cpw0 2874  2922   98.4  2754  1103   98.3   96.4  100.0  37.00  37.00  37.00  37.00  0.37
  1vsaw   3ccj0 1977  2889   68.4  2754  1103   51.9   69.9   84.4  37.00  37.00  37.00  37.00  1.96
  1u9sA   2a2eA  111   161   71.6   155    61   54.8   49.2   69.0  23.04   7.84  13.58  14.82  2.14
  2j00V   3epkF   44    69   63.8    69    28   44.9   78.6   82.6   7.25   4.89   6.05   6.06  1.77
  1fg0A   1vsaw  353   602   71.2   496   193   63.2   83.9   94.0  37.00  37.00  37.00  37.00  1.82
  1qf6B   2bteB   55    76   72.4    76    28   36.8   85.7   81.6   6.49   5.48   6.77   6.25  2.13
  2gcsB   3b4aB  124   125   99.2   122    40   96.7   97.5   97.5  31.77  10.31  15.57  19.22  1.20
  2j01A   3ccm0 1920  2787   68.9  2754  1065   52.3   77.0   84.8  37.00  37.00  37.00  37.00  1.71
  2b57A   2eetA   62    65   95.4    65    28   95.4  100.0  100.0  15.22   6.66   7.31   9.73  0.40
  1efwC   1j1uB   51    73   69.9    73    29   50.7   72.4   86.3   8.85   4.61   6.95   6.80  1.98
  1nkw9   1vsax   90   121   76.3   118    42   66.1   69.0   89.0  20.52   7.23  13.36  13.71  1.96
  3cce0   3cpw0 2874  2922   98.4  2754  1103   98.3   99.0  100.0  37.00  37.00  37.00  37.00  0.25
  1ehzA   1j1uB   33    76   55.0    74    29   39.1   96.6   93.2   6.75   6.68   7.86   7.10  2.05
  1g59B   2derC   56    75   75.7    74    25   67.6   84.0   86.5  12.26   4.56   7.10   7.97  1.90
  1gidA   2r8sR  157   158   99.4   158    64   86.7   84.4   89.9  37.00  15.88  19.25  24.05  1.68
  3ccs0   3cpw0 2874  2922   98.4  2754  1103   98.3   98.5  100.0  37.00  37.00  37.00  37.00  0.32
  1ehzA   1h3eB   50    76   65.8    76    27   39.5   88.9   89.5   7.03   5.46   7.70   6.73  1.71
  1ffk0   1yi20 2874  2922   98.4  2706  1091   98.3   99.3  100.0  37.00  37.00  37.00  37.00  0.19
  1jj29   1vspx   82   120   68.3   120    48   59.2   60.4   89.2  18.60   7.33  13.67  13.20  1.94
  1lngB   2v3cM   95    96   99.0    96    42   93.8   92.9   94.8  23.38  10.38  11.20  14.99  1.46
  1h3eB   2bteB   56    83   67.5    78    27   35.9   77.8   79.5   6.51   4.59   6.76   5.95  2.09
  1vsax   2zjpZ   91   121   75.2   120    48   66.7   77.1   93.3  21.12   9.89  14.46  15.16  2.02
  1h4sT   1qtqB   45    75   67.2    67    25   40.4   88.0   86.6   6.22   4.85   6.22   5.76  2.07
  2ct8C   3fozC   53    74   71.6    74    26   52.7   88.5   85.1   9.38   5.16   6.94   7.16  2.03
  1j1uB   2akeB   45    72   62.5    72    27   45.9   77.8   90.3   7.80   4.59   7.26   6.55  1.88
  2bteB   2csxC   52    75   69.3    75    27   45.4   77.8   84.0   8.08   4.59   6.93   6.53  2.15
  2azxC   2fmtC   49    75   65.3    72    28   43.1   82.1   83.3   7.28   5.18   6.49   6.32  2.10
  1fg0A   3ccj0  590   602   98.0   496   193   98.0   95.9  100.0  37.00  37.00  37.00  37.00  0.60
  2eevA   2eewA   64    67   95.5    67    29   95.5  100.0  100.0  15.78   6.98   7.60  10.12  0.58
  1firA   1qf6B   56    76   73.7    76    28   50.0   89.3   85.5   9.13   5.78   7.23   7.38  1.99
  3ccm0   3cpw0 2874  2922   98.4  2754  1103   98.3   99.2  100.0  37.00  37.00  37.00  37.00  0.29
  1h4sT   1j1uB   43    77   64.2    67    25   50.8   96.0   89.6   8.03   5.42   6.53   6.66  1.79
  1gtrB   2azxC   49    74   66.2    72    28   37.5   75.0   87.5   6.22   4.60   6.95   5.92  2.00
  2eevA   3ds7A   64    67   95.5    67    28   91.0   92.9   94.0  14.99   6.07   6.99   9.35  1.02
  1y26X   2b57A   46    65   70.8    65    28   63.1   96.4  100.0   9.81   6.36   7.31   7.83  1.59
  1l8vA   1x8wA  149   157   94.9   157    63   75.9   58.7   84.1  32.95  10.19  17.64  20.26  2.37
  3cc70   3ccs0 2921  2923   99.9  2754  1104   99.9   98.7  100.0  37.00  37.00  37.00  37.00  0.28
  3ccs0   3ccv0 2921  2923   99.9  2754  1106   99.9   98.8  100.0  37.00  37.00  37.00  37.00  0.28
  1firA   2du3D   44    71   62.0    71    28   42.3   78.6   87.3   7.01   4.89   6.80   6.24  1.87
  2rd2B   3fozC   47    74   63.5    74    28   50.0   75.0   85.1   8.85   4.60   6.94   6.79  2.24
  1vspx   1yhq9   83   120   69.2   120    49   60.0   63.3   90.0  18.87   8.00  13.83  13.56  1.98
  2ow80   2rd2B   47    75   62.7    74    28   43.2   78.6   79.7   7.53   4.89   6.32   6.25  2.09
  2jl6A   3ccv0 1965  2866   68.6  2754  1097   52.0   75.5   84.6  37.00  37.00  37.00  37.00  1.66
  2jl6A   2v47A 2780  2782   99.9  2767  1045   99.3   94.4   99.6  37.00  37.00  37.00  37.00  0.71
  2d6fE   2hgrD   51    74   70.8    72    28   38.9   78.6   93.1   6.49   4.89   7.58   6.32  2.10
  2bteB   3epkF   42    69   60.9    69    28   39.1   85.7   87.0   6.21   5.48   6.52   6.07  2.19
  1gaxC   2hgrC   56    75   74.7    75    28   49.4   78.6   81.3   8.86   4.89   6.62   6.79  1.56
  2j01A   3cpw0 1915  2787   68.7  2754  1065   52.5   76.9   84.8  37.00  37.00  37.00  37.00  1.68
  1ehzA   2du6D   31    71   54.4    71    26   32.4   80.8   85.9   5.18   4.57   6.65   5.47  2.12
  2j01A   2qex0 1857  2772   67.0  2754  1065   52.1   75.9   84.3  37.00  37.00  37.00  37.00  1.75
  1vsaw   3ccv0 1977  2889   68.4  2754  1107   51.8   70.4   84.2  37.00  37.00  37.00  37.00  1.96
  1y39C   3ccv0   42    58   72.4    58    22   70.7  100.0  100.0   9.72   4.79   6.29   6.94  0.81
  1euyB   1h4sT   45    74   67.2    67    25   43.3  100.0   89.6   6.72   5.71   6.53   6.32  2.22
  2qex0   2v47A 1856  2772   67.0  2754  1045   52.2   75.2   84.5  37.00  37.00  37.00  37.00  1.77
  2fmtC   2ow80   47    76   61.8    76    28   32.9   82.1   76.3   5.71   5.18   6.15   5.68  1.78
  1nkw9   2hguB   90   123   76.3   118    42   69.5   73.8   91.5  21.62   7.87  13.82  14.44  1.65
  2eeuA   3ds7A   62    67   92.5    67    28   89.6   92.9   95.5  14.75   6.07   7.14   9.32  1.14
  3ccj0   3ccv0 2921  2923   99.9  2754  1103   99.9   96.6  100.0  37.00  37.00  37.00  37.00  0.32
  1ffk0   2v47A 1913  2782   68.8  2706  1045   53.4   75.8   86.2  37.00  37.00  37.00  37.00  1.68
  1qtqB   2rd2B   74    75   98.7    74    28  100.0   96.4  100.0  18.55   6.36   8.64  11.18  0.55
  1gaxC   2d6fE   45    74   62.5    72    28   43.0   92.9   88.9   7.26   6.07   7.11   6.82  2.24
  1cx0B   1sj3R   71    72   98.6    72    26   95.8  100.0   97.2  17.20   6.03   8.03  10.42  1.40
  1qf6B   2j00V   48    76   63.2    76    28   43.4   85.7   84.2   7.81   5.48   7.08   6.79  1.92
  3cc70   3cpw0 2874  2922   98.4  2754  1103   98.3   98.9  100.0  37.00  37.00  37.00  37.00  0.24
  1ehzA   1ffyT   40    75   67.8    75    30   44.0   93.3   89.3   7.81   6.70   7.55   7.35  1.85
  2eeuA   2eewA   64    67   95.5    67    29   95.5  100.0  100.0  15.78   6.98   7.60  10.12  0.53
  1u8dA   2eeuA   65    67   97.0    67    29   97.0  100.0  100.0  16.04   6.98   7.60  10.21  0.39
  1fg0A   2v47A  411   602   68.3   496   193   64.1   81.9   95.2  37.00  37.00  37.00  37.00  1.59
  2f4vA   2ow8y 1510  1511   99.9  1502   594   87.7   76.8   91.3  37.00  37.00  37.00  37.00  2.07
  1h3eB   2azxC   48    75   64.0    72    27   41.7   77.8   91.7   7.01   4.59   7.42   6.34  2.20
  1u8dA   2b57A   64    65   98.5    65    28   98.5  100.0  100.0  15.74   6.66   7.31   9.90  0.55
  3fozC   3fozD   68    69   98.6    69    27   97.1   96.3   98.6  16.60   6.05   7.75  10.13  1.29
  2qex0   3ccm0 2730  2772   98.5  2754  1108   98.5   98.9  100.0  37.00  37.00  37.00  37.00  0.78
  3ccv0   3cpw0 2874  2922   98.4  2754  1103   98.3   99.2  100.0  37.00  37.00  37.00  37.00  0.24
  2qex0   3d5bA 1906  2772   68.8  2754  1109   52.0   73.8   84.8  37.00  37.00  37.00  37.00  1.81
  1jj29   2zjpZ   73   122   59.8   122    48   47.5   62.5   82.0  14.97   7.66  12.55  11.72  2.08
  1yi20   3d5bA 1981  2894   68.5  2754  1105   52.9   76.0   85.5  37.00  37.00  37.00  37.00  1.66
  1ffyT   2rd2B   49    75   65.3    74    28   47.3   85.7   87.8   8.33   5.48   7.25   7.02  1.60
  1euyB   1firA   47    74   63.5    73    28   35.6   82.1   89.0   5.96   5.18   7.25   6.13  1.83
  2v47A   3ccm0 1916  2782   68.9  2754  1045   52.3   75.6   84.6  37.00  37.00  37.00  37.00  1.69
  1grzA   1hr2A  152   158   96.8   157    64   73.2   62.5   81.5  31.75  11.21  16.98  19.98  2.24
  1jzxA   2v47A 2235  2782   80.3  2767  1020   70.4   79.6   90.8  37.00  37.00  37.00  37.00  1.34
  2bteB   2du5D   49    71   69.0    71    26   53.5   80.8   85.9   9.09   4.57   6.65   6.77  2.19
  1yi20   2jl6A 1966  2866   68.6  2754  1097   52.3   75.4   84.9  37.00  37.00  37.00  37.00  1.68
  1y26X   2eeuA   44    67   65.7    67    29   56.7   96.6  100.0   9.05   6.68   7.60   7.78  1.72
  2csxC   2ow80   52    75   69.3    75    27   36.0   85.2   85.3   6.23   5.17   7.08   6.16  1.99
  2qex0   3ccs0 2730  2772   98.5  2754  1106   98.5   98.7  100.0  37.00  37.00  37.00  37.00  0.74
  1ehzA   2rd2B   47    75   62.7    74    28   37.8   92.9   87.8   6.49   6.07   7.25   6.60  2.00
  1fg0A   3ccv0  590   602   98.0   496   193   98.0   96.4  100.0  37.00  37.00  37.00  37.00  0.45
  1gaxC   1yfgA   49    75   65.3    75    28   34.7   89.3   86.7   5.98   5.78   7.25   6.33  1.65
  1euqB   1ffyT   49    72   68.1    72    28   44.5   85.7   88.9   7.53   5.48   7.11   6.71  1.71
  1yhq9   2j01B   82   122   68.9   119    48   60.5   72.9   91.6  18.87   9.25  13.99  14.04  1.70
  2eevA   2g9cA   64    67   95.5    67    29   95.5  100.0  100.0  15.78   6.98   7.60  10.12  0.53
  3cce0   3ccs0 2921  2923   99.9  2754  1106   99.9   98.8  100.0  37.00  37.00  37.00  37.00  0.30
  1gtrB   1j1uB   54    74   73.0    74    28   43.2   85.7   81.1   7.53   5.48   6.48   6.50  1.86
  2v47A   3ccv0 1916  2782   68.9  2754  1045   52.3   75.6   84.9  37.00  37.00  37.00  37.00  1.68
  1c0aB   2fmtC   47    77   61.0    77    28   39.0   78.6   79.2   7.04   4.89   6.61   6.18  1.95
  1h3eB   1j1uB   59    77   76.6    74    27   51.4   85.2   90.5   9.12   5.17   7.55   7.28  1.98
  3ccm0   3d5bA 1980  2894   68.4  2754  1108   52.4   74.7   84.9  37.00  37.00  37.00  37.00  1.67
  1fkaA   3d5aA 1517  1518   99.9  1479   434   73.6   68.2   89.7  37.00  37.00  37.00  37.00  2.19
  1sj3R   1vc5B   69    76   98.6    70    27   98.6   92.6  100.0  17.15   5.75   8.05  10.32  1.11
  1j1uB   2du3D   52    71   73.2    71    28   53.5   78.6   83.1   9.09   4.89   6.34   6.78  1.62
  1vsaw   3ccm0 1977  2889   68.4  2754  1108   51.9   70.7   84.2  37.00  37.00  37.00  37.00  1.98
  2qex0   3ccj0 2730  2772   98.5  2754  1103   98.5   96.9  100.0  37.00  37.00  37.00  37.00  0.81
  2bteB   2j00V   57    77   74.0    77    28   50.6   96.4   85.7   9.39   6.36   7.38   7.71  1.72
  1euyB   1ffyT   49    74   67.1    73    28   45.2   89.3   89.0   7.80   5.78   7.25   6.94  1.65
  1j1uB   2rd2B   54    75   72.0    74    28   44.6   92.9   83.8   7.80   6.07   6.79   6.89  1.75
  1hc8C   1yi20   44    58   75.9    58    23   74.1   91.3  100.0  10.22   4.53   6.29   7.01  0.76
  1y27X   2eeuA   64    67   95.5    67    29   91.0  100.0  100.0  14.99   6.98   7.60   9.86  1.34
  1efwC   2hgrC   45    73   61.6    73    29   45.2   96.6   90.4   7.80   6.68   7.41   7.30  1.54
  1u0bA   2ow80   50    74   67.6    74    29   36.5   72.4   86.5   6.23   4.61   7.10   5.98  1.97
  1fkaA   2ow8y 1459  1518   98.6  1479   434   63.8   60.6   79.9  37.00  37.00  37.00  37.00  2.41
  3epkF   3fozC   52    69   75.4    69    28   60.9   85.7   89.9  10.12   5.48   6.83   7.47  1.76
  1c0aB   1j1uB   55    77   71.4    74    28   45.9   89.3   82.4   8.06   5.78   6.63   6.82  1.68
  1euqB   1gtrB   71    72   98.6    72    28   98.6  100.0  100.0  17.71   6.66   8.34  10.90  0.94
  2eesA   2eeuA   63    67   94.0    67    28   94.0  100.0  100.0  15.52   6.66   7.60   9.93  0.80
  2fmtC   2rd2B   51    75   68.0    74    28   43.2   78.6   87.8   7.53   4.89   7.25   6.56  1.96
  1fkaA   2f4vA 1507  1511   99.7  1479   434   77.4   71.7   93.2  37.00  37.00  37.00  37.00  1.99
  1hc8C   3ccv0   44    58   75.9    58    23   74.1   91.3  100.0  10.22   4.53   6.29   7.01  0.76
  1jzxA   1yi20 1950  2880   67.7  2754  1020   49.1   74.0   82.9  37.00  37.00  37.00  37.00  1.80
  1vs6B   3cpw0 1995  2904   68.7  2754  1103   49.0   74.4   82.9  37.00  37.00  37.00  37.00  1.80
  1yfgA   2rd2B   46    75   61.3    74    28   36.5   75.0   81.1   6.23   4.60   6.48   5.77  2.00
  3ccj0   3ccs0 2921  2923   99.9  2754  1103   99.9   97.0  100.0  37.00  37.00  37.00  37.00  0.22
  1h4sT   2j00V   55    77   71.4    67    25   58.2  100.0   91.0   9.31   5.71   6.68   7.23  1.79
  1ehzA   2ct8C   36    74   59.0    74    26   33.8   88.5   87.8   5.71   5.16   7.25   6.04  1.57
  1ffk0   3cpw0 2920  2922   99.9  2706  1091   99.9   98.6  100.0  37.00  37.00  37.00  37.00  0.27
  1firA   2j00V   46    76   60.5    76    28   39.5   89.3   89.5   7.03   5.78   7.70   6.84  1.73
  1exdB   2ow80   49    73   67.1    73    28   45.2   75.0   84.9   7.79   4.60   6.79   6.39  2.14
  1ffyT   1qtqB   49    75   66.2    74    28   47.3   82.1   86.5   8.33   5.18   7.10   6.87  1.69
  1exdB   1ffyT   51    73   69.9    73    28   43.8   78.6   86.3   7.54   4.89   6.95   6.46  2.03
  2hgrD   2ow80   60    76   78.9    76    28   59.2   85.7   96.1  10.97   5.48   8.48   8.31  1.64
  1yi20   2qex0 2730  2772   98.5  2754  1105   98.5   99.0  100.0  37.00  37.00  37.00  37.00  0.75
  2eesA   2g9cA   64    67   95.5    67    28   95.5  100.0  100.0  15.78   6.66   7.60  10.01  0.67
  2j01A   3ccs0 1920  2787   68.9  2754  1065   52.3   76.6   84.8  37.00  37.00  37.00  37.00  1.66
  1euyB   1exdB   71    73   97.3    73    28   94.5   92.9  100.0  17.21   6.07   8.49  10.59  0.79
  1yfgA   2fmtC   56    75   74.7    75    28   46.7   92.9   86.7   8.34   6.07   7.25   7.22  2.13
  1jzxA   3cpw0 1941  2880   67.4  2754  1020   49.1   74.6   82.8  37.00  37.00  37.00  37.00  1.80
  1euyB   1yfgA   45    74   60.8    73    28   37.0   82.1   82.2   6.23   5.18   6.48   5.96  2.02
  1gaxC   1h4sT   44    75   65.7    67    25   37.3   84.0   79.1   5.70   4.56   5.45   5.23  1.36
  1i94A   1vs5A 1192  1514   78.7  1514   612   69.4   78.3   89.8  37.00  37.00  37.00  37.00  2.03
  1vs6B   2v47A 2103  2782   75.6  2767  1045   65.9   86.7   92.0  37.00  37.00  37.00  37.00  1.39
  1vs5A   2f4vA 1193  1511   79.0  1507   594   67.7   73.7   87.3  37.00  37.00  37.00  37.00  2.10
  1qf6B   2hgrC   46    76   60.5    76    28   43.4   85.7   88.2   7.81   5.48   7.55   6.95  1.99
  2j01B   2zjqY   92   122   75.4   119    48   70.6   93.8   96.6  22.21  12.46  14.94  16.53  1.65
  1u8dA   1y26X   46    68   68.7    67    29   58.2   93.1   98.5   9.31   6.38   7.45   7.71  1.77
  1qf6B   3fozC   53    74   71.6    74    28   54.1   89.3   86.5   9.65   5.78   7.10   7.51  2.21
  1euyB   1j1uB   52    74   71.2    73    28   43.9   96.4   87.7   7.54   6.36   7.10   7.00  1.88
  1ffk0   1jzxA 1808  2880   66.8  2706  1020   49.4   73.7   83.8  37.00  37.00  37.00  37.00  1.78
  1gaxC   2ct8C   55    74   74.3    74    26   59.5   92.3   89.2  10.69   5.44   7.41   7.85  1.40
  1euqB   2fmtC   50    72   69.4    72    28   41.7   78.6   88.9   7.01   4.89   7.11   6.34  2.01
  1euyB   2azxC   47    74   65.3    72    28   34.8   89.3   88.9   5.71   5.78   7.11   6.20  1.82
  2eewA   3ds7A   62    67   92.5    67    28   89.6   96.4   97.0  14.75   6.36   7.29   9.47  1.21
  1euqB   1j1uB   52    72   72.2    72    28   43.0   85.7   86.1   7.27   5.48   6.80   6.51  1.92
  2eetA   2eeuA   63    67   94.0    67    28   94.0  100.0  100.0  15.52   6.66   7.60   9.93  0.55
  1c0aB   1euyB   52    74   70.3    73    28   31.5   75.0   86.3   5.18   4.60   6.95   5.58  2.08
  2azxC   2hgrD   49    75   68.1    72    28   52.8   78.6   94.4   9.10   4.89   7.72   7.24  1.92
  1fkaA   1vs5A 1165  1518   78.8  1479   434   48.7   52.5   80.1  37.00  37.00  37.00  37.00  2.48
  1ehzA   1qf6B   56    76   73.7    76    28   50.0   85.7   78.9   9.13   5.48   6.46   7.02  1.89
  1exdB   1h4sT   45    73   67.2    67    25   43.3   88.0   86.6   6.73   4.85   6.22   5.93  2.31
  2zjpZ   3d5bB   93   123   75.6   119    47   72.3   97.9   98.3  22.77  12.74  15.26  16.92  1.51
  1euyB   1g59B   49    74   67.1    73    28   50.6   92.9   94.5   8.84   6.07   7.87   7.59  1.79
  1nkw9   1yhq9   75   122   63.6   118    42   49.1   61.9   85.6  14.93   6.30  12.72  11.32  2.10
  2hgrD   2traA   52    75   69.3    73    28   38.4   78.6   79.5   6.50   4.89   6.18   5.86  2.09
  1efwC   2du6D   44    71   62.0    71    26   33.8   80.8   85.9   5.44   4.57   6.65   5.55  2.22
  1ehzA   2azxC   34    75   60.7    72    28   38.9   89.3   94.4   6.49   5.78   7.72   6.66  2.14
  1yi20   2v47A 1917  2782   68.9  2754  1045   52.5   76.1   85.1  37.00  37.00  37.00  37.00  1.69
  1nkw9   1vspx   90   120   75.0   118    42   61.0   69.0   83.9  18.84   7.23  12.40  12.82  1.74
  3ccj0   3ccm0 2921  2923   99.9  2754  1103   99.9   96.6  100.0  37.00  37.00  37.00  37.00  0.44
  1ffk0   1vs6B 1869  2904   69.1  2706  1091   49.9   75.4   84.2  37.00  37.00  37.00  37.00  1.80
  1wz2C   2ct8C   59    74   79.7    74    26   56.7   88.5   87.8  10.15   5.16   7.25   7.52  1.88
  1hc8C   1mmsC   48    58   82.8    58    22   82.8  100.0  100.0  11.51   4.79   6.29   7.53  0.51
  1fg0A   3cpw0  601   602   99.8   496   193   99.8   95.3  100.0  37.00  37.00  37.00  37.00  0.46
  1gaxC   1j1uB   50    75   67.6    74    28   46.0   78.6   75.7   8.06   4.89   5.86   6.27  1.60
  2eetA   2eevA   63    67   94.0    67    28   94.0  100.0  100.0  15.52   6.66   7.60   9.93  0.67
  2eesA   2eetA   65    67   97.0    67    28   97.0  100.0  100.0  16.04   6.66   7.60  10.10  0.55
  2du3D   2du5D   70    71   98.6    71    26   98.6   96.2  100.0  17.43   5.74   8.20  10.46  0.66
  1u0bA   2traA   45    74   60.8    73    28   30.1   78.6   83.6   4.92   4.89   6.64   5.48  2.27
  1mmsC   1y39C   48    58   82.8    58    22   82.8   95.5  100.0  11.51   4.51   6.29   7.44  0.52
  2hgrC   2rd2B   50    75   66.7    74    28   41.9   82.1   83.8   7.28   5.18   6.79   6.42  2.08
  1vsaw   1yi20 1978  2889   68.5  2754  1105   51.9   71.0   84.4  37.00  37.00  37.00  37.00  1.97
  2j01A   3cce0 1920  2787   68.9  2754  1065   52.3   76.6   84.7  37.00  37.00  37.00  37.00  1.68
  2d6fE   3fozC   47    74   63.5    72    30   37.5   76.7   84.7   6.22   5.22   6.64   6.03  2.42
  3d0uA   3dilA  150   161   93.2   161    73   90.7  100.0   98.8  37.00  22.59  22.01  27.20  1.73
  1ffyT   1yfgA   46    75   61.3    75    30   34.7   80.0   82.7   5.98   5.51   6.78   6.09  2.00
  2jl6A   3cce0 1965  2866   68.6  2754  1097   52.1   75.4   84.7  37.00  37.00  37.00  37.00  1.67
  1j1uB   1qtqB   52    75   70.3    74    28   43.3   89.3   82.4   7.54   5.78   6.63   6.65  1.73
  1firA   2fmtC   45    76   59.2    76    28   36.8   85.7   84.2   6.49   5.48   7.08   6.35  1.79
  1jj29   1nkw9   73   122   61.9   118    42   45.8   54.8   82.2  13.83   5.37  12.08  10.43  2.20
  1vs5A   2ow8y 1176  1522   78.3  1502   594   64.4   71.5   86.5  37.00  37.00  37.00  37.00  2.14
  2v47A   3d5bA 2779  2782   99.9  2767  1045   99.0   94.0   99.3  37.00  37.00  37.00  37.00  0.78
  2v47A   3ccj0 1916  2782   68.9  2754  1045   52.5   76.1   85.0  37.00  37.00  37.00  37.00  1.68
  1fg0A   2jl6A  413   602   68.6   496   193   64.5   87.0   96.2  37.00  37.00  37.00  37.00  1.58
  1h4sT   3fozC   48    74   64.9    67    25   43.3   84.0   86.6   6.73   4.56   6.22   5.83  1.94
  1jzxA   1vs6B 2095  2880   75.5  2774  1020   64.9   82.2   91.0  37.00  37.00  37.00  37.00  1.51
  1y27X   2g9cA   64    67   95.5    67    29   91.0   96.6   98.5  15.00   6.68   7.45   9.71  1.35
  1u8dA   2eetA   65    67   97.0    67    28   97.0  100.0  100.0  16.04   6.66   7.60  10.10  0.59
  1fg0A   3cc70  590   602   98.0   496   193   98.0   96.9  100.0  37.00  37.00  37.00  37.00  0.44
  2hguB   2zjpZ   92   123   74.8   122    47   70.5   74.5   96.7  22.82   9.24  15.41  15.82  1.81
  2b57A   2eesA   62    65   95.4    65    28   95.4  100.0  100.0  15.22   6.66   7.31   9.73  0.44
  1hc8C   3cpw0   44    58   75.9    58    23   74.1   91.3  100.0  10.22   4.53   6.29   7.01  0.74
  2du6D   2j00V   50    71   70.4    71    26   53.5   80.8   87.3   9.08   4.57   6.80   6.82  1.78
  1euyB   2ow80   47    74   64.4    73    28   39.7   75.0   83.6   6.75   4.60   6.64   6.00  2.12
  1jzxA   3cc70 1947  2880   67.6  2754  1020   48.9   73.6   82.4  37.00  37.00  37.00  37.00  1.78
  1vs5A   2uxdA 1200  1523   78.8  1484   589   67.9   74.4   87.8  37.00  37.00  37.00  37.00  2.12
  2d6fE   2traA   49    74   66.2    72    28   29.2   82.1   93.1   4.67   5.18   7.58   5.81  2.18
  1firA   3fozC   54    74   73.0    74    28   51.4   89.3   86.5   9.12   5.78   7.10   7.33  1.51
  1efwC   2csxC   53    73   72.6    73    27   43.8   92.6   90.4   7.53   5.75   7.41   6.90  1.92
  1jj29   2zjqY   73   122   59.8   122    48   48.4   66.7   84.4  15.27   8.30  13.02  12.20  2.14
  2e5lA   2ow8y 1489  1520   99.1  1502   594   82.8   74.2   87.3  37.00  37.00  37.00  37.00  2.13
  1euyB   2hgrD   49    74   67.1    73    28   41.1   78.6   89.0   7.02   4.89   7.25   6.39  2.31
  1euyB   2hgrC   50    74   68.5    73    28   38.4   78.6   82.2   6.50   4.89   6.48   5.96  2.04
  1euqB   2j00V   50    72   69.4    72    28   36.1   75.0   86.1   5.96   4.60   6.80   5.79  2.18
  1j1uB   2fmtC   59    77   76.6    74    28   54.1   82.1   78.4   9.65   5.18   6.17   7.00  1.85
  2b57A   2eewA   63    65   96.9    65    28   96.9  100.0  100.0  15.47   6.66   7.31   9.81  0.42
  1efwC   2azxC   48    73   65.8    72    28   41.7   75.0   86.1   7.01   4.60   6.80   6.14  1.81
  1jj29   3d5bB   81   122   66.4   119    47   61.3   74.5   92.4  19.12   9.24  14.14  14.17  1.74
  1ehzA   1yfgA   50    75   66.7    75    30   40.0   90.0   88.0   7.02   6.41   7.40   6.94  1.54
  2derC   2j00V   42    76   55.3    74    25   37.8   84.0   91.9   6.49   4.56   7.71   6.25  1.84
  1y26X   2eevA   44    67   65.7    67    29   56.7   93.1  100.0   9.05   6.38   7.60   7.68  1.68
  2e5lA   3d5aA 1519  1520   99.9  1504   599   97.8   93.0   98.4  37.00  37.00  37.00  37.00  1.75
  3ccv0   3d5bA 1980  2894   68.4  2754  1107   52.7   75.9   85.3  37.00  37.00  37.00  37.00  1.65
  2j01A   2jl6A 2784  2787   99.9  2772  1065   99.1   96.2   99.6  37.00  37.00  37.00  37.00  0.73
  1j1uB   3fozC   54    74   73.0    74    29   48.6   75.9   83.8   8.58   4.91   6.79   6.76  2.18
  3ccm0   3ccs0 2921  2923   99.9  2754  1106   99.9   98.6  100.0  37.00  37.00  37.00  37.00  0.39
  1vs6B   3ccs0 1998  2904   68.8  2754  1106   49.1   73.1   82.8  37.00  37.00  37.00  37.00  1.79
  1firA   2akeB   50    72   69.4    72    27   37.5   77.8   90.3   6.22   4.59   7.26   6.03  1.93
  2d6fE   2du3D   45    71   63.4    71    28   45.0   75.0   87.3   7.52   4.60   6.80   6.31  2.00
  2jl6A   3ccs0 1965  2866   68.6  2754  1097   52.1   75.1   84.9  37.00  37.00  37.00  37.00  1.65
  1efwC   1gaxC   54    73   74.0    73    28   43.8   82.1   86.3   7.53   5.18   6.95   6.55  1.90
  1c0aB   2j00V   48    77   62.3    77    28   42.9  100.0   85.7   7.83   6.66   7.38   7.29  1.63
  1g59B   3epkF   45    69   65.2    69    28   33.3   75.0   82.6   5.17   4.60   6.05   5.27  2.10
  1qf6B   2azxC   49    75   65.3    72    28   38.9   82.1   86.1   6.49   5.18   6.80   6.16  1.69
  1ffyT   1g59B   49    75   65.3    75    28   53.3   82.1   86.7   9.64   5.18   7.25   7.36  2.23
  1mmsC   2qex0   44    58   75.9    58    22   75.9  100.0  100.0  10.49   4.79   6.29   7.19  0.86
  2bteB   2hgrC   54    76   71.1    76    29   51.3   89.7   85.5   9.39   6.09   7.23   7.57  1.88
  1mmsC   3ccv0   44    58   75.9    58    22   75.9   95.5  100.0  10.49   4.51   6.29   7.10  0.79
  1y39C   3cce0   42    58   72.4    58    22   70.7   95.5  100.0   9.72   4.51   6.29   6.84  0.86
  1firA   1j1uB   51    76   67.1    74    28   37.8   92.9   91.9   6.49   6.07   7.71   6.76  1.93
  2azxC   2du3D   46    71   64.8    71    28   46.5   75.0   84.5   7.79   4.60   6.50   6.29  1.66
  1fg0A   2qex0  497   602   82.6   496   193   99.2   96.9  100.0  37.00  37.00  37.00  37.00  0.61
  1vsaw   3cce0 1977  2889   68.4  2754  1110   52.0   70.5   84.2  37.00  37.00  37.00  37.00  1.96
  2j01B   2zjpZ   92   122   75.4   119    48   71.4   93.8   96.6  22.48  12.46  14.94  16.62  1.67
  1qf6B   1yfgA   49    75   65.3    75    28   33.3   75.0   76.0   5.70   4.60   6.00   5.43  1.88
  1efwC   1yfgA   34    73   46.6    73    29   34.2   82.8   87.7   5.70   5.50   7.10   6.10  1.80
  1vs6B   3cce0 1998  2904   68.8  2754  1110   49.2   73.6   82.9  37.00  37.00  37.00  37.00  1.80
  1gtrB   2bteB   50    74   67.6    74    28   35.1   75.0   83.8   5.96   4.60   6.79   5.78  1.82
  1vsaw   2jl6A 2831  2866   98.8  2851  1097   91.2   86.1   94.6  37.00  37.00  37.00  37.00  1.51
  1qtqB   2fmtC   50    75   66.7    74    28   43.2   78.6   90.5   7.53   4.89   7.55   6.66  2.04
  1y26X   1y27X   48    68   70.6    68    29   60.3   96.6  100.0   9.84   6.68   7.75   8.09  1.24
  1exdB   1yfgA   45    73   61.6    73    28   38.4   82.1   87.7   6.50   5.18   7.10   6.26  2.14
  1ffyT   1gaxC   56    75   74.7    75    28   62.7   85.7   84.0  11.48   5.48   6.93   7.96  1.94
  1gidA   1l8vA  155   157   98.7   157    63   94.9   90.5   96.8  37.00  16.85  20.86  24.90  1.33
  1nkw9   3d5bB   93   124   75.0   118    42   71.2   81.0   95.8  22.19   8.81  14.63  15.21  1.55
  3cce0   3d5bA 1980  2894   68.4  2754  1110   52.7   75.7   85.2  37.00  37.00  37.00  37.00  1.65
  1h3eB   2du6D   52    71   73.2    71    26   47.9   80.8   87.3   8.05   4.57   6.80   6.47  2.17
  1vc5B   2oihB   74    75   98.7    70    27   98.6   96.3  100.0  17.15   6.05   8.05  10.41  1.08
  1euyB   2bteB   50    74   68.5    73    28   38.4   85.7   84.9   6.49   5.48   6.79   6.25  1.99
  2eesA   3ds7A   60    67   89.6    67    28   88.1   96.4   97.0  14.49   6.36   7.29   9.38  0.94
  1h3eB   2ct8C   53    74   71.6    74    26   45.9   80.8   86.5   8.06   4.57   7.10   6.58  1.90
  1u8dA   2eewA   66    67   98.5    67    29   98.5  100.0  100.0  16.30   6.98   7.60  10.29  0.57
  2qex0   3cpw0 2769  2772   99.9  2754  1103   99.7   99.3  100.0  37.00  37.00  37.00  37.00  0.72
  2ct8C   2fmtC   53    74   71.6    74    26   45.9   80.8   83.8   8.06   4.57   6.79   6.47  1.93
  3cc70   3cce0 2921  2923   99.9  2754  1104   99.9   99.6  100.0  37.00  37.00  37.00  37.00  0.18
  1ehzA   2hgrC   35    76   54.7    76    30   30.2   83.3   89.5   5.18   5.81   7.70   6.23  1.80
  1jzxA   2qex0 1874  2772   67.6  2754  1020   48.0   71.5   81.2  37.00  37.00  37.00  37.00  1.96
  2jl6A   3cc70 1965  2866   68.6  2754  1097   52.1   75.2   84.7  37.00  37.00  37.00  37.00  1.67
  2csxC   2d6fE   45    74   62.5    72    27   41.7   81.5   80.6   7.01   4.88   6.19   6.02  2.32
  1gaxC   1u0bA   50    74   67.6    74    28   32.4   78.6   82.4   5.43   4.89   6.63   5.65  2.13
  3cce0   3ccv0 2921  2923   99.9  2754  1107   99.9   99.2  100.0  37.00  37.00  37.00  37.00  0.15
  1hc8C   1vs6B   56    58   96.6    58    23   96.6   91.3  100.0  13.54   4.53   6.29   8.12  0.68
  1mmsC   3ccm0   44    58   75.9    58    22   74.1   95.5   98.3  10.22   4.51   6.14   6.96  0.81
  1jzxA   3cce0 1947  2880   67.6  2754  1020   48.9   73.6   82.5  37.00  37.00  37.00  37.00  1.78
  1ffyT   1h4sT   46    75   68.7    67    25   52.2  100.0   91.0   8.28   5.71   6.68   6.89  1.99
  1exdB   1u0bA   50    73   68.5    73    28   45.2   75.0   87.7   7.80   4.60   7.10   6.50  2.38
  1ffk0   2j01A 1841  2787   68.0  2706  1065   53.1   76.5   86.1  37.00  37.00  37.00  37.00  1.68
  1ffyT   2j00V   47    75   62.7    75    28   44.0   96.4   86.7   7.81   6.36   7.25   7.14  1.67
  1efwC   3epkF   36    69   52.2    69    28   30.4   82.1   88.4   4.65   5.18   6.67   5.50  1.82
  1y27X   2eetA   64    67   95.5    67    28   91.0  100.0  100.0  14.99   6.66   7.60   9.75  1.46
  1vsaw   3cc70 1977  2889   68.4  2754  1104   51.6   70.7   84.2  37.00  37.00  37.00  37.00  1.96
  1c0aB   2azxC   49    75   65.3    72    28   43.1   89.3   87.5   7.28   5.78   6.95   6.67  1.63
  2ckyA   2hojA   57    77   74.0    77    29   70.1   89.7   90.9  13.34   6.09   8.00   9.15  1.37
  1h4sT   2bteB   43    77   64.2    67    25   50.8   92.0   86.6   8.02   5.13   6.22   6.46  1.84
  1vs6B   2qex0 1920  2772   69.3  2754  1109   48.7   72.0   82.4  37.00  37.00  37.00  37.00  1.87
  1y39C   3d5bA   53    58   91.4    58    22   89.7   95.5  100.0  12.52   4.51   6.29   7.78  1.30
  3ccj0   3d5bA 1980  2894   68.4  2754  1103   52.6   75.5   85.2  37.00  37.00  37.00  37.00  1.63
  1hr2A   1l8vA  154   157   98.1   157    63   94.3   88.9   96.2  37.00  16.51  20.71  24.74  0.97
  2eesA   2eewA   64    67   95.5    67    28   95.5  100.0  100.0  15.78   6.66   7.60  10.01  0.72
  2j01A   3d5bA 2784  2787   99.9  2772  1065   98.7   95.6   99.2  37.00  37.00  37.00  37.00  0.83
  1j1uB   2bteB   55    77   74.3    74    29   43.2   86.2   83.8   7.54   5.79   6.79   6.71  1.94
  1h4sT   2du3D   33    71   49.3    67    25   38.8   84.0   85.1   5.95   4.56   6.07   5.53  2.10
  1ehzA   1exdB   37    73   62.7    73    28   38.4   78.6   87.7   6.50   4.89   7.10   6.17  2.12
  1y39C   3ccs0   42    58   72.4    58    22   70.7  100.0  100.0   9.72   4.79   6.29   6.94  0.91
  1fg0A   1vs6B  352   602   71.0   496   193   61.3   85.0   95.0  37.00  37.00  37.00  37.00  1.67
  1vsaw   3ccs0 1977  2889   68.4  2754  1106   51.8   70.1   84.2  37.00  37.00  37.00  37.00  1.96
  1gaxC   2azxC   49    75   68.1    72    28   40.3   82.1   81.9   6.75   5.18   6.33   6.09  1.60
  2eeuA   2g9cA   64    67   95.5    67    29   95.5  100.0  100.0  15.78   6.98   7.60  10.12  0.56
  1g59B   1qtqB   48    75   64.9    74    28   48.6   92.9   90.5   8.58   6.07   7.55   7.40  2.03
  1hc8C   3cce0   44    58   75.9    58    23   74.1   91.3  100.0  10.22   4.53   6.29   7.01  0.83
  1ffk0   3cce0 2874  2922   98.4  2706  1091   98.3   99.2  100.0  37.00  37.00  37.00  37.00  0.26
  2v47A   3cpw0 1914  2782   68.8  2754  1045   52.5   75.4   84.8  37.00  37.00  37.00  37.00  1.68
  1l8vA   2r8sR  154   157   98.1   157    63   80.9   81.0   85.4  35.35  14.86  17.97  22.73  1.78
  2j01A   3ccj0 1920  2787   68.9  2754  1065   52.3   76.7   84.7  37.00  37.00  37.00  37.00  1.67
  2j00V   2traA   49    75   65.3    73    28   32.9   78.6   86.3   5.45   4.89   6.95   5.76  2.28
  1exdB   1qtqB   70    73   95.9    73    28   94.6   89.3   95.9  17.22   5.78   8.03  10.34  0.93
  1h3eB   3fozC   53    74   71.6    74    27   43.2   88.9   90.5   7.53   5.46   7.55   6.85  1.88
  3cc70   3ccj0 2921  2923   99.9  2754  1103   99.9   96.5  100.0  37.00  37.00  37.00  37.00  0.33
  1fg0A   3cce0  590   602   98.0   496   193   98.0   96.9  100.0  37.00  37.00  37.00  37.00  0.45
  2ct8C   2ow80   50    74   67.6    74    26   37.9   80.8   86.5   6.50   4.57   7.10   6.06  1.94
  1qtqB   2azxC   47    75   65.3    72    28   36.1   82.1   87.5   5.97   5.18   6.95   6.04  1.78
  1ffk0   1vsaw 1866  2889   69.0  2706  1091   52.6   71.3   85.3  37.00  37.00  37.00  37.00  1.95
  2derC   2traA   50    75   66.7    73    25   39.7   84.0   87.7   6.75   4.56   7.10   6.13  1.76
  1fjgA   1vs5A 1192  1522   79.1  1507   606   67.0   74.3   86.8  37.00  37.00  37.00  37.00  2.13
  1vs6B   2j01A 2071  2787   74.7  2772  1065   65.6   87.5   91.5  37.00  37.00  37.00  37.00  1.36
  1u0bA   2fmtC   50    74   67.6    74    28   37.8   82.1   83.8   6.49   5.18   6.79   6.15  2.40
  1jj29   2hguB   81   122   66.4   122    47   59.9   68.1   90.2  19.20   8.28  14.15  13.88  1.74
  1qtqB   1yfgA   46    75   61.3    74    28   36.5   78.6   81.1   6.23   4.89   6.48   5.87  2.11
  1ffyT   2du3D   41    71   57.7    71    28   38.0   85.7   94.4   6.22   5.48   7.58   6.43  1.86
  1exdB   1j1uB   52    73   71.2    73    28   46.6   78.6   83.6   8.06   4.89   6.64   6.53  1.96
  1j1uB   1qf6B   50    76   65.8    74    28   43.2   89.3   85.1   7.53   5.78   6.94   6.75  1.65
  2b57A   3ds7A   59    65   90.8    65    28   89.2   96.4   96.9  14.18   6.36   7.00   9.18  0.97
  1ehzA   2hgrD   39    76   65.0    76    28   42.1   85.7   92.1   7.55   5.48   8.01   7.01  1.72
  1fg0A   3ccs0  590   602   98.0   496   193   98.0   96.4  100.0  37.00  37.00  37.00  37.00  0.57
  1c0aB   2traA   52    75   69.3    73    28   43.8   82.1   84.9   7.53   5.18   6.79   6.50  2.17
  2qex0   3cce0 2730  2772   98.5  2754  1109   98.5   99.0  100.0  37.00  37.00  37.00  37.00  0.80
  2qex0   3cc70 2730  2772   98.5  2754  1104   98.5   99.0  100.0  37.00  37.00  37.00  37.00  0.74
  1ffyT   2fmtC   46    75   61.3    75    28   36.0   82.1   80.0   6.23   5.18   6.47   5.96  2.04
  2jl6A   3ccm0 1965  2866   68.6  2754  1097   52.1   75.8   84.5  37.00  37.00  37.00  37.00  1.68
  1y27X   2b57A   64    65   98.5    65    28   92.3  100.0  100.0  14.70   6.66   7.31   9.56  1.22
  1yfgA   2hgrD   49    75   65.3    75    28   40.0   78.6   88.0   7.02   4.89   7.40   6.44  2.04
  1jzxA   3ccs0 1947  2880   67.6  2754  1020   48.9   74.4   82.6  37.00  37.00  37.00  37.00  1.79
  1j1uB   2j00V   60    77   77.9    74    28   63.5  100.0   95.9  11.47   6.66   8.17   8.77  1.83
  1ffk0   3cc70 2874  2922   98.4  2706  1091   98.3   99.3  100.0  37.00  37.00  37.00  37.00  0.26
  1ffyT   3epkF   46    69   66.7    69    28   40.6   89.3   91.3   6.48   5.78   6.97   6.41  1.68
